# Supplementary material for: Brain organoid formation on decellularized porcine brain ECM hydrogels
Source: PLoS One. 2021 Jan 28;16(1):e0245685. doi: 10.1371/journal.pone.0245685 (PMC7842896; doi:10.1371/journal.pone.0245685)
Supplement: S1 File — Excel file of ECM proteins analyzed with mass spectrometry for Matrigel, Native, B-ECM and B-ECM hydrogel groups. (XLSX) [file pone.0245685.s003.xlsx]

## Sheet: Sheet1
Accession	Gene	Description	Division	Category	Abundance: Hydrogel	Abundance: Decellularized	Abundance: Native	Abundance: Matrigel
Q59IP1	COL5A3	Collagen alpha-3(V) chain isoform X1 (Procollagen alpha 3(V))	Core matrisome	Collagens		579787
A0A4X1SPD9	COL22A1	Collagen type XXII alpha 1 chain	Core matrisome	Collagens		2.33051e+06
A0A287BIN8	COL15A1	Collagen type XV alpha 1 chain	Core matrisome	Collagens		4.75455e+06		5.69331e+07
A0A4X1UTY9	COL8A1	Collagen type VIII alpha 1 chain	Core matrisome	Collagens		9.35206e+06
A0A4X1TSD0	COL3A1	Uncharacterized protein	Core matrisome	Collagens	1.88521e+08	1.83773e+07
A0A4X1W5M4	COL4A5	Collagen type IV alpha 5 chain	Core matrisome	Collagens		3.06492e+07
F1S571	COL11A1	Collagen type XI alpha 1 chain	Core matrisome	Collagens		3.29711e+07
A0A4X1SXE5	COL5A1	Fibrillar collagen NC1 domain-containing protein	Core matrisome	Collagens		1.66451e+08
A0A4X1U568	COL4A1	Collagen type IV alpha 1 chain	Core matrisome	Collagens		2.24255e+08	2.13052e+06	7.72002e+08
F1RQI0	COL12A1	Collagen type XII alpha 1 chain	Core matrisome	Collagens		2.71875e+08		1.90227e+06
A0A5G2RJ53	COL4A2	Collagen type IV alpha 2 chain	Core matrisome	Collagens		4.52159e+08	1.28453e+06	8.54054e+08
A0A5G2Q7R0	COL6A1	Collagen type VI alpha 1 chain	Core matrisome	Collagens	5.73316e+06	7.4375e+08	2.83841e+06	1.63213e+07
A0A287BPM1	COL5A2	Collagen type V alpha 2 chain	Core matrisome	Collagens	4.84446e+07	1.02357e+09
A0A287A2Q7	COL2A1	Collagen type II alpha 1 chain	Core matrisome	Collagens	2.14288e+09	6.23157e+09
A0A4X1U043	COL1A2	Fibrillar collagen NC1 domain-containing protein	Core matrisome	Collagens	5.70239e+09	2.50999e+10	2.45849e+07
A0A5G2QQE9	COL1A1	Collagen type I alpha 1 chain	Core matrisome	Collagens	3.89614e+10	3.89614e+10	1.38337e+08	1.38213e+06
Q80X19	COL14A1	Collagen alpha-1(XIV) chain OS=Mus musculus GN=Col14a1 PE=1 SV=2	Core matrisome	Collagens				3.57389e+06
P39061-2	COL18A1	Isoform 3 of Collagen alpha-1(XVIII) chain OS=Mus musculus GN=Col18a1	Core matrisome	Collagens				1.5139e+08
Q29032	COL4A3	Alpha-3 type IV collagen (Fragment)	Core matrisome	Collagens			459935
Q02788	COL6A2	Collagen alpha-2(VI) chain OS=Mus musculus GN=Col6a2 PE=1 SV=3	Core matrisome	Collagens				1.06086e+07
A0A4X1T059	COL7A1	Uncharacterized protein	Core matrisome	Collagens				9.39455e+06
A0A4X1UV63	LGI1	Leucine rich glioma inactivated 1	Core matrisome	ECM Glycoproteins		309975	2.47164e+07
A0A287BHH5	LGI3	Leucine rich repeat LGI family member 3	Core matrisome	ECM Glycoproteins		687002	2.75264e+06
A0A4X1UEE0	PCOLCE	Uncharacterized protein	Core matrisome	ECM Glycoproteins		1.79799e+06
A0A286ZRX5	SPARCL1	SPARC like 1	Core matrisome	ECM Glycoproteins		1.95324e+06	1.11895e+07	5.19587e+06
P48819	VTN	Vitronectin (VN) (S-protein) (Serum-spreading factor)	Core matrisome	ECM Glycoproteins		2.20201e+06	453046	1.35933e+08
P79385	MFGE8	Lactadherin (MFGM) (Milk fat globule-EGF factor 8) (MFG-E8) (SED1) (Sperm surface protein SP47) (PP47)	Core matrisome	ECM Glycoproteins		2.68621e+06		1.61167e+06
A0A4X1SRI1	FBLN5	Uncharacterized protein	Core matrisome	ECM Glycoproteins		3.40266e+06
A0A4X1TZ76	ECM2	VWFC domain-containing protein	Core matrisome	ECM Glycoproteins		3.41924e+06
A0A4X1UR29	THBS1	Uncharacterized protein	Core matrisome	ECM Glycoproteins		4.02087e+06
A0A4X1TCM9	LAMC3	Laminin subunit gamma 3	Core matrisome	ECM Glycoproteins		4.33083e+06
A0A287AN50	AGRN	Agrin	Core matrisome	ECM Glycoproteins		5.24089e+06	9.64674e+06	2.0837e+08
A0A4X1TP83	SPARC	SPARC	Core matrisome	ECM Glycoproteins		7.65712e+06	9.63333e+06	7.02172e+08
A0A4X1W4A0	SRPX2	Uncharacterized protein	Core matrisome	ECM Glycoproteins		1.02838e+07
A0A4X1UJP9	LAMA2	Laminin subunit alpha 2	Core matrisome	ECM Glycoproteins		1.0682e+07		4.85096e+07
A0A5G2QKZ6	LAMB1	Laminin subunit beta 1	Core matrisome	ECM Glycoproteins	3.34853e+07	1.19714e+07	538015	1.59469e+10
A0A5G2QKQ5	EMILIN1	Elastin microfibril interfacer 1	Core matrisome	ECM Glycoproteins		1.37648e+07		1.58328e+07
A0A287AVF2	TNC	Tenascin	Core matrisome	ECM Glycoproteins		1.46824e+07	6.39831e+07
A0A287AG36	LAMA1	Laminin subunit alpha 1	Core matrisome	ECM Glycoproteins		1.89272e+07		3.89614e+10
F1RGY5	NID1	Nidogen 1	Core matrisome	ECM Glycoproteins		3.02173e+07		1.12083e+10
A0A480WBM1	SBSPON	Somatomedin B and thrombospondin type 1 domain containing (Somatomedin-B and thrombospondin type-1 domain-containing protein)	Core matrisome	ECM Glycoproteins		3.52199e+07
A0A4X1WE67	NID2	Uncharacterized protein	Core matrisome	ECM Glycoproteins		4.36283e+07	1.00915e+07	5.56411e+08
A0A5G2R015	POSTN	Periostin	Core matrisome	ECM Glycoproteins		5.01861e+07
K7GKF8	SRPX	Sushi repeat containing protein X-linked	Core matrisome	ECM Glycoproteins	1.42996e+07	5.15649e+07
A0A4X1T0Y7	MFAP4	Fibrinogen C-terminal domain-containing protein	Core matrisome	ECM Glycoproteins		5.23052e+07
A0A286ZVB7	DPT	Dermatopontin	Core matrisome	ECM Glycoproteins		9.31455e+07
A0A4X1SK88	FBN1	Fibrillin-1	Core matrisome	ECM Glycoproteins	8.29526e+08	3.08166e+08
A0A4X1SUV2	LAMB2	Uncharacterized protein	Core matrisome	ECM Glycoproteins	3.21828e+07	3.12183e+08	1.56664e+07	1.26154e+09
F1RX36	FGA	Fibrinogen alpha chain	Core matrisome	ECM Glycoproteins		3.64721e+08	4.70472e+07	1.48432e+09
F1RX35	FGG	Fibrinogen gamma chain	Core matrisome	ECM Glycoproteins		3.92693e+08	4.77593e+07	1.83658e+09
A0A5G2R564	FGB	Fibrinogen beta chain	Core matrisome	ECM Glycoproteins	2.05551e+07	5.75777e+08	7.93808e+07	2.21085e+09
F1S663	LAMC1	Uncharacterized protein	Core matrisome	ECM Glycoproteins	1.47146e+08	8.13791e+08	1.0103e+07	2.19712e+10
Q8CJ69	BMPER	BMP-binding endothelial regulator protein OS=Mus musculus GN=Bmper PE=1 SV=1	Core matrisome	ECM Glycoproteins				8.33207e+07
Q9WVJ9	EFEMP2	EGF-containing fibulin-like extracellular matrix protein 2 OS=Mus musculus GN=Efemp2 PE=1 SV=1	Core matrisome	ECM Glycoproteins				3.27633e+06
Q08879	FBLN1	Fibulin-1 OS=Mus musculus GN=Fbln1 PE=1 SV=2	Core matrisome	ECM Glycoproteins				3.95628e+08
A0A287B5Q1	FBLN2	Fibulin 2	Core matrisome	ECM Glycoproteins				5.99178e+06
A0A5G2RMW6	FBN2	Fibrillin 2	Core matrisome	ECM Glycoproteins	5.23649e+07
F1SS24	FN1	Fibronectin 1	Core matrisome	ECM Glycoproteins			2.50516e+06	1.37073e+09
A0A1L4APN7	IGFBP7	Insulin-like growth factor binding protein 7 splice variant IGFBP7-745	Core matrisome	ECM Glycoproteins			999127
P97927	LAMA4	Laminin subunit alpha-4 OS=Mus musculus GN=Lama4 PE=1 SV=2	Core matrisome	ECM Glycoproteins				1.15036e+08
Q61001	LAMA5	Laminin subunit alpha-5 OS=Mus musculus GN=Lama5 PE=1 SV=4	Core matrisome	ECM Glycoproteins				6.11542e+08
A0A4X1TX96	NELL2	Neural EGFL like 2	Core matrisome	ECM Glycoproteins			4.79432e+06
Q3UQ28	PXDN	Peroxidasin homolog OS=Mus musculus GN=Pxdn PE=1 SV=2	Core matrisome	ECM Glycoproteins				1.68902e+09
A0A4X1U1G0	SMOC1	Uncharacterized protein	Core matrisome	ECM Glycoproteins			481295
A0A480X877	TGFBI	Transforming growth factor-beta-induced protein ig-h3 (Fragment)	Core matrisome	ECM Glycoproteins			3.00148e+06
A0A287ANT6	TINAGL1	Tubulointerstitial nephritis antigen like 1 (Tubulointerstitial nephritis antigen-like isoform 1)	Core matrisome	ECM Glycoproteins			7.35893e+06	3.87558e+08
Q8R2Z5	VWA1	von Willebrand factor A domain-containing protein 1 OS=Mus musculus GN=Vwa1 PE=1 SV=1	Core matrisome	ECM Glycoproteins				7.26574e+07
A0A2Z2YPW6	VWF	von Willebrand factor	Core matrisome	ECM Glycoproteins	2.95234e+07
F1RP37	HAPLN2	Hyaluronan and proteoglycan link protein 2	Core matrisome	Proteoglycans		8.01029e+06	8.59804e+06
A0A4X1U2P7	HAPLN4	Hyaluronan and proteoglycan link protein 4	Core matrisome	Proteoglycans		8.68894e+06	2.42864e+07
P10859	HAPLN1	Hyaluronan and proteoglycan link protein 1 (Cartilage-linking protein 1) (Cartilage-link protein) (Proteoglycan link protein)	Core matrisome	Proteoglycans		9.41388e+06
A0A0H5ANC0	OGN	Osteoglycin (Osteoglycin/mimecan)	Core matrisome	Proteoglycans		1.28854e+07	4.74556e+06
A0A4X1UTP2	CHAD	Uncharacterized protein	Core matrisome	Proteoglycans		1.4567e+07
F1SUE4	ASPN	Asporin	Core matrisome	Proteoglycans		2.68048e+07
F1SX59	VCAN	Versican	Core matrisome	Proteoglycans		2.83836e+07	2.29645e+08
A0A4X1V4X8	FMOD	Fibromodulin	Core matrisome	Proteoglycans		4.13542e+07
A0A4X1VYJ6	BCAN	Uncharacterized protein	Core matrisome	Proteoglycans		6.96073e+07	3.02568e+08
F1SQ10	DCN	Decorin	Core matrisome	Proteoglycans		1.06697e+08	2.17794e+06
F1SQ09	LUM	Lumican	Core matrisome	Proteoglycans		1.92587e+08	3.34365e+06
F1S6B4	PRELP	Prolargin (Proline and arginine rich end leucine rich repeat protein)	Core matrisome	Proteoglycans		2.55552e+08	7.45651e+06
A0A287ATP0	HSPG2	Heparan sulfate proteoglycan 2	Core matrisome	Proteoglycans	3.52001e+07	9.78479e+08		5.96544e+09
A0A287B863	ACAN	Aggrecan core protein	Core matrisome	Proteoglycans			6.89521e+06
P28653	BGN	Biglycan OS=Mus musculus GN=Bgn PE=1 SV=1	Core matrisome	Proteoglycans				6.88414e+06
A0A4X1T998	SPOCK2	Uncharacterized protein	Core matrisome	Proteoglycans			1.65774e+06
A0A4X1VPQ2	ITIH1	Inter-alpha-trypsin inhibitor heavy chain H1	Matrisome-associated	ECM Regulators		477933	1.13333e+06	2.85775e+07
A0A4X1VPT2	ELANE	Peptidase S1 domain-containing protein	Matrisome-associated	ECM Regulators		833852
A0A4X1SHW1	F9	Coagulation factor IX	Matrisome-associated	ECM Regulators		920415
A0A480P2S5	SERPINC1	Antithrombin-III	Matrisome-associated	ECM Regulators		950891	1.37758e+06	3.32138e+06
A0A4X1VLZ9	F2	Prothrombin (EC 3.4.21.5) (Coagulation factor II)	Matrisome-associated	ECM Regulators		1.19353e+06
B2CNZ7	CTSB	Cathepsin B (EC 3.4.22.1)	Matrisome-associated	ECM Regulators		1.29197e+06	2.50094e+07
P00795	CTSD	Cathepsin D (EC 3.4.23.5) [Cleaved into: Cathepsin D light chain; Cathepsin D heavy chain]	Matrisome-associated	ECM Regulators		1.58102e+06	6.14877e+06	2.4264e+06
A0A286ZZX3	TIMP3	Metalloproteinase inhibitor 3 (TIMP metallopeptidase inhibitor 3)	Matrisome-associated	ECM Regulators		1.59605e+06
A0A4X1U8I9	EGLN1	Uncharacterized protein	Matrisome-associated	ECM Regulators		2.76599e+06	1.82934e+06
A0A4X1U844	SERPINE2	SERPIN domain-containing protein	Matrisome-associated	ECM Regulators		3.44289e+06	993892
A0A4X1TA17	ITIH5	Inter-alpha-trypsin inhibitor heavy chain 5	Matrisome-associated	ECM Regulators		3.7253e+06
A0A481B9A6	HRG	Histidine-rich glycoprotein	Matrisome-associated	ECM Regulators		6.88004e+06	1.36052e+07	3.52001e+07
A0A4X1VQL9	PLG	Plasminogen (EC 3.4.21.7)	Matrisome-associated	ECM Regulators		7.47332e+06	1.9412e+06	8.70716e+07
P45845	LOX	Protein-lysine 6-oxidase (EC 1.4.3.13) (Lysyl oxidase) [Cleaved into: Protein-lysine 6-oxidase, long form; Protein-lysine 6-oxidase, short form]	Matrisome-associated	ECM Regulators		1.68228e+07
A0A287AYJ8	SERPINF1	Serpin family F member 1	Matrisome-associated	ECM Regulators		4.03402e+07	1.1753e+06
A0A0B8RZZ6	TGM2	Transglutaminase 2	Matrisome-associated	ECM Regulators		4.31685e+08	4.52524e+06	166673
A0A5G2Q8I9	A2M	Alpha-2-macroglobulin	Matrisome-associated	ECM Regulators			8.51408e+07
F1RZH3	ADAM10	Disintegrin and metalloproteinase domain-containing protein 10	Matrisome-associated	ECM Regulators			2.28469e+06
A0A4X1UHG0	ADAM22	ADAM metallopeptidase domain 22	Matrisome-associated	ECM Regulators			2.0934e+07
A0A4X1V053	ADAM23	Uncharacterized protein	Matrisome-associated	ECM Regulators			7.48929e+06
A0A4X1UAY5	AGT	SERPIN domain-containing protein	Matrisome-associated	ECM Regulators			4.78873e+06
Q07456	AMBP	Protein AMBP OS=Mus musculus GN=Ambp PE=1 SV=2	Matrisome-associated	ECM Regulators				1.07543e+07
A0A5G2QPT1	CD109	CD109 molecule	Matrisome-associated	ECM Regulators			1.05815e+06
P16675	CTSA	Lysosomal protective protein OS=Mus musculus GN=Ctsa PE=1 SV=1	Matrisome-associated	ECM Regulators				3.6579e+06
A5GFX7	CTSZ	Cathepsin Z	Matrisome-associated	ECM Regulators			673166
O88947	F10	Coagulation factor X OS=Mus musculus GN=F10 PE=1 SV=1	Matrisome-associated	ECM Regulators				1.52659e+06
Q8BH61	F13A1	Coagulation factor XIII A chain OS=Mus musculus GN=F13a1 PE=1 SV=3	Matrisome-associated	ECM Regulators				5.14647e+07
A0A5G2QEV5	ITIH2	Inter-alpha-trypsin inhibitor heavy chain H2	Matrisome-associated	ECM Regulators			1.56172e+06	856350
Q61704	ITIH3	Inter-alpha-trypsin inhibitor heavy chain H3 OS=Mus musculus GN=Itih3 PE=1 SV=3	Matrisome-associated	ECM Regulators				8.47555e+06
A0A286ZN24	ITIH4	Inter-alpha-trypsin inhibitor heavy chain H4	Matrisome-associated	ECM Regulators			3.78026e+06	3.16126e+07
A0A4X1UFA7	KNG1	Uncharacterized protein	Matrisome-associated	ECM Regulators			731725	5.44269e+08
P58022	LOXL2	Lysyl oxidase homolog 2 OS=Mus musculus GN=Loxl2 PE=1 SV=2	Matrisome-associated	ECM Regulators				5.36745e+07
Q9Z175	LOXL3	Lysyl oxidase homolog 3 OS=Mus musculus GN=Loxl3 PE=1 SV=2	Matrisome-associated	ECM Regulators				5.47977e+07
A0A4X1UFZ4	NGLY1	N-glycanase 1	Matrisome-associated	ECM Regulators			8.47855e+06
A0A4X1T726	P4HA1	Uncharacterized protein	Matrisome-associated	ECM Regulators				2.0455e+07
Q60716	P4HA2	Prolyl 4-hydroxylase subunit alpha-2 OS=Mus musculus GN=P4ha2 PE=1 SV=1	Matrisome-associated	ECM Regulators				5.90218e+06
P11214	PLAT	Tissue-type plasminogen activator OS=Mus musculus GN=Plat PE=1 SV=3	Matrisome-associated	ECM Regulators				1.53301e+06
Q9R0E2	PLOD1	Procollagen-lysine,2-oxoglutarate 5-dioxygenase 1 OS=Mus musculus GN=Plod1 PE=1 SV=1	Matrisome-associated	ECM Regulators				2.46579e+07
Q9R0B9	PLOD2	Procollagen-lysine,2-oxoglutarate 5-dioxygenase 2 OS=Mus musculus GN=Plod2 PE=1 SV=2	Matrisome-associated	ECM Regulators				7.03523e+07
Q9R0E1	PLOD3	Procollagen-lysine,2-oxoglutarate 5-dioxygenase 3 OS=Mus musculus GN=Plod3 PE=1 SV=1	Matrisome-associated	ECM Regulators				7.7134e+06
I3LQ17	PZP	Uncharacterized protein	Matrisome-associated	ECM Regulators				1.52827e+08
P50447	SERPINA1	Alpha-1-antitrypsin (Alpha-1 protease inhibitor) (Alpha-1-antiproteinase) (Serpin A1)	Matrisome-associated	ECM Regulators			3.11964e+06
Q00896	SERPINA1C	Alpha-1-antitrypsin 1-3 OS=Mus musculus GN=Serpina1c PE=1 SV=2	Matrisome-associated	ECM Regulators				1.25611e+08
Q00897	SERPINA1D	Alpha-1-antitrypsin 1-4 OS=Mus musculus GN=Serpina1d PE=1 SV=1	Matrisome-associated	ECM Regulators				6.58556e+06
Q00898	SERPINA1E	Alpha-1-antitrypsin 1-5 OS=Mus musculus GN=Serpina1e PE=1 SV=1	Matrisome-associated	ECM Regulators				8.26646e+06
P07759	SERPINA3K	Serine protease inhibitor A3K OS=Mus musculus GN=Serpina3k PE=1 SV=2	Matrisome-associated	ECM Regulators				4.93874e+07
Q03734	SERPINA3M	Serine protease inhibitor A3M OS=Mus musculus GN=Serpina3m PE=1 SV=2	Matrisome-associated	ECM Regulators				8.10011e+06
Q91WP6	SERPINA3N	Serine protease inhibitor A3N OS=Mus musculus GN=Serpina3n PE=1 SV=1	Matrisome-associated	ECM Regulators				7.95278e+06
A0A4X1SRT1	SERPINB1	Leukocyte elastase inhibitor	Matrisome-associated	ECM Regulators			5.92878e+06
A0A287BN92	SERPINB9	SERPIN domain-containing protein	Matrisome-associated	ECM Regulators			1.0741e+06
P97290	SERPING1	Plasma protease C1 inhibitor OS=Mus musculus GN=Serping1 PE=1 SV=3	Matrisome-associated	ECM Regulators				1.26753e+06
P19324	SERPINH1	Serpin H1 OS=Mus musculus GN=Serpinh1 PE=1 SV=3	Matrisome-associated	ECM Regulators				1.08846e+09
Q9TTB8	TIMP2	Tissue inhibitor of metalloproteinase-2 (Fragment)	Matrisome-associated	ECM Regulators			1.72651e+06
F1S2E2	ANXA11	Annexin	Matrisome-associated	ECM-affiliated Proteins		2.2138e+06	8.84934e+06
F1SJB5	ANXA1	Annexin	Matrisome-associated	ECM-affiliated Proteins		5.98376e+06	7.21485e+07
A0A4X1VBD0	ANXA5	Annexin	Matrisome-associated	ECM-affiliated Proteins		7.10595e+06	1.15379e+08
M3VH45	ANXA6	Annexin	Matrisome-associated	ECM-affiliated Proteins		8.16331e+06	3.04823e+08
A0A4X1TPT6	ANXA2	Annexin	Matrisome-associated	ECM-affiliated Proteins	3.31784e+06	1.008e+07	3.91004e+07	1.08576e+06
F1SRC8	CLEC3B	C-type lectin domain family 3 member B (Tetranectin) (Tetranectin isoform 1precursor)	Matrisome-associated	ECM-affiliated Proteins		1.33219e+07
A0A5G2QD67	LGALS1	Galectin	Matrisome-associated	ECM-affiliated Proteins		1.18088e+08	8.15979e+07	7.67426e+07
A0A287B583	ANXA4	Annexin	Matrisome-associated	ECM-affiliated Proteins			1.77254e+06
F1SU59	ANXA7	Annexin	Matrisome-associated	ECM-affiliated Proteins			1.65232e+07	7.04235e+06
F2Z5D5	C1QL3	Complement C1q like 3 (Complement C1q-like protein 3)	Matrisome-associated	ECM-affiliated Proteins			603078
A0A287AIV6	CLEC2L	C-type lectin domain family 2 member L	Matrisome-associated	ECM-affiliated Proteins			342582
A0A4X1UPV1	ELFN2	Uncharacterized protein	Matrisome-associated	ECM-affiliated Proteins			890243
A0A287ATH4	GPC1	Glypican 1	Matrisome-associated	ECM-affiliated Proteins			1.39203e+06
F1RMN7	HPX	Hemopexin	Matrisome-associated	ECM-affiliated Proteins			2.30251e+07	2.57335e+07
A0A5G2R7M4	LGALS3	Galectin	Matrisome-associated	ECM-affiliated Proteins			2.69669e+06	2.8618e+08
A0A4X1TKG0	LMAN1	L-type lectin-like domain-containing protein	Matrisome-associated	ECM-affiliated Proteins			1.88011e+06
A0A287ANG4	MUC5AC	Uncharacterized protein	Matrisome-associated	ECM-affiliated Proteins	3.81765e+07
A0A4X1TCF3	PLXNA2	Plexin A2	Matrisome-associated	ECM-affiliated Proteins			519197
A0A480W7U2	PLXNA4	Plexin A4 (Plexin-A4 isoform X1)	Matrisome-associated	ECM-affiliated Proteins			1.87227e+07
A0A4X1UJF3	PLXNB2	Sema domain-containing protein	Matrisome-associated	ECM-affiliated Proteins			540829
F1RLQ3	SEMA4A	Semaphorin 4A	Matrisome-associated	ECM-affiliated Proteins			1.48383e+06
K7GSK3	SEMA4D	Semaphorin 4D (Semaphorin-4D isoform 2)	Matrisome-associated	ECM-affiliated Proteins			722135
I3LC80	SEMA7A	Semaphorin 7A (John Milton Hagen blood group)	Matrisome-associated	ECM-affiliated Proteins			2.93849e+06
C0KM12	CBLN1	Precerecellin 1	Matrisome-associated	Secreted Factors		1.67977e+06
A0A287AS34	BDNF	Brain-derived neurotrophic factor (BDNF)	Matrisome-associated	Secreted Factors		1.95758e+06
A0A287BGK8	FGF2	Fibroblast growth factor (FGF)	Matrisome-associated	Secreted Factors		3.03355e+06	2.31583e+06
F1RM38	FGF1	Multifunctional fusion protein [Includes: Fibroblast growth factor 1 (Acidic fibroblast growth factor) (Heparin-binding growth factor 1); Fibroblast growth factor (FGF)]	Matrisome-associated	Secreted Factors		4.51732e+06	2.27383e+07
A0A4X1VIL0	PTN	Pleiotrophin	Matrisome-associated	Secreted Factors		5.48287e+06	1.96245e+06
A0A4X1V0R2	NTF4	Mitogen-activated protein kinase (EC 2.7.11.24)	Matrisome-associated	Secreted Factors		2.36482e+07	1.97047e+07
A0A4X1VVF8	S100A8	Protein S100 (S100 calcium-binding protein)	Matrisome-associated	Secreted Factors	2.67265e+06	3.0887e+07	1.63466e+06
F6Q697	S100A9	EF-hand domain-containing protein	Matrisome-associated	Secreted Factors		5.07711e+07	1.06949e+06
P80310	S100A12	Protein S100-A12 (Calgranulin-C) (CAGC) (Extracellular newly identified RAGE-binding protein) (EN-RAGE) (S100 calcium-binding protein A12)	Matrisome-associated	Secreted Factors		1.52478e+08	552354
A0A5G2QRS3	AMH	Muellerian-inhibiting factor	Matrisome-associated	Secreted Factors			1.34772e+06
A0A480WLG1	CRLF3	Cytokine receptor-like factor 3	Matrisome-associated	Secreted Factors			1.83444e+06
Q9QXT5	EGFL7	Epidermal growth factor-like protein 7 OS=Mus musculus GN=Egfl7 PE=2 SV=2	Matrisome-associated	Secreted Factors				780233
A0A4X1U6H7	FGF12	Fibroblast growth factor (FGF)	Matrisome-associated	Secreted Factors			2.93298e+06
U3GT97	FSTL1	Fstl1	Matrisome-associated	Secreted Factors			554463
K7GQ50	S100A1	S100 calcium binding protein A1	Matrisome-associated	Secreted Factors			5.3247e+08
P04163	S100A10	Protein S100-A10 (Calpactin I light chain) (Calpactin-1 light chain) (Cellular ligand of annexin II) (S100 calcium-binding protein A10) (p10 protein) (p11)	Matrisome-associated	Secreted Factors			1.08969e+06
A0A5G2QR31	S100A11	Protein S100 (S100 calcium-binding protein)	Matrisome-associated	Secreted Factors			5.44923e+06
K9J4R8	S100A13	Protein S100-A13	Matrisome-associated	Secreted Factors			1.14045e+07
F1SFV3	S100A14	Protein S100-A14 isoform X1	Matrisome-associated	Secreted Factors			1.31243e+08
A0A4X1VVF5	S100A6	Protein S100 (S100 calcium-binding protein)	Matrisome-associated	Secreted Factors			1.86647e+07	3.78173e+06
A0A4X1T3B5	S100B	Protein S100 (S100 calcium-binding protein)	Matrisome-associated	Secreted Factors			1.43323e+09
