# Supplementary material for: Brain organoid formation on decellularized porcine brain ECM hydrogels
Source: PLoS One. 2021 Jan 28;16(1):e0245685. doi: 10.1371/journal.pone.0245685 (PMC7842896; doi:10.1371/journal.pone.0245685)
Supplement: S2 File — Excel file of ECM proteins analyzed with mass spectrometry for Matrigel, Native, B-ECM and B-ECM hydrogel groups. (XLSX) [file pone.0245685.s004.xlsx]

## Sheet: B-ECM hydrogel
	Gene	Accession	Description.x	log_Dig	log_nonDig	log_Native	log_Matrigel	Dig_nonDig	Dig_Native	Dig_Mat	nonDig_Native	nonDig_Mat	Native_Mat	Division	Category	Gene.Name	Synonyms	HGNC_IDs	HGNC_IDs.Links	UniProt_IDs	Refseq_IDs	Orthology	Notes
1	ACO2	A0A0B8RTA5	Aconitate hydratase, mitochondrial (Aconitase) (EC 4.2.1.-)	22.3583045383723	29.3019842757533	31.1687420313178	19.7152159804317	-6.943679737381	-8.810437492945503	2.6430885579405974	-1.8667577555645032	9.586768295321598	11.4535260508861
2	ACTC1	A0A4X1UMF3	Uncharacterized protein	25.2525819147135		29.496664741083	26.3427150849144	25.2525819147135	-4.2440828263695	-1.0901331702009003	-29.496664741083	-26.3427150849144	3.1539496561685993
3	ACTG1	A0A4X1UBI4	Uncharacterized protein	26.0315537872431				26.0315537872431	26.0315537872431	26.0315537872431	0	0	0
4	ALB	A0A287BAY9	Serum albumin	25.7085250208199	30.6151091759471	31.0324588882301	28.9648353651244	-4.906584155127202	-5.323933867410201	-3.2563103443045023	-0.41734971228299855	1.6502738108227	2.0676235231056985
5	ANXA2	A0A4X1TPT6	Annexin	21.6618115785533	23.2649938266335	25.220679948968	20.0502775045572	-1.6031822480801985	-3.5588683704147	1.6115340739961006	-1.9556861223345017	3.214716322076299	5.170402444410801	Matrisome-associated	ECM-affiliated Proteins	annexin A2	ANX2|ANX2L4|CAL1H|LIP2|LPC2|LPC2D|P36|PAP-IV	537	NA	H0YKL9:H0YKN4:H0YKS4:H0YKV8:H0YKX9:H0YKZ7:H0YL33:H0YLE2:H0YLV6:H0YM50:H0YMD0:H0YMD9:H0YMM1:H0YMT9:H0YMU9:H0YMW4:H0YN28:H0YN42:H0YN52:H0YNA0:H0YNB8:H0YNP5:P07355	NP_001002857.1:NP_001002858.1:NP_001129487.1:NP_004030.1	Mouse:Anxa2|	Annexin
6	ATP5F1A	A0A287AGU2	ATP synthase subunit alpha	22.7432068563918	31.0746219451916	32.7938400751042		-8.331415088799798	-10.050633218712399	22.7432068563918	-1.7192181299126013	31.0746219451916	32.7938400751042
7	ATP5F1B	A0A481D142	ATP synthase subunit beta (EC 7.1.2.2)	24.0692043632939	30.7318369016724	33.0075823254676		-6.6626325383784994	-8.938377962173703	24.0692043632939	-2.275745423795204	30.7318369016724	33.0075823254676
8	ATP5F1C	A0A287A9I8	ATP synthase subunit gamma	24.4719557995171	29.0633491615105			-4.591393361993401	24.4719557995171	24.4719557995171	29.0633491615105	29.0633491615105	0
9	ATP5MF	A0A4X1U911	ATP synthase subunit f, mitochondrial	23.8577679734839	27.0148918109413			-3.1571238374574015	23.8577679734839	23.8577679734839	27.0148918109413	27.0148918109413	0
10	ATP5PD	A0A5G2QY12	ATP synthase subunit d, mitochondrial	22.7707555347224	26.4550738323403	28.7239858987591		-3.6843182976178994	-5.953230364036699	22.7707555347224	-2.2689120664187996	26.4550738323403	28.7239858987591
11	ATP5PO	A0A2C9F3A3	ATP synthase subunit O, mitochondrial	22.8975193825337	29.1721170694113	29.1271166833652		-6.274597686877598	-6.2295973008315	22.8975193825337	0.04500038604609813	29.1721170694113	29.1271166833652
12	ATP6V1D	A0A4X1U9K1	Uncharacterized protein	24.156031148458	27.8971217922783	25.571622040648		-3.7410906438203	-1.41559089219	24.156031148458	2.3254997516303	27.8971217922783	25.571622040648
13	ATP6V1E1	A0A287AIQ8	ATPase H+ transporting V1 subunit E1	22.1061728065945	26.8076738898319	28.6577337961607		-4.7015010832374	-6.551560989566198	22.1061728065945	-1.8500599063287986	26.8076738898319	28.6577337961607
14	CFL1	K7GK75	Cofilin-1	21.4054316655323	30.5385997678806	31.0739960788693	19.626085164476	-9.1331681023483	-9.668564413336998	1.7793465010563025	-0.5353963109886983	10.912514603404603	11.4479109143933
15	CHIA	I3LL32	Chitin-binding type-2 domain-containing protein	27.8900536586915				27.8900536586915	27.8900536586915	27.8900536586915	0	0	0
16	CKB	A0A5G2R6X7	Creatine kinase B-type	24.1942044130019	31.4828450520432		24.5090591281744	-7.288640639041301	24.1942044130019	-0.3148547151725012	31.4828450520432	6.9737859238688	-24.5090591281744
17	CKMT1	Q29577	Creatine kinase U-type, mitochondrial (EC 2.7.3.2) (Acidic-type mitochondrial creatine kinase) (Mia-CK) (Ubiquitous mitochondrial creatine kinase) (U-MtCK)	21.44251920237			21.8319472125899	21.44251920237	21.44251920237	-0.38942801021989837	0	-21.8319472125899	-21.8319472125899
18	CNP	A0A287A9L8	2',3'-cyclic-nucleotide 3'-phosphodiesterase (CNP) (CNPase) (EC 3.1.4.37)	24.5793876833607	30.8742092743684			-6.2948215910077	24.5793876833607	24.5793876833607	30.8742092743684	30.8742092743684	0
19	COL1A1	A0A5G2QQE9	Collagen type I alpha 1 chain	35.1813253667286	35.1813253667286	27.0436101812323	20.3984582808542	0	8.137715185496301	14.7828670858744	8.137715185496301	14.7828670858744	6.645151900378099	Core matrisome	Collagens	collagen, type I, alpha 1	OI4	2197	NA	I3L3H7:P02452	NP_000079.2	Mouse:Col1a1|
20	COL1A2	A0A4X1U043	Fibrillar collagen NC1 domain-containing protein	32.4089207382336	34.5469647767387	24.5512685375872		-2.1380440385051003	7.857652200646395	32.4089207382336	9.995696239151496	34.5469647767387	24.5512685375872	Core matrisome	Collagens	collagen, type I, alpha 2	OI4	2198	NA	P08123	NP_000080.2	Mouse:Col1a2|
21	COL2A1	A0A287A2Q7	Collagen type II alpha 1 chain	30.9969036337905	32.5369483435787			-1.5400447097882015	30.9969036337905	30.9969036337905	32.5369483435787	32.5369483435787	0	Core matrisome	Collagens	collagen, type II, alpha 1	ANFH|AOM|COL11A3|MGC131516|SEDC	2200	NA	P02458	NP_001835.3:NP_149162.2	Mouse:Col2a1|
22	COL3A1	A0A4X1TSD0	Uncharacterized protein	27.490149931611	24.1314235001556			3.358726431455402	27.490149931611	27.490149931611	24.1314235001556	24.1314235001556	0	Core matrisome	Collagens	collagen, type III, alpha 1	EDS4A|FLJ34534	2201	NA	E7ENY8:H7C435:P02461	NP_000081.1	Mouse:Col3a1|
23	COL5A2	A0A287BPM1	Collagen type V alpha 2 chain	25.529833257189	29.9309613228798			-4.4011280656907985	25.529833257189	25.529833257189	29.9309613228798	29.9309613228798	0	Core matrisome	Collagens	collagen, type V, alpha 2	MGC105115	2210	NA	P05997	NP_000384.2	Mouse:Col5a2|
24	COL6A1	A0A5G2Q7R0	Collagen type VI alpha 1 chain	22.4508989200392	29.4702428226923	21.43664991973	23.9602547843156	-7.019343902653098	1.0142490003091993	-1.509355864276401	8.033592902962297	5.509988038376697	-2.5236048645856	Core matrisome	Collagens	collagen, type VI, alpha 1	OPLL	2211	NA	P12109	NP_001839.2	Mouse:Col6a1|
25	COLLAGEN ALPHA-3(VI) CHAIN ISOFORM 4	A0A480M2V3	Collagen alpha-3(VI) chain isoform 4	23.9602547843156		23.7090643357917		23.9602547843156	0.25119044852390005	23.9602547843156	-23.7090643357917	0	23.7090643357917
26	DESMOPLAKIN ISOFORM I	A0A480EUM4	Desmoplakin isoform I	23.4755166399919				23.4755166399919	23.4755166399919	23.4755166399919	0	0	0
27	DPYSL2	G9F6X9	Dihydropyrimidinase-like 2	22.4287402284701	30.2871037562647			-7.858363527794598	22.4287402284701	22.4287402284701	30.2871037562647	30.2871037562647	0
28	DSG1	A0A4X1VM76	Desmoglein-1	20.5711238135021				20.5711238135021	20.5711238135021	20.5711238135021	0	0	0
29	ENO1	I3LK59	Enolase 1	22.9292470735356			25.4248352231153	22.9292470735356	22.9292470735356	-2.4955881495796994	0	-25.4248352231153	-25.4248352231153
30	FBN1	A0A4X1SK88	Fibrillin-1	29.6277118592789	28.1991320248999			1.4285798343790006	29.6277118592789	29.6277118592789	28.1991320248999	28.1991320248999	0	Core matrisome	ECM Glycoproteins	fibrillin 1	FBN|MASS|MFS1|OCTD|SGS|WMS	3603	NA	F6U495:H0YN80:H0YND0:P35555	NP_000129.3	Mouse:Fbn1|
31	FBN2	A0A5G2RMW6	Fibrillin 2	25.6420958851019				25.6420958851019	25.6420958851019	25.6420958851019	0	0	0	Core matrisome	ECM Glycoproteins	fibrillin 2	CCA|DA9	3604	NA	D6REJ2:D6RJI3:E9PHW4:P35556	NP_001990.2	Mouse:Fbn2|
32	FGB	A0A5G2R564	Fibrinogen beta chain	24.2929896615982	29.1009356507842	26.2422861245603	31.0419529788255	-4.807945989186003	-1.9492964629621028	-6.7489633172273	2.8586495262239	-1.9410173280412977	-4.7996668542651975	Core matrisome	ECM Glycoproteins	fibrinogen beta chain	MGC104327|MGC120405	3662	NA	D6REL8:F8W6P4:P02675	NP_001171670.1:NP_005132.2	Mouse:Fgb|	Hemostasis
33	FSCN1	C0LZL1	Fascin	21.1136524773474	28.9839670618005	29.5609833184288	23.6775805472296	-7.870314584453098	-8.4473308410814	-2.5639280698821985	-0.5770162566283012	5.3063865145708995	5.883402771199201
34	GAPDH	P00355	Glyceraldehyde-3-phosphate dehydrogenase (GAPDH) (EC 1.2.1.12) (Peptidyl-cysteine S-nitrosylase GAPDH) (EC 2.6.99.-)	26.0807855846291	34.0669914755918	34.9513408453959	28.8716663271323	-7.986205890962697	-8.870555260766796	-2.790880742503198	-0.8843493698040987	5.195325148459499	6.079674518263598
35	GFAP	F1RR02	Glial fibrillary acidic protein	26.8104574517041		34.3008670622986	23.2957399763026	26.8104574517041	-7.490409610594501	3.5147174754015005	-34.3008670622986	-23.2957399763026	11.005127085996001
36	GNB1	A0A0B8RZJ8	Guanine nucleotide binding protein (G protein), beta polypeptide 1	21.6873292180103	27.5639583883805	30.8545310874857	25.1829879936185	-5.876629170370197	-9.167201869475399	-3.4956587756081987	-3.2905726991052013	2.3809703947619987	5.6715430938672
37	H2AFX	A0A4X1SGV6	Histone H2A	26.4292409114594		29.3797520277757	25.5678211930584	26.4292409114594	-2.950511116316303	0.8614197184009988	-29.3797520277757	-25.5678211930584	3.8119308347173018
38	H3-3A	Q71LE2	Histone H3.3	25.9396926577279	29.57743399831	29.4345467401118		-3.6377413405820995	-3.494854082383899	25.9396926577279	0.14288725819820058	29.57743399831	29.4345467401118
39	H4C1	P62802	Histone H4	28.231625562857	34.2079080381192	30.9177862789819		-5.976282475262199	-2.686160716124899	28.231625562857	3.2901217591372998	34.2079080381192	30.9177862789819
40	HBA	P01965	Hemoglobin subunit alpha (Alpha-globin) (Hemoglobin alpha chain)	26.9443346143263	31.3553172594681			-4.4109826451418	26.9443346143263	26.9443346143263	31.3553172594681	31.3553172594681	0
41	HBB	P02067	Hemoglobin subunit beta (Beta-globin) (Hemoglobin beta chain)	26.1459508676225	30.4703829298331	34.0919397397236		-4.324432062210601	-7.9459888721011005	26.1459508676225	-3.6215568098904996	30.4703829298331	34.0919397397236
42	HIST2H2AC	F2Z5L5	Histone H2A	26.4907002999569	25.1004512163625	28.4080370068875		1.390249083594398	-1.9173367069306018	26.4907002999569	-3.3075857905249997	25.1004512163625	28.4080370068875
43	HIST2H2BE	A0A287BID4	Histone H2B	26.3023507280392				26.3023507280392	26.3023507280392	26.3023507280392	0	0	0
44	HSP90AB1	A0A4X1V534	HATPase_c domain-containing protein	21.9804796553932	26.4859073078975	28.7004308078186	26.0541313584296	-4.505427652504299	-6.7199511524253985	-4.073651703036401	-2.2145234999211	0.4317759494678981	2.646299449388998
45	HSPA1B	A0A480PP89	Heat shock 70 kDa protein 1B	19.4647683261731				19.4647683261731	19.4647683261731	19.4647683261731	0	0	0
46	HSPA8	A0A4X1VES0	Uncharacterized protein	23.145494135259	31.7481678370695	33.6082931602634	28.6719467877216	-8.602673701810499	-10.4627990250044	-5.5264526524625985	-1.860125323193902	3.0762210493479003	4.936346372541802
47	HSPG2	A0A287ATP0	Heparan sulfate proteoglycan 2	25.0690779261198	29.8659649872472		32.473982532526	-4.7968870611274	25.0690779261198	-7.404904606406202	29.8659649872472	-2.608017545278802	-32.473982532526	Core matrisome	Proteoglycans	heparan sulfate proteoglycan 2	PLC|PRCAN|SJA|SJS|SJS1	5273	NA	H0Y5A9:H7BYA5:H7C4A6:P98160:Q5SZI5:Q5SZI9:Q5SZJ1:Q5SZJ2	NP_001278789.1:NP_005520.4	Mouse:Hspg2|	Basement Membrane
48	INA	F1S847	Alpha-internexin (Internexin neuronal intermediate filament protein alpha)	24.6869660071708	29.9967859679367	31.6687320793453		-5.3098199607659	-6.981766072174501	24.6869660071708	-1.6719461114086016	29.9967859679367	31.6687320793453
49	JUP	A0A4X1U6G5	Uncharacterized protein	22.2388296003001	20.0575775821675			2.1812520181326	22.2388296003001	22.2388296003001	20.0575775821675	20.0575775821675	0
50	KRT1	F1SGG3	Keratin 1	28.4742297123404	29.0274683263855	22.3941366280772	25.1000103592457	-0.5532386140450996	6.080093084263201	3.3742193530946984	6.6333316983083	3.927457967139798	-2.705873731168502
51	KRT10	I3LDS3	Keratin 10	28.0595428194017	27.9468090441029	22.2403280968414	26.7671836106144	0.1127337752987998	5.8192147225603	1.2923592087872997	5.7064809472615	1.1796254334885	-4.526855513773
52	KRT14	A0A287AEL2	Keratin 14	25.7792182538324	27.0923530623004		22.3386655012395	-1.313134808468	25.7792182538324	3.4405527525929003	27.0923530623004	4.7536875610609	-22.3386655012395
53	KRT2	A0A4X1WBK5	Keratin 2	24.6230422472397	23.3882730784532			1.2347691687864994	24.6230422472397	24.6230422472397	23.3882730784532	23.3882730784532	0
54	KRT5	A0A481BS11	Keratin, type II cytoskeletal 5	27.2594404810664				27.2594404810664	27.2594404810664	27.2594404810664	0	0	0
55	LAMB1	A0A5G2QKZ6	Laminin subunit beta 1	24.9970252253994	23.5130938119137	19.0372881773736	33.8925592616264	1.4839314134857027	5.959737048025801	-8.895534036227001	4.475805634540098	-10.379465449712704	-14.855271084252802	Core matrisome	ECM Glycoproteins	laminin, beta 1	CLM|MGC142015	6486	NA	C9J296:E7EPA6:E9PCS6:G3XAI2:P07942	NP_002282.2	Mouse:Lamb1|	Laminin, Basement Membrane
56	LAMB2	A0A4X1SUV2	Uncharacterized protein	24.9397857714295	28.2178163203875	23.9011694848596	30.2325360159902	-3.278030548958	1.0386162865698978	-5.2927502445607	4.316646835527898	-2.0147196956027003	-6.331366531130598	Core matrisome	ECM Glycoproteins	laminin, beta 2 (laminin S)	LAMS	6487	NA	F5H520:P55268	NP_002283.3:XP_005265184.1	Mouse:Lamb2|	Laminin, Basement Membrane
57	LAMC1	F1S663	Uncharacterized protein	27.1326760190644	29.6000834376729	23.2682808175942	34.35489154693	-2.4674074186084987	3.8643952014702023	-7.222215527865597	6.331802620078701	-4.754808109257098	-11.0866107293358	Core matrisome	ECM Glycoproteins	laminin, gamma 1 (formerly LAMB2)	LAMB2|MGC87297	6492	NA	P11047:R4GNC7	NP_002284.3	Mouse:Lamc1|	Laminin, Basement Membrane
58	LAMININ SUBUNIT ALPHA-5 ISOFORM X1	A0A480VKU0	Laminin subunit alpha-5 isoform X1	25.3002395884094		19.4949677208762		25.3002395884094	5.8052718675332	25.3002395884094	-19.4949677208762	0	19.4949677208762
59	LOC100302368	A0A287B5W2	Trypsinogen isoform X1	30.3115032956347	33.91793252516	30.4433014534455		-3.606429229525297	-0.13179815781079895	30.3115032956347	3.474631071714498	33.91793252516	30.4433014534455
60	LRP1	A0A480YF27	Prolow-density lipoprotein receptor-related protein 1 preproprotein	23.7057470334625		24.1218444975507		23.7057470334625	-0.4160974640881996	23.7057470334625	-24.1218444975507	0	24.1218444975507
61	MUC5AC	A0A287ANG4	Uncharacterized protein	25.1861824514615				25.1861824514615	25.1861824514615	25.1861824514615	0	0	0	Matrisome-associated	ECM-affiliated Proteins	mucin 5AC, oligomeric mucus/gel-forming	MUC5	7515	NA	E9PGF7:E9PJ98:P98088	XP_006718462.1:XP_006710008.1:XP_006710010.1:	Mouse:Muc5ac|	Mucin
62	MYH11	A0A287BB68	Myosin-11	21.3793733701559				21.3793733701559	21.3793733701559	21.3793733701559	0	0	0
63	NDUFS5	F1SV23	Uncharacterized protein	23.5742047775928	25.4673853842725	25.7881109984801		-1.8931806066796995	-2.2139062208872993	23.5742047775928	-0.3207256142075998	25.4673853842725	25.7881109984801
64	NSF	A0A4X1TCT0	Uncharacterized protein	21.5944033887617	28.5228159981855	30.392301841679	21.1539826753879	-6.928412609423798	-8.797898452917298	0.4404207133738005	-1.8694858434935	7.368833322797599	9.238319166291099
65	PGA5	A1YM35	Pepsinogen A	28.6794710398495				28.6794710398495	28.6794710398495	28.6794710398495	0	0	0
66	PGAM1	A0A287AJQ2	Phosphoglycerate mutase (EC 5.4.2.11) (EC 5.4.2.4)	21.6271311567948	28.6543037324224	30.7163751769248	23.4643303321139	-7.027172575627599	-9.08924402013	-1.8371991753190997	-2.0620714445024007	5.189973400308499	7.2520448448109
67	PGK1	A0A5G2R4C4	Phosphoglycerate kinase (EC 2.7.2.3)	22.2799104116423	28.0797296330628	30.6182615361421	22.2226583594055	-5.799819221420499	-8.338351124499798	0.05725205223680163	-2.538531903079299	5.857071273657301	8.3956031767366
68	PKM	A0A287B8G0	Multifunctional fusion protein [Includes: Poly [ADP-ribose] polymerase (PARP) (EC 2.4.2.-); Pyruvate kinase (EC 2.7.1.40)]	23.1867557916874	23.7795903703876	26.4637272753983	26.4953317608441	-0.5928345787001987	-3.2769714837108985	-3.308575969156699	-2.6841369050107	-2.7157413904565004	-0.031604485445800634
69	PLP1	A0A4X1W584	Myelin proteolipid protein	26.7011640213392	23.0452397593711	33.5006756391861		3.6559242619680994	-6.7995116178469	26.7011640213392	-10.455435879814999	23.0452397593711	33.5006756391861
70	PPIA	P62936	Peptidyl-prolyl cis-trans isomerase A (PPIase A) (EC 5.2.1.8) (Cyclophilin A) (Cyclosporin A-binding protein) (Rotamase A) [Cleaved into: Peptidyl-prolyl cis-trans isomerase A, N-terminally processed]	22.7075373699751	30.3334236446064	31.6011275723416	26.0746057407379	-7.6258862746312985	-8.8935902023665	-3.3670683707628015	-1.2677039277352016	4.258817903868497	5.526521831603699
71	PSAP	P81405	Saposin-B-Val [Cleaved into: Saposin-B (Cerebroside sulfate activator) (CS-ACT) (Non-specific activator) (Sphingolipid activator protein 1) (SAP-1)]	23.6537789859871			25.7345281774497	23.6537789859871	23.6537789859871	-2.0807491914626013	0	-25.7345281774497	-25.7345281774497
72	RPL7A	A0A5G2R293	60S ribosomal protein L7a	24.4109574378469	27.4330788100366	26.1663604568139	27.1475389742554	-3.0221213721897016	-1.7554030189670016	-2.736581536408501	1.2667183532227	0.2855398357812007	-0.9811785174414993
73	RPS15	A0A4X1VTH3	40S ribosomal protein S15	22.3897309593253	27.1543991987627	24.5364051797012	24.4578556997465	-4.764668239437402	-2.1466742203759033	-2.068124740421201	2.6179940190614985	2.696543499016201	0.0785494799547024
74	RPS7	I3L5B2	40S ribosomal protein S7	23.814795386141	28.3954223533305	26.250145046827		-4.580626967189499	-2.4353496606860006	23.814795386141	2.1452773065034982	28.3954223533305	26.250145046827
75	S100A8	A0A4X1VVF8	Protein S100 (S100 calcium-binding protein)	21.3498395955922	24.8804978808154	20.640561786862		-3.5306582852232005	0.7092778087301994	21.3498395955922	4.2399360939534	24.8804978808154	20.640561786862	Matrisome-associated	Secreted Factors	S100 calcium binding protein A8	60B8AG|CAGA|CFAG|CGLA|CP-10|L1Ag|MA387|MIF|MRP8|NI	10498	NA	P05109	NP_002955.2	Mouse:S100a8|
76	SERPIN DOMAIN-CONTAINING PROTEIN	A0A4X1SGE8	SERPIN domain-containing protein	20.4163712185786		24.4286613749793		20.4163712185786	-4.012290156400699	20.4163712185786	-24.4286613749793	0	24.4286613749793
77	SRPX	K7GKF8	Sushi repeat containing protein X-linked	23.7694747862472	25.6198846387752			-1.8504098525279993	23.7694747862472	23.7694747862472	25.6198846387752	25.6198846387752	0	Core matrisome	ECM Glycoproteins	sushi-repeat-containing protein, X-linked	DRS|ETX1|SRPX1	11309	NA	P78539	NP_001164221.1:NP_001164222.1:NP_001164223.1:NP_006298.1	Mouse:Srpx|
78	TFF2	I3LMK2	Trefoil factor 2	24.8484623227613				24.8484623227613	24.8484623227613	24.8484623227613	0	0	0
79	UNCONVENTIONAL MYOSIN-IC ISOFORM B	A0A480JVK3	Unconventional myosin-Ic isoform b	21.5609278121728				21.5609278121728	21.5609278121728	21.5609278121728	0	0	0
80	VIM	P02543	Vimentin	21.7085498646465	31.6182328793441	29.6909307128454	31.883739859488	-9.909683014697599	-7.9823808481989005	-10.1751899948415	1.9273021664986985	-0.2655069801439005	-2.192809146642599
81	VWF	A0A2Z2YPW6	von Willebrand factor	24.8153543166955				24.8153543166955	24.8153543166955	24.8153543166955	0	0	0	Core matrisome	ECM Glycoproteins	von Willebrand factor	F8VWF|VWD	12726	NA	I3L4K4:P04275:Q8TCE8	NP_000543.2	Mouse:Vwf|	Hemostasis

## Sheet: B-ECM
	Gene	Accession	Description.x	log_Dig	log_nonDig	log_Native	log_Matrigel	Dig_nonDig	Dig_Native	Dig_Mat	nonDig_Native	nonDig_Mat	Native_Mat	Division	Category	Gene.Name	Synonyms	HGNC_IDs	HGNC_IDs.Links	UniProt_IDs	Refseq_IDs	Orthology	Notes
1	AARS	A0A4X1ST71	Alanyl-tRNA synthetase		23.6383971351529	26.0837653334713		-23.6383971351529	-26.0837653334713	0	-2.44536819831833	23.6383971351529	26.0837653334713
2	AARSD1	A0A287BF30	Alanyl-tRNA editing protein Aarsd1		21.9343903267758	23.3495004354411		-21.9343903267758	-23.3495004354411	0	-1.41511010866526	21.9343903267758	23.3495004354411
3	AASDHPPT	F1SV35	Aminoadipate-semialdehyde dehydrogenase-phosphopantetheinyl transferase (L-aminoadipate-semialdehyde dehydrogenase-phosphopantetheinyl transferase isoform X1)		21.3193782208801	21.658196096792		-21.3193782208801	-21.658196096792	0	-0.338817875911903	21.3193782208801	21.658196096792
4	ABAT	A0A4X1VQN9	4-aminobutyrate aminotransferase, mitochondrial		24.1353871722562	27.7893218916851		-24.1353871722562	-27.7893218916851	0	-3.65393471942894	24.1353871722562	27.7893218916851
5	ABCB1	A0A0E3MY68	Multi-drug resistance protein 1 transcript variant 2 (Multidrug resistance protein 1 isoform 1)		20.8351049078398			-20.8351049078398	0	0	20.8351049078398	20.8351049078398	0
6	ABCE1	A0A5G2QNL9	ATP binding cassette subfamily E member 1		19.288082104581	22.5653120937312		-19.288082104581	-22.5653120937312	0	-3.27722998915019	19.288082104581	22.5653120937312
7	ABCF1	A0A4X1VID8	ATP-binding cassette sub-family F member 1		20.4634416313461	21.7941354746167		-20.4634416313461	-21.7941354746167	0	-1.33069384327069	20.4634416313461	21.7941354746167
8	ABHD10	A0A4X1ST33	Abhydrolase domain containing 10		19.0773704547824	23.8917315474461		-19.0773704547824	-23.8917315474461	0	-4.81436109266374	19.0773704547824	23.8917315474461
9	ABI1	A0A4X1TX73	Uncharacterized protein		23.3590111920162	25.2059915508537		-23.3590111920162	-25.2059915508537	0	-1.84698035883745	23.3590111920162	25.2059915508537
10	ABLIM1	A0A4X1T2Q3	Actin binding LIM protein 1		23.6719705667954	24.4120781330163		-23.6719705667954	-24.4120781330163	0	-0.740107566220892	23.6719705667954	24.4120781330163
11	ABR	A0A4X1U345	Uncharacterized protein		20.3116283707232			-20.3116283707232	0	0	20.3116283707232	20.3116283707232	0
12	ACAA2	D0G0B3	3-ketoacyl-CoA thiolase, mitochondrial (Acetyl-Coenzyme A acyltransferase 2)		23.2289303227586	20.4560142418254	25.1337241375362	-23.2289303227586	-20.4560142418254	-25.1337241375362	2.77291608093318	-1.90479381477761	-4.6777098957108
13	ACADM	P41367	Medium-chain specific acyl-CoA dehydrogenase, mitochondrial (MCAD) (EC 1.3.8.7)		23.8891172562069	22.2842577319117		-23.8891172562069	-22.2842577319117	0	1.60485952429515	23.8891172562069	22.2842577319117
14	ACADS	A0A4X1T6Q8	Short-chain-specific acyl-CoA dehydrogenase, mitochondrial		23.7043199389715	23.1875455537572		-23.7043199389715	-23.1875455537572	0	0.516774385214297	23.7043199389715	23.1875455537572
15	ACADSB	F1SED0	Acyl-CoA dehydrogenase short/branched chain		23.687863855605	23.5177737619965		-23.687863855605	-23.5177737619965	0	0.1700900936085	23.687863855605	23.5177737619965
16	ACAP2	A0A4X1U5J1	Uncharacterized protein		19.4223479375516	21.2105284772686		-19.4223479375516	-21.2105284772686	0	-1.78818053971699	19.4223479375516	21.2105284772686
17	ACAT1	A0A4X1UYL8	Uncharacterized protein		22.729950972329	26.3710194715759	23.1840371243606	-22.729950972329	-26.3710194715759	-23.1840371243606	-3.64106849924694	-0.454086152031649	3.18698234721529
18	ACAT2	A0A0B8RZS7	Sterol O-acyltransferase 2		23.9762748375349	27.1579219318348		-23.9762748375349	-27.1579219318348	0	-3.18164709429988	23.9762748375349	27.1579219318348
19	ACLY	A0A4X1U7J3	CoA_binding domain-containing protein		24.4218529645785	25.3596097491008		-24.4218529645785	-25.3596097491008	0	-0.937756784522395	24.4218529645785	25.3596097491008
20	ACO1	A0A4X1UMC0	Uncharacterized protein		21.4537326736582	24.28644515712		-21.4537326736582	-24.28644515712	0	-2.83271248346178	21.4537326736582	24.28644515712
21	ACO2	A0A0B8RTA5	Aconitate hydratase, mitochondrial (Aconitase) (EC 4.2.1.-)	22.3583045383723	29.3019842757533	31.1687420313178	19.7152159804317	-6.94367973738104	-8.81043749294555	2.64308855794058	-1.8667577555645	9.58676829532163	11.4535260508861
22	ACOT4	A0A286ZVQ0	Acyl-CoA thioesterase 4		21.8045853252224			-21.8045853252224	0	0	21.8045853252224	21.8045853252224	0
23	ACOT9	K7GPJ4	Acyl-CoA thioesterase 9		21.8921199980909	22.4109513770069		-21.8921199980909	-22.4109513770069	0	-0.518831378916001	21.8921199980909	22.4109513770069
24	ACP1	A0A4X1UMF6	Low molecular weight phosphotyrosine protein phosphatase		23.4255270530794	24.1941929181917		-23.4255270530794	-24.1941929181917	0	-0.768665865112286	23.4255270530794	24.1941929181917
25	ACSBG1	F1RKU1	Acyl-CoA synthetase bubblegum family member 1		20.6495181960984			-20.6495181960984	0	0	20.6495181960984	20.6495181960984	0
26	ACSF2	A0A5G2QGQ5	Acyl-CoA synthetase family member 2		22.0413535927549	22.8851530615924	20.7992281049164	-22.0413535927549	-22.8851530615924	-20.7992281049164	-0.843799468837563	1.24212548783846	2.08592495667602
27	ACSF3	A0A4X1TBL0	Acyl-CoA synthetase family member 3		19.8074487879668	22.4768570427865		-19.8074487879668	-22.4768570427865	0	-2.66940825481972	19.8074487879668	22.4768570427865
28	ACSL6	A0A4X1ULM8	AMP-binding domain-containing protein		21.602985727459	22.1805495839774		-21.602985727459	-22.1805495839774	0	-0.57756385651843	21.602985727459	22.1805495839774
29	ACTA2	A0A4X1V515	Uncharacterized protein		33.5056758293726			-33.5056758293726	0	0	33.5056758293726	33.5056758293726	0
30	ACTB	Q6QAQ1	Actin, cytoplasmic 1 (Beta-actin) [Cleaved into: Actin, cytoplasmic 1, N-terminally processed]		30.6832422503672			-30.6832422503672	0	0	30.6832422503672	30.6832422503672	0
31	ACTIN-RELATED PROTEIN 2/3 COMPLEX SUBUNIT	A0A480HHR0	Actin-related protein 2/3 complex subunit		24.2521473968053	26.1320784564787		-24.2521473968053	-26.1320784564787	0	-1.8799310596734	24.2521473968053	26.1320784564787
32	ACTIN FILAMENT-ASSOCIATED PROTEIN 1-LIKE 2 (ACTIN FILAMENT-ASSOCIATED PROTEIN 1-LIKE 2 ISOFORM 1)	A0A480HU47	Actin filament-associated protein 1-like 2 (Actin filament-associated protein 1-like 2 isoform 1)		19.6408236129596			-19.6408236129596	0	0	19.6408236129596	19.6408236129596	0
33	ACTN2	F1RHL9	Alpha-actinin-2 isoform 1		23.4566738708985	26.1202849727281		-23.4566738708985	-26.1202849727281	0	-2.66361110182962	23.4566738708985	26.1202849727281
34	ACTN4	A0A0B8S0C5	Actinin, alpha 4		24.1607974312386	27.7944146198962	23.7123942055302	-24.1607974312386	-27.7944146198962	-23.7123942055302	-3.6336171886576	0.448403225708382	4.08202041436598
35	ACTR1A	F2Z5G5	Actin related protein 1A (Alpha-centractin)		25.4754744300761	26.0430178425702		-25.4754744300761	-26.0430178425702	0	-0.567543412494082	25.4754744300761	26.0430178425702
36	ACTR2	B5APU3	Actin-related protein 2		23.6479545404399	25.5857590542491	20.5636948824373	-23.6479545404399	-25.5857590542491	-20.5636948824373	-1.9378045138092	3.0842596580026	5.0220641718118
37	ACTR3	B5APU4	Actin-related protein 3-like protein		22.8818687351472	24.9709816151764		-22.8818687351472	-24.9709816151764	0	-2.0891128800292	22.8818687351472	24.9709816151764
38	ACTR3B	F1SSP6	Actin-related protein 3B isoform 1 (Actin-related protein 3B isoform X5)		22.8800777154168			-22.8800777154168	0	0	22.8800777154168	22.8800777154168	0
39	ACYL-COA THIOESTERASE 13	A0A4X1VNM5	Acyl-CoA thioesterase 13		23.4727976221371	23.5711399427236		-23.4727976221371	-23.5711399427236	0	-0.0983423205865002	23.4727976221371	23.5711399427236
40	ACYP2	P00819	Acylphosphatase-2 (EC 3.6.1.7) (Acylphosphatase, muscle type isozyme) (Acylphosphate phosphohydrolase 2)		24.8275426511827	24.497473214492		-24.8275426511827	-24.497473214492	0	0.330069436690749	24.8275426511827	24.497473214492
41	ADAP1	O02780	Inositol(1,3,4,5)tetrakisphosphate receptor		22.9057689859241	25.1971457581574		-22.9057689859241	-25.1971457581574	0	-2.2913767722333	22.9057689859241	25.1971457581574
42	ADCY3	A0A4X1TXR9	Adenylate cyclase 3		22.5058609552361	23.3643194666107		-22.5058609552361	-23.3643194666107	0	-0.858458511374589	22.5058609552361	23.3643194666107
43	ADD1	A0A4X1SWJ4	Adducin 1		21.4230077176221			-21.4230077176221	0	0	21.4230077176221	21.4230077176221	0
44	ADD2	I3L5B0	Adducin 2		23.0824641683677			-23.0824641683677	0	0	23.0824641683677	23.0824641683677	0
45	ADD3	A0A4X1TEQ8	Aldolase_II domain-containing protein		22.5018321908771	25.6193698446427		-22.5018321908771	-25.6193698446427	0	-3.11753765376558	22.5018321908771	25.6193698446427
46	ADH5	F1S0C1	S-(hydroxymethyl)glutathione dehydrogenase (EC 1.1.1.284)		24.6031611830674	25.4471992652352		-24.6031611830674	-25.4471992652352	0	-0.844038082167795	24.6031611830674	25.4471992652352
47	ADP-RIBOSE PYROPHOSPHATASE, MITOCHONDRIAL ISOFORM A	A0A480VYA5	ADP-ribose pyrophosphatase, mitochondrial isoform a		22.2084513860218	23.0561668248684		-22.2084513860218	-23.0561668248684	0	-0.847715438846599	22.2084513860218	23.0561668248684
48	ADRM1	A0A0B8S0C3	Adhesion regulating molecule 1		21.3617853608978	21.8018287590497		-21.3617853608978	-21.8018287590497	0	-0.440043398151885	21.3617853608978	21.8018287590497
49	ADSSL1	A0A4X1TTC3	Adenylosuccinate synthetase isozyme 1 (AMPSase 1) (AdSS 1) (EC 6.3.4.4) (Adenylosuccinate synthetase, basic isozyme) (Adenylosuccinate synthetase, muscle isozyme) (M-type adenylosuccinate synthetase) (IMP--aspartate ligase 1)		24.0922885722768	23.9087139072947		-24.0922885722768	-23.9087139072947	0	0.183574664982142	24.0922885722768	23.9087139072947
50	AFADIN ISOFORM X16 (AFADIN ISOFORM X9)	A0A480M0E0	Afadin isoform X16 (Afadin isoform X9)		21.2607463174786			-21.2607463174786	0	0	21.2607463174786	21.2607463174786	0
51	AFG3-LIKE PROTEIN 2	A0A480IK10	AFG3-like protein 2		23.3538657157525	22.9822450022015		-23.3538657157525	-22.9822450022015	0	0.371620713551003	23.3538657157525	22.9822450022015
52	AGAP2	A0A4X1W4I8	Uncharacterized protein		22.8004587941373	25.2554046801468		-22.8004587941373	-25.2554046801468	0	-2.45494588600948	22.8004587941373	25.2554046801468
53	AGFG1	A0A287AJX6	Arf-GAP domain and FG repeat-containing protein 1 isoform 2 (ArfGAP with FG repeats 1)		21.5118158993724	23.2117136647277	23.9461152043514	-21.5118158993724	-23.2117136647277	-23.9461152043514	-1.69989776535538	-2.43429930497899	-0.734401539623615
54	AGFG2	A0A287AMJ9	Arf-GAP domain and FG repeat-containing protein 2 isoform X1 (ArfGAP with FG repeats 2)		19.9130660029952			-19.9130660029952	0	0	19.9130660029952	19.9130660029952	0
55	AGK	A0A4X1V5W3	Acylglycerol kinase		22.7011874508757	22.2697674980129		-22.7011874508757	-22.2697674980129	0	0.431419952862711	22.7011874508757	22.2697674980129
56	AGRN	A0A287AN50	Agrin		22.3213811895317	23.2016096245522	27.6345695585707	-22.3213811895317	-23.2016096245522	-27.6345695585707	-0.880228435020512	-5.313188369039	-4.43295993401849	Core matrisome	ECM Glycoproteins	agrin	FLJ45064	329	NA	H0Y5U1:O00468	NP_940978.2:XP_005244806.1:XP_006710696.1	Mouse:Agrn|
57	AHCYL1	E7EI18	Adenosylhomocysteinase like 1 (Adenosylhomocysteinase-like protein 1) (EC 3.3.1.1)		23.5855445513106	26.675553352692		-23.5855445513106	-26.675553352692	0	-3.09000880138133	23.5855445513106	26.675553352692
58	AHNAK	A0A4X1VKL9	AHNAK nucleoprotein		26.4657350226034	24.6738202317318		-26.4657350226034	-24.6738202317318	0	1.79191479087162	26.4657350226034	24.6738202317318
59	AHSA1	A0A4X1T2G4	Aha1_N domain-containing protein		23.6135727421817	24.3493026422003		-23.6135727421817	-24.3493026422003	0	-0.735729900018586	23.6135727421817	24.3493026422003
60	AHSG	P29700	Alpha-2-HS-glycoprotein (Fetuin-A) (Fragment)		26.1017329940113	23.4253409835046	25.9558593466935	-26.1017329940113	-23.4253409835046	0	2.67639201050668	26.1017329940113	23.4253409835046
61	AIDA	A0A5G2RBJ5	Axin interactor, dorsalization associated		19.9622265170475			-19.9622265170475	0	0	19.9622265170475	19.9622265170475	0
62	AIFM1	A0A4X1W9D7	Uncharacterized protein		21.879513846952	24.4526565108636	20.8647542064812	-21.879513846952	-24.4526565108636	-20.8647542064812	-2.57314266391155	1.01475964047084	3.58790230438239
63	AIP	A0A4X1T3G1	TPR_REGION domain-containing protein		23.268217662385	23.4962001320981		-23.268217662385	-23.4962001320981	0	-0.227982469713136	23.268217662385	23.4962001320981
64	AK1	A0A286ZQ79	Adenylate kinase isoenzyme 1 (AK 1) (EC 2.7.4.3) (EC 2.7.4.6) (ATP-AMP transphosphorylase 1) (ATP:AMP phosphotransferase) (Adenylate monophosphate kinase) (Myokinase)		26.1732570056634	28.0573989621334		-26.1732570056634	-28.0573989621334	0	-1.88414195647004	26.1732570056634	28.0573989621334
65	AK3	A0A5G2QPK4	GTP:AMP phosphotransferase AK3, mitochondrial (EC 2.7.4.10) (Adenylate kinase 3) (AK 3) (Adenylate kinase 3 alpha-like 1)		23.9092267193754	25.2961020934273		-23.9092267193754	-25.2961020934273	0	-1.38687537405188	23.9092267193754	25.2961020934273
66	AK4	A0A4X1TK48	Adenylate kinase 4, mitochondrial (AK 4) (EC 2.7.4.10) (EC 2.7.4.6) (Adenylate kinase 3-like) (GTP:AMP phosphotransferase AK4)		24.8111408998063	25.9640950513581		-24.8111408998063	-25.9640950513581	0	-1.15295415155174	24.8111408998063	25.9640950513581
67	AK5	F1S9R3	Adenylate kinase 5		20.7520167710759	24.1660368838057		-20.7520167710759	-24.1660368838057	0	-3.4140201127298	20.7520167710759	24.1660368838057
68	AKAP12	A0A4X1VRB0	A-kinase anchoring protein 12		21.567228738592	25.47961847707		-21.567228738592	-25.47961847707	0	-3.91238973847799	21.567228738592	25.47961847707
69	AKAP5	A0A4X1UEK5	WSK domain-containing protein		19.7437915647588	24.2910738185018		-19.7437915647588	-24.2910738185018	0	-4.54728225374296	19.7437915647588	24.2910738185018
70	AKR1B1	P80276	Aldo-keto reductase family 1 member B1 (EC 1.1.1.300) (EC 1.1.1.372) (EC 1.1.1.54) (Aldehyde reductase) (Aldose reductase) (AR) (EC 1.1.1.21)		23.3126293636217	27.0741630347444		-23.3126293636217	-27.0741630347444	0	-3.76153367112266	23.3126293636217	27.0741630347444
71	AKR7A2	A0A5G2R0M9	Aldo_ket_red domain-containing protein		21.0349732458706	23.1840931505478		-21.0349732458706	-23.1840931505478	0	-2.14911990467714	21.0349732458706	23.1840931505478
72	ALB	A0A287BAY9	Serum albumin	25.7085250208199	30.6151091759471	31.0324588882301	28.9648353651244	-4.9065841551272	-5.32393386741014	-3.25631034430446	-0.417349712282938	1.65027381082274	2.06762352310568
73	ALCOHOL DEHYDROGENASE NADP(+) (ALCOHOL DEHYDROGENASE NADP(+) ISOFORM X1)	A0A480PFL9	Alcohol dehydrogenase NADP(+) (Alcohol dehydrogenase NADP(+) isoform X1)		25.0384997254512	25.8165940296083		-25.0384997254512	-25.8165940296083	0	-0.778094304157101	25.0384997254512	25.8165940296083
74	ALDH1A1	A0A5G2QQ66	Aldehyde dehydrogenase 1 family member A1		23.4365614017112	25.7348965974865		-23.4365614017112	-25.7348965974865	0	-2.29833519577526	23.4365614017112	25.7348965974865
75	ALDH4A1	I3LNB4	Multifunctional fusion protein [Includes: L-glutamate gamma-semialdehyde dehydrogenase (EC 1.2.1.88) (L-glutamate gamma-semialdehyde dehydrogenase); Delta-1-pyrroline-5-carboxylate dehydrogenase (P5C dehydrogenase)]		22.5553101953516	25.5255548009377		-22.5553101953516	-25.5255548009377	0	-2.97024460558605	22.5553101953516	25.5255548009377
76	ALDH6A1	A0A5G2RA17	Aldehyde dehydrogenase 6 family member A1		24.1863901423016	26.0572206766165		-24.1863901423016	-26.0572206766165	0	-1.8708305343149	24.1863901423016	26.0572206766165
77	ALDOA	A0A4X1U0N5	Fructose-bisphosphate aldolase (EC 4.1.2.13)		27.6390363585607	31.1245107241159	24.8022094583364	-27.6390363585607	-31.1245107241159	-24.8022094583364	-3.48547436555519	2.83682690022428	6.32230126577948
78	ALDOC	A0A4X1TSU2	Fructose-bisphosphate aldolase (EC 4.1.2.13)		29.1202898017662	32.6203679477061		-29.1202898017662	-32.6203679477061	0	-3.50007814593983	29.1202898017662	32.6203679477061
79	ALPHA-1,4 GLUCAN PHOSPHORYLASE (EC 2.4.1.1)	A0A4X1SEW9	Alpha-1,4 glucan phosphorylase (EC 2.4.1.1)		24.9624504428451	24.8631147118713		-24.9624504428451	-24.8631147118713	0	0.0993357309737988	24.9624504428451	24.8631147118713
80	ALPHA-ACTININ-1 (ALPHA-ACTININ-1 ISOFORM B)	A0A481CGG0	Alpha-actinin-1 (Alpha-actinin-1 isoform b)		26.1113031401093			-26.1113031401093	0	0	26.1113031401093	26.1113031401093	0
81	ALPHA-ENOLASE ISOFORM 1 (ALPHA-ENOLASE ISOFORM X1)	A0A480R622	Alpha-enolase isoform 1 (Alpha-enolase isoform X1)		28.3461449324701	31.740420581802		-28.3461449324701	-31.740420581802	0	-3.3942756493319	28.3461449324701	31.740420581802
82	ALPL	A0A287BSC3	Alkaline phosphatase (EC 3.1.3.1)		20.3397398446307	21.6392971361198		-20.3397398446307	-21.6392971361198	0	-1.2995572914891	20.3397398446307	21.6392971361198
83	AMINE OXIDASE (EC 1.4.3.-)	A0A480TPN3	Amine oxidase (EC 1.4.3.-)		21.4322994048052	20.860789631182		-21.4322994048052	-20.860789631182	0	0.571509773623198	21.4322994048052	20.860789631182
84	AMPH	A0A4X1USW5	Amphiphysin		22.9007354246569			-22.9007354246569	0	0	22.9007354246569	22.9007354246569	0
85	AMYLOID-LIKE PROTEIN 2 ISOFORM 2 (AMYLOID-LIKE PROTEIN 2 ISOFORM X1)	A0A480VK06	Amyloid-like protein 2 isoform 2 (Amyloid-like protein 2 isoform X1)		19.0798247008604	22.5252371284982		-19.0798247008604	-22.5252371284982	0	-3.4454124276378	19.0798247008604	22.5252371284982
86	ANK1	F1SE30	Ankyrin 1		23.9039323749033			-23.9039323749033	0	0	23.9039323749033	23.9039323749033	0
87	ANK2	A0A4X1V325	Ankyrin 2		28.4247162727571	29.5954202274973		-28.4247162727571	-29.5954202274973	0	-1.17070395474012	28.4247162727571	29.5954202274973
88	ANLN	A0A286ZR09	Anillin actin binding protein		21.3315595914504	24.1344985318777		-21.3315595914504	-24.1344985318777	0	-2.80293894042727	21.3315595914504	24.1344985318777
89	ANP32A	A0A4X1T7J4	LRRcap domain-containing protein		20.8598703128187	24.6138916345387		-20.8598703128187	-24.6138916345387	0	-3.75402132171997	20.8598703128187	24.6138916345387
90	ANTITHROMBIN-III	A0A480P2S5	Antithrombin-III		19.8589206146055	20.3937038493578		-19.8589206146055	-20.3937038493578	0	-0.5347832347523	19.8589206146055	20.3937038493578
91	ANXA1	F1SJB5	Annexin		22.5126211987342	26.1044655505499		-22.5126211987342	-26.1044655505499	0	-3.59184435181575	22.5126211987342	26.1044655505499	Matrisome-associated	ECM-affiliated Proteins	annexin A1	ANX1|LPC1	533	NA	P04083:Q5T3N0:Q5T3N1	NP_000691.1	Mouse:Anxa1|	Annexin
92	ANXA11	F1S2E2	Annexin		21.0780923943502	23.0771385170761		-21.0780923943502	-23.0771385170761	0	-1.99904612272592	21.0780923943502	23.0771385170761	Matrisome-associated	ECM-affiliated Proteins	annexin A11	ANX11|CAP50	535	NA	H0Y6E1:P50995:Q5T0G7:Q5T0G9	NP_001148.1:NP_001265336.1:NP_001265337.1:NP_001265338.1:NP_665875.1:NP_665876.1	Mouse:Anxa11|	Annexin
93	ANXA2	A0A4X1TPT6	Annexin	21.6618115785533	23.2649938266335	25.220679948968	20.0502775045572	-1.60318224808013	-3.5588683704147	1.61153407399616	-1.95568612233456	3.2147163220763	5.17040244441087	Matrisome-associated	ECM-affiliated Proteins	annexin A2	ANX2|ANX2L4|CAL1H|LIP2|LPC2|LPC2D|P36|PAP-IV	537	NA	H0YKL9:H0YKN4:H0YKS4:H0YKV8:H0YKX9:H0YKZ7:H0YL33:H0YLE2:H0YLV6:H0YM50:H0YMD0:H0YMD9:H0YMM1:H0YMT9:H0YMU9:H0YMW4:H0YN28:H0YN42:H0YN52:H0YNA0:H0YNB8:H0YNP5:P07355	NP_001002857.1:NP_001002858.1:NP_001129487.1:NP_004030.1	Mouse:Anxa2|	Annexin
94	ANXA5	A0A4X1VBD0	Annexin		22.7605966721344	26.7818021931562		-22.7605966721344	-26.7818021931562	0	-4.02120552102177	22.7605966721344	26.7818021931562	Matrisome-associated	ECM-affiliated Proteins	annexin A5	ANX5|ENX2|PP4	543	NA	D6RBE9:D6RBL5:D6RCN3:E9PHT9:P08758	NP_001145.1	Mouse:Anxa5|	Annexin
95	ANXA6	M3VH45	Annexin		22.9607229909132	28.1833957805488		-22.9607229909132	-28.1833957805488	0	-5.22267278963563	22.9607229909132	28.1833957805488	Matrisome-associated	ECM-affiliated Proteins	annexin A6	ANX6|CBP68	544	NA	A6NN80:E5RFF0:E5RI05:E5RIU8:E5RJF5:E5RJR0:E5RK63:E5RK69:E7EMC6:H0YC77:P08133	NP_001146.2:NP_001180473.1:XP_005268489.1	Mouse:Anxa6|	Annexin
96	AP COMPLEX SUBUNIT BETA	A0A480P5X1	AP complex subunit beta		22.508243905057			-22.508243905057	0	0	22.508243905057	22.508243905057	0
97	AP1G1	A0A4X1SMZ1	AP-1 complex subunit gamma		22.2380245270685	20.5294396562116		-22.2380245270685	-20.5294396562116	0	1.7085848708569	22.2380245270685	20.5294396562116
98	AP1M1	A0A4X1UZH4	MHD domain-containing protein		22.4144705491996	22.6267563522309		-22.4144705491996	-22.6267563522309	0	-0.212285803031292	22.4144705491996	22.6267563522309
99	AP2A1	A0A4X1VZ02	AP-2 complex subunit alpha		26.8795501404615	28.7346172810039		-26.8795501404615	-28.7346172810039	0	-1.85506714054237	26.8795501404615	28.7346172810039
100	AP2A2	K9J6K8	AP-2 complex subunit alpha		24.3737161260697	25.3567782086246	21.759293268795	-24.3737161260697	-25.3567782086246	-21.759293268795	-0.983062082554877	2.61442285727467	3.59748493982954
101	AP2B1	A0A4X1T854	AP complex subunit beta		25.6008905088753	28.4651354502641	21.4314254909928	-25.6008905088753	-28.4651354502641	-21.4314254909928	-2.86424494138873	4.1694650178825	7.03370995927123
102	AP2M1	A0A286ZU22	AP-2 complex subunit mu		26.7095241066793	27.7407080065062		-26.7095241066793	-27.7407080065062	0	-1.03118389982688	26.7095241066793	27.7407080065062
103	AP2S1	A0A4X1W0P4	AP complex subunit sigma		22.3746345115058	23.4569497405781		-22.3746345115058	-23.4569497405781	0	-1.08231522907232	22.3746345115058	23.4569497405781
104	AP3B2	A0A4X1UNY7	AP-3 complex subunit beta		22.6920503538302	25.2948818724152		-22.6920503538302	-25.2948818724152	0	-2.60283151858503	22.6920503538302	25.2948818724152
105	AP3D1	A0A5G2QX26	Adaptor related protein complex 3 subunit delta 1		22.5868794160992			-22.5868794160992	0	0	22.5868794160992	22.5868794160992	0
106	AP3M2	F1SE19	AP-3 complex subunit mu-2		24.0503966148199	24.6669340932217		-24.0503966148199	-24.6669340932217	0	-0.61653747840177	24.0503966148199	24.6669340932217
107	APCS	O19063	Serum amyloid P-component (SAP)		20.2781105176298			-20.2781105176298	0	0	20.2781105176298	20.2781105176298	0
108	APOA1	K7GM40	Apolipoprotein A-I		22.3965485601076	26.3165237609792	25.1975529484722	-22.3965485601076	-26.3165237609792	-25.1975529484722	-3.91997520087156	-2.80100438836456	1.118970812507
109	APOLIPOPROTEIN E	A0A4X1W1F9	Apolipoprotein E		28.8262615468628	26.4147853128793		-28.8262615468628	-26.4147853128793	0	2.4114762339835	28.8262615468628	26.4147853128793
110	APOO	A0A5G2R5P0	MICOS complex subunit		21.4141241578792	22.5590976882389		-21.4141241578792	-22.5590976882389	0	-1.14497353035968	21.4141241578792	22.5590976882389
111	APRT	A0A4X1TEA2	Pribosyltran domain-containing protein		21.8152637605307	22.2323348253971		-21.8152637605307	-22.2323348253971	0	-0.417071064866426	21.8152637605307	22.2323348253971
112	ARCN1	I3LBY0	Coatomer subunit delta		26.2669133662568	23.9450573420655	22.4420896289154	-26.2669133662568	-23.9450573420655	-22.4420896289154	2.3218560241913	3.8248237373414	1.5029677131501
113	ARF GTPASE-ACTIVATING PROTEIN GIT1 ISOFORM 1	A0A480Q045	ARF GTPase-activating protein GIT1 isoform 1		21.632611796488	24.0751073503972		-21.632611796488	-24.0751073503972	0	-2.4424955539092	21.632611796488	24.0751073503972
114	ARF4	Q56P20	ADP-ribosylation factor 4 (ADP-ribosylation factor family-like protein)		22.675170977848	23.8687669680107		-22.675170977848	-23.8687669680107	0	-1.1935959901627	22.675170977848	23.8687669680107
115	ARFGAP2	A0A4X1VS56	Arf-GAP domain-containing protein		20.4098653314313	20.5045038322499	20.9238492317666	-20.4098653314313	-20.5045038322499	-20.9238492317666	-0.0946385008186006	-0.513983900335301	-0.4193453995167
116	ARFIP2	A0A4X1SG42	Uncharacterized protein		21.3750284267155	23.0432911548665		-21.3750284267155	-23.0432911548665	0	-1.668262728151	21.3750284267155	23.0432911548665
117	ARHGDIA	A0A287AQC2	Rho GDP dissociation inhibitor alpha		27.1795794286519	27.8418230353503		-27.1795794286519	-27.8418230353503	0	-0.6622436066984	27.1795794286519	27.8418230353503
118	ARHGDIB	A0A4X1V4G4	Uncharacterized protein		20.6735943011564	24.6177655389985		-20.6735943011564	-24.6177655389985	0	-3.9441712378421	20.6735943011564	24.6177655389985
119	ARHGEF2	A0A287ATI0	Rho guanine nucleotide exchange factor 2		20.3201301236814	25.5326856795803		-20.3201301236814	-25.5326856795803	0	-5.2125555558989	20.3201301236814	25.5326856795803
120	ARHGEF7	A0A4X1U0U4	Uncharacterized protein		21.8679425980978	23.3855424370254		-21.8679425980978	-23.3855424370254	0	-1.5175998389276	21.8679425980978	23.3855424370254
121	ARL2-SNX15	A0A287B226	ADP-ribosylation factor-like protein 2 isoform 1 (ARL2-SNX15 readthrough (NMD candidate))		21.1574918518548	20.9180323256893		-21.1574918518548	-20.9180323256893	0	0.239459526165501	21.1574918518548	20.9180323256893
122	ARL3	A0A4X1TP52	ADP-ribosylation factor-like protein 3		24.5581328617229	24.6725330376966		-24.5581328617229	-24.6725330376966	0	-0.114400175973699	24.5581328617229	24.6725330376966
123	ARL6	A0A4X1UQ55	Uncharacterized protein		19.9160078757965	20.261718947529		-19.9160078757965	-20.261718947529	0	-0.345711071732502	19.9160078757965	20.261718947529
124	ARL8B	A0A287B0I4	ADP ribosylation factor like GTPase 8B		24.2419353514438	24.22076203031	21.2924683826333	-24.2419353514438	-24.22076203031	-21.2924683826333	0.0211733211338014	2.9494669688105	2.9282936476767
125	ARMC10	A0A4X1VAJ6	Arm_2 domain-containing protein		20.125217548612	22.5672377673534		-20.125217548612	-22.5672377673534	0	-2.4420202187414	20.125217548612	22.5672377673534
126	ARPC2	A0A4X1UM70	Arp2/3 complex 34 kDa subunit		25.3553246035321	25.6070117790984		-25.3553246035321	-25.6070117790984	0	-0.2516871755663	25.3553246035321	25.6070117790984
127	ARPC3	B5APU8	Actin-related protein 2/3 complex subunit 3		24.4642465662656	26.0714015769203		-24.4642465662656	-26.0714015769203	0	-1.6071550106547	24.4642465662656	26.0714015769203
128	ARPC4	A0A5K1VDV6	Actin related protein 2/3 complex subunit 4		23.1047283934333	24.1928348199894		-23.1047283934333	-24.1928348199894	0	-1.0881064265561	23.1047283934333	24.1928348199894
129	ARPC5	B5APV0	Actin-related protein 2/3 complex subunit 5		21.6247263435935	23.9209464779849		-21.6247263435935	-23.9209464779849	0	-2.2962201343914	21.6247263435935	23.9209464779849
130	ARPC5L	A0A5K1VDW0	Actin-related protein 2/3 complex subunit 5		21.8866060153605	25.1734879497527		-21.8866060153605	-25.1734879497527	0	-3.2868819343922	21.8866060153605	25.1734879497527
131	ARPP19	Q712U6	cAMP-regulated phosphoprotein 19 (ARPP-19)		22.0804349847436	24.180577782965		-22.0804349847436	-24.180577782965	0	-2.1001427982214	22.0804349847436	24.180577782965
132	ARRB1	A0A287B6F5	Arrestin beta 1		23.3011373434465	25.0762420134389		-23.3011373434465	-25.0762420134389	0	-1.7751046699924	23.3011373434465	25.0762420134389
133	ARSB	A0A4X1T1Y3	Arylsulfatase B		20.0116408627634	22.4825556153112		-20.0116408627634	-22.4825556153112	0	-2.4709147525478	20.0116408627634	22.4825556153112
134	ARVCF	A0A4X1UPB5	Uncharacterized protein		19.6824348678792	21.8755146127891		-19.6824348678792	-21.8755146127891	0	-2.1930797449099	19.6824348678792	21.8755146127891
135	ASH2L	A0A287A6Q3	ASH2 like, histone lysine methyltransferase complex subunit		18.794621389609			-18.794621389609	0	0	18.794621389609	18.794621389609	0
136	ASNA1	A0A287AIE6	ATPase ASNA1 (EC 3.6.-.-) (Arsenical pump-driving ATPase) (Arsenite-stimulated ATPase)		22.9971764660874			-22.9971764660874	0	0	22.9971764660874	22.9971764660874	0
137	ASPARTATE AMINOTRANSFERASE (EC 2.6.1.1)	A0A480XZ96	Aspartate aminotransferase (EC 2.6.1.1)		27.4735887543431	29.5712245489298		-27.4735887543431	-29.5712245489298	0	-2.0976357945867	27.4735887543431	29.5712245489298
138	ASPH	A0A4X1V1U6	Asp-B-Hydro_N domain-containing protein		21.0928868123283			-21.0928868123283	0	0	21.0928868123283	21.0928868123283	0
139	ASPN	F1SUE4	Asporin		24.6759894324269			-24.6759894324269	0	0	24.6759894324269	24.6759894324269	0	Core matrisome	Proteoglycans	asporin	FLJ20129|OS3|PLAP1|SLRR1C	14872	NA	C9JGC9:Q05CQ6:Q5TBF2:Q9BXN1	NP_001180264.1:NP_060150.4	Mouse:Aspn|
140	ASRGL1	A0A4X1VNE4	Uncharacterized protein		22.697036108779	25.1066530809918		-22.697036108779	-25.1066530809918	0	-2.4096169722128	22.697036108779	25.1066530809918
141	ASS1	A0A287AK65	Argininosuccinate synthase 1		20.37658497712			-20.37658497712	0	0	20.37658497712	20.37658497712	0
142	ATAD1	F2Z5H2	ATPase family AAA domain containing 1		18.32223474255			-18.32223474255	0	0	18.32223474255	18.32223474255	0
143	ATAT1	A0A480Q129	Alpha-tubulin N-acetyltransferase 1 (Alpha-TAT) (Alpha-TAT1) (TAT) (EC 2.3.1.108) (Acetyltransferase mec-17 homolog)		18.9313397626067	22.7604903874805		-18.9313397626067	-22.7604903874805	0	-3.8291506248738	18.9313397626067	22.7604903874805
144	ATAXIN-2-LIKE PROTEIN ISOFORM A	A0A480WX05	Ataxin-2-like protein isoform A		20.5869500220006			-20.5869500220006	0	0	20.5869500220006	20.5869500220006	0
145	ATG3	A0A4X1STZ4	Autophagy-related protein 3		18.6707335002593	21.738133768254		-18.6707335002593	-21.738133768254	0	-3.0674002679947	18.6707335002593	21.738133768254
146	ATL1	A0A4X1SG47	GB1/RHD3-type G domain-containing protein		21.2075208448721	24.8849618445896		-21.2075208448721	-24.8849618445896	0	-3.6774409997175	21.2075208448721	24.8849618445896
147	ATL3	A0A4X1VJU1	GB1/RHD3-type G domain-containing protein		21.7788265934344	22.2219867062206		-21.7788265934344	-22.2219867062206	0	-0.443160112786202	21.7788265934344	22.2219867062206
148	ATP-DEPENDENT 6-PHOSPHOFRUCTOKINASE (ATP-PFK) (PHOSPHOFRUCTOKINASE) (EC 2.7.1.11) (PHOSPHOHEXOKINASE)	A0A480UKG5	ATP-dependent 6-phosphofructokinase (ATP-PFK) (Phosphofructokinase) (EC 2.7.1.11) (Phosphohexokinase)		19.5865181863263			-19.5865181863263	0	0	19.5865181863263	19.5865181863263	0
149	ATP SYNTHASE SUBUNIT BETA (EC 7.1.2.2)	A0A481D142	ATP synthase subunit beta (EC 7.1.2.2)	24.0692043632939	30.7318369016724	33.0075823254676		-6.6626325383785	-8.9383779621737	24.0692043632939	-2.2757454237952	30.7318369016724	33.0075823254676
150	ATP SYNTHASE SUBUNIT F, MITOCHONDRIAL	A0A4X1U911	ATP synthase subunit f, mitochondrial	23.8577679734839	27.0148918109413			-3.1571238374574	23.8577679734839	23.8577679734839	27.0148918109413	27.0148918109413	0
151	ATP1A1	I7HD36	Sodium/potassium-transporting ATPase subunit alpha (Fragment)		23.7252907204444	29.5232887059627		-23.7252907204444	-29.5232887059627	0	-5.7979979855183	23.7252907204444	29.5232887059627
152	ATP1A3	D2WKD7	Sodium/potassium-transporting ATPase subunit alpha		23.8648874171325	31.5299719829652	23.8311969229426	-23.8648874171325	-31.5299719829652	-23.8311969229426	-7.6650845658327	0.0336904941899014	7.6987750600226
153	ATP1A4	A0A286ZRG2	Sodium/potassium-transporting ATPase subunit alpha		25.2570422826427	28.8817573393963		-25.2570422826427	-28.8817573393963	0	-3.6247150567536	25.2570422826427	28.8817573393963
154	ATP1B1	P05027	Sodium/potassium-transporting ATPase subunit beta-1 (Sodium/potassium-dependent ATPase subunit beta-1)		26.0137823382588			-26.0137823382588	0	0	26.0137823382588	26.0137823382588	0
155	ATP1B2	A0A4X1V4N1	Sodium/potassium-transporting ATPase subunit beta		21.2243953286593	26.3617852134918		-21.2243953286593	-26.3617852134918	0	-5.1373898848325	21.2243953286593	26.3617852134918
156	ATP1B3	A0A0B8RT78	Sodium/potassium-transporting ATPase subunit beta		21.774924004019	22.7966142873345		-21.774924004019	-22.7966142873345	0	-1.0216902833155	21.774924004019	22.7966142873345
157	ATP2A2	P11607	Sarcoplasmic/endoplasmic reticulum calcium ATPase 2 (SERCA2) (SR Ca(2+)-ATPase 2) (EC 7.2.2.10) (Calcium pump 2) (Calcium-transporting ATPase sarcoplasmic reticulum type, slow twitch skeletal muscle isoform) (Endoplasmic reticulum class 1/2 Ca(2+) ATPase)		25.4965402633768	27.1903050494589		-25.4965402633768	-27.1903050494589	0	-1.6937647860821	25.4965402633768	27.1903050494589
158	ATP2A3_TV1	K9IW69	Calcium-transporting ATPase (EC 7.2.2.10)		17.8090000770516			-17.8090000770516	0	0	17.8090000770516	17.8090000770516	0
159	ATP2B1	A0A4X1SFF1	Calcium-transporting ATPase (EC 7.2.2.10)		21.2734772518995	26.0194393198804		-21.2734772518995	-26.0194393198804	0	-4.7459620679809	21.2734772518995	26.0194393198804
160	ATP2B2	A0A286ZVU9	Calcium-transporting ATPase (EC 7.2.2.10)		23.4650559737608	28.8375660490997		-23.4650559737608	-28.8375660490997	0	-5.3725100753389	23.4650559737608	28.8375660490997
161	ATP2B4	A0A287APC7	Calcium-transporting ATPase (EC 7.2.2.10)		23.6827050000073	27.8074880668394		-23.6827050000073	-27.8074880668394	0	-4.1247830668321	23.6827050000073	27.8074880668394
162	ATP5F1A	A0A287AGU2	ATP synthase subunit alpha	22.7432068563918	31.0746219451916	32.7938400751042		-8.3314150887998	-10.0506332187124	22.7432068563918	-1.7192181299126	31.0746219451916	32.7938400751042
163	ATP5F1C	A0A287A9I8	ATP synthase subunit gamma	24.4719557995171	29.0633491615105			-4.5913933619934	24.4719557995171	24.4719557995171	29.0633491615105	29.0633491615105	0
164	ATP5ME	Q9MYT8	ATP synthase subunit e, mitochondrial (ATPase subunit e) (ATP synthase membrane subunit e)		24.8224848602218	27.0125142324037		-24.8224848602218	-27.0125142324037	0	-2.1900293721819	24.8224848602218	27.0125142324037
165	ATP5MG	A0A4X1SQX6	ATP synthase subunit		25.5644862162784	25.4596003052475		-25.5644862162784	-25.4596003052475	0	0.104885911030902	25.5644862162784	25.4596003052475
166	ATP5PB	A0A5G2RAC9	ATP synthase peripheral stalk-membrane subunit b		26.6312454052161	25.4416319882706		-26.6312454052161	-25.4416319882706	0	1.1896134169455	26.6312454052161	25.4416319882706
167	ATP5PD	A0A5G2QY12	ATP synthase subunit d, mitochondrial	22.7707555347224	26.4550738323403	28.7239858987591		-3.6843182976179	-5.9532303640367	22.7707555347224	-2.2689120664188	26.4550738323403	28.7239858987591
168	ATP5PO	A0A2C9F3A3	ATP synthase subunit O, mitochondrial	22.8975193825337	29.1721170694113	29.1271166833652		-6.2745976868776	-6.2295973008315	22.8975193825337	0.0450003860460981	29.1721170694113	29.1271166833652
169	ATP6V0D1	A0A4X1UJS8	V-type proton ATPase subunit		22.3660505697463	25.5160337289785		-22.3660505697463	-25.5160337289785	0	-3.1499831592322	22.3660505697463	25.5160337289785
170	ATP6V1C1	F1S0R4	V-type proton ATPase subunit C		21.0502889910042	25.8467982541303		-21.0502889910042	-25.8467982541303	0	-4.7965092631261	21.0502889910042	25.8467982541303
171	ATP6V1D	A0A4X1U9K1	Uncharacterized protein	24.156031148458	27.8971217922783	25.571622040648		-3.7410906438203	-1.41559089219	24.156031148458	2.3254997516303	27.8971217922783	25.571622040648
172	ATP6V1E1	A0A287AIQ8	ATPase H+ transporting V1 subunit E1	22.1061728065945	26.8076738898319	28.6577337961607		-4.7015010832374	-6.5515609895662	22.1061728065945	-1.8500599063288	26.8076738898319	28.6577337961607
173	ATP6V1F	A0A4X1VZ98	V-type proton ATPase subunit F		20.5459481237968	25.5833447428311		-20.5459481237968	-25.5833447428311	0	-5.0373966190343	20.5459481237968	25.5833447428311
174	ATP6V1G1	A0A287AKZ9	V-type proton ATPase subunit G		20.8805061801971	23.4699096506865		-20.8805061801971	-23.4699096506865	0	-2.5894034704894	20.8805061801971	23.4699096506865
175	ATP6V1G2	Q9TSV6	V-type proton ATPase subunit G 2 (V-ATPase subunit G 2) (Vacuolar proton pump subunit G 2)		25.193282503794	26.9789656073502		-25.193282503794	-26.9789656073502	0	-1.7856831035562	25.193282503794	26.9789656073502
176	ATP6V1H	Q9TVC1	V-type proton ATPase subunit H (V-ATPase subunit H) (V-ATPase 50/57 kDa subunits) (Vacuolar proton pump subunit H) (Vacuolar proton pump subunit SFD)		20.0420483847375	26.1731585012864		-20.0420483847375	-26.1731585012864	0	-6.1311101165489	20.0420483847375	26.1731585012864
177	AUH	A0A4X1SE75	Uncharacterized protein		24.1444721293348	25.518918435449		-24.1444721293348	-25.518918435449	0	-1.3744463061142	24.1444721293348	25.518918435449
178	AZU1	A0A5G2R5E9	Azurocidin		23.6963311091586			-23.6963311091586	0	0	23.6963311091586	23.6963311091586	0
179	BAG5	A0A4X1TUX3	Uncharacterized protein		20.22367639553	33.8212277549663		-20.22367639553	-33.8212277549663	0	-13.5975513594363	20.22367639553	33.8212277549663
180	BANF1	A0A4X1UGA0	Uncharacterized protein		20.6052740094936	23.8453567132285		-20.6052740094936	-23.8453567132285	0	-3.2400827037349	20.6052740094936	23.8453567132285
181	BCAN	A0A4X1VYJ6	Uncharacterized protein		26.0527362056	28.1726851067583		-26.0527362056	-28.1726851067583	0	-2.1199489011583	26.0527362056	28.1726851067583	Core matrisome	Proteoglycans	brevican	BEHAB|CSPG7|MGC13038	23059	NA	Q5T3I6:Q5T3I7:Q5T3I8:Q96GW7:V9GXZ8:V9GY88	NP_068767.3:NP_940819.1	Mouse:Bcan|
182	BCKDHA	A0A5G2QLR8	2-oxoisovalerate dehydrogenase subunit alpha (EC 1.2.4.4) (Branched-chain alpha-keto acid dehydrogenase E1 component alpha chain)		21.6964805047205	23.0200652369746		-21.6964805047205	-23.0200652369746	0	-1.3235847322541	21.6964805047205	23.0200652369746
183	BCL2L13	A0A4X1UDY0	BCL2 like 13		21.64131590695	22.1148778270314		-21.64131590695	-22.1148778270314	0	-0.473561920081401	21.64131590695	22.1148778270314
184	BDH1	A0A4X1U1J6	Uncharacterized protein		21.4072398131581	18.683647446475		-21.4072398131581	-18.683647446475	0	2.7235923666831	21.4072398131581	18.683647446475
185	BDNF	A0A287AS34	Brain-derived neurotrophic factor (BDNF)		20.9006404971121			-20.9006404971121	0	0	20.9006404971121	20.9006404971121	0	Matrisome-associated	Secreted Factors	brain-derived neurotrophic factor	MGC34632	1033	NA	E9PMP3:P23560	NP_001137277.1:NP_001137278.1:NP_001137279.1:NP_001137280.1:NP_001137281.1:NP_001137282.1:NP_001137283.1:NP_001137284.1:NP_001137285.1:NP_001137286.1:NP_001137288.1:NP_001700.2:NP_733927.1:NP_733928.1:NP_733929.1:NP_733930.1:NP_733931.1	Mouse:Bdnf|
186	BETA-2-MICROGLOBULIN	A0A4X1VG41	Beta-2-microglobulin		23.7543077449709	22.9180071916699		-23.7543077449709	-22.9180071916699	0	0.836300553301001	23.7543077449709	22.9180071916699
187	BIFUNCTIONAL PURINE BIOSYNTHESIS PROTEIN PURH (BIFUNCTIONAL PURINE BIOSYNTHESIS PROTEIN PURH ISOFORM X1)	A0A480PWV9	Bifunctional purine biosynthesis protein PURH (Bifunctional purine biosynthesis protein PURH isoform X1)		21.0233752361527	21.7206394240933		-21.0233752361527	-21.7206394240933	0	-0.697264187940601	21.0233752361527	21.7206394240933
188	BIGLYCAN (FRAGMENT)	A0A480XDR9	Biglycan (Fragment)		28.4706716303847			-28.4706716303847	0	0	28.4706716303847	28.4706716303847	0
189	BIN1	A0A287AVP0	Bridging integrator 1		22.669581506704	28.3620233245019		-22.669581506704	-28.3620233245019	0	-5.6924418177979	22.669581506704	28.3620233245019
190	BLVRA	A0A4X1UGZ2	Uncharacterized protein		22.683543397636	23.6668514098472		-22.683543397636	-23.6668514098472	0	-0.9833080122112	22.683543397636	23.6668514098472
191	BLVRB	A0A4X1SPS1	NAD(P)-bd_dom domain-containing protein		25.0003502301722	25.372354417184		-25.0003502301722	-25.372354417184	0	-0.3720041870118	25.0003502301722	25.372354417184
192	BPNT1	A0A4X1TP94	Uncharacterized protein		19.5320143059267	22.6512419491723		-19.5320143059267	-22.6512419491723	0	-3.1192276432456	19.5320143059267	22.6512419491723
193	BRAIN-SPECIFIC ANGIOGENESIS INHIBITOR 1-ASSOCIATED PROTEIN 2 ISOFORM 3	A0A480K796	Brain-specific angiogenesis inhibitor 1-associated protein 2 isoform 3		24.1925116958521	27.5982903905144		-24.1925116958521	-27.5982903905144	0	-3.4057786946623	24.1925116958521	27.5982903905144
194	BRSK1	A0A4X1UJJ3	BR serine/threonine kinase 1		21.1322552164876	23.5156863042144		-21.1322552164876	-23.5156863042144	0	-2.3834310877268	21.1322552164876	23.5156863042144
195	BRSK2	A0A4X1UA97	BR serine/threonine kinase 2		22.5733545550035	22.3841264824241		-22.5733545550035	-22.3841264824241	0	0.1892280725794	22.5733545550035	22.3841264824241
196	BSN	A0A5G2QS19	Bassoon presynaptic cytomatrix protein		22.3931969757311	28.0274568385386		-22.3931969757311	-28.0274568385386	0	-5.6342598628075	22.3931969757311	28.0274568385386
197	BTF3	A0A4X1SNH4	Transcription factor BTF3		22.410106464016	22.6908860899077		-22.410106464016	-22.6908860899077	0	-0.2807796258917	22.410106464016	22.6908860899077
198	BTF3L4	A0A4X1WAS3	Transcription factor BTF3		23.2403614035171			-23.2403614035171	0	0	23.2403614035171	23.2403614035171	0
199	BUB3	A0A4X1SFI9	WD_REPEATS_REGION domain-containing protein		22.34262424973	22.8589278852126		-22.34262424973	-22.8589278852126	0	-0.5163036354826	22.34262424973	22.8589278852126
200	BUB3-INTERACTING AND GLEBS MOTIF-CONTAINING PROTEIN ZNF207 ISOFORM B	A0A480THI7	BUB3-interacting and GLEBS motif-containing protein ZNF207 isoform b		18.8298019935805			-18.8298019935805	0	0	18.8298019935805	18.8298019935805	0
201	C-X-C MOTIF CHEMOKINE	A0A4X1T4K3	C-X-C motif chemokine		19.634555527782			-19.634555527782	0	0	19.634555527782	19.634555527782	0
202	C11ORF68	A0A4X1UF30	Chromosome 11 open reading frame 68		20.7986491347606	21.585893123183		-20.7986491347606	-21.585893123183	0	-0.7872439884224	20.7986491347606	21.585893123183
203	C12ORF57	A0A5G2R7C6	Chromosome 12 open reading frame 57		20.5575195424328	22.4175261143712		-20.5575195424328	-22.4175261143712	0	-1.8600065719384	20.5575195424328	22.4175261143712
204	C19ORF10	M3UZ63	Myeloid derived growth factor (UPF0556 protein C19orf10)		21.9845925090569	23.0107225019998		-21.9845925090569	-23.0107225019998	0	-1.0261299929429	21.9845925090569	23.0107225019998
205	C3	I3LTB8	Complement C3		19.8421048021092	25.348469306972	28.3330663935795	-19.8421048021092	-25.348469306972	-28.3330663935795	-5.5063645048628	-8.4909615914703	-2.9845970866075
206	C4BPA	A0A4X1UKC9	Uncharacterized protein		21.8508968463206		20.6308078643117	-21.8508968463206	0	-20.6308078643117	21.8508968463206	1.2200889820089	-20.6308078643117
207	CACNB3	A0A4X1WCS5	SH3 domain-containing protein		22.7517201824162	21.4322494420325		-22.7517201824162	-21.4322494420325	0	1.3194707403837	22.7517201824162	21.4322494420325
208	CACYBP	F1S710	Calcyclin binding protein (Calcyclin-binding protein isoform 1)		23.8484590196126	24.3059725694566		-23.8484590196126	-24.3059725694566	0	-0.457513549843998	23.8484590196126	24.3059725694566
209	CADM2	A0A5G2QAH4	Cell adhesion molecule 2		19.7958094106702	26.4225602574895		-19.7958094106702	-26.4225602574895	0	-6.6267508468193	19.7958094106702	26.4225602574895
210	CADM3	A0A287AKF6	Cell adhesion molecule 3		23.7847268743194	26.4560179735872		-23.7847268743194	-26.4560179735872	0	-2.6712910992678	23.7847268743194	26.4560179735872
211	CADM4	A0A5G2QW56	Cell adhesion molecule 4		19.1147516753726	27.1776247378397		-19.1147516753726	-27.1776247378397	0	-8.0628730624671	19.1147516753726	27.1776247378397
212	CADPS	A0A5G2RFX6	Uncharacterized protein		22.653418300734	25.3779955004906		-22.653418300734	-25.3779955004906	0	-2.7245771997566	22.653418300734	25.3779955004906
213	CALCIUM/CALMODULIN-DEPENDENT PROTEIN KINASE TYPE II SUBUNIT GAMMA ISOFORM X33	A0A480SI44	Calcium/calmodulin-dependent protein kinase type II subunit gamma isoform X33		25.1522220843246			-25.1522220843246	0	0	25.1522220843246	25.1522220843246	0
214	CALDESMON ISOFORM X1	A0A480TAI8	Caldesmon isoform X1		21.9822022287967	23.4983194401635		-21.9822022287967	-23.4983194401635	0	-1.5161172113668	21.9822022287967	23.4983194401635
215	CALPAIN-1 CATALYTIC SUBUNIT	A0A480EV23	Calpain-1 catalytic subunit		21.2579541814798	22.873825378999		-21.2579541814798	-22.873825378999	0	-1.6158711975192	21.2579541814798	22.873825378999
216	CALR	P28491	Calreticulin (CRP55) (Calregulin) (Endoplasmic reticulum resident protein 60) (ERp60) (HACBP)		25.1786665342955	28.2992886687768	24.8217636956022	-25.1786665342955	-28.2992886687768	-24.8217636956022	-3.1206221344813	0.356902838693298	3.4775249731746
217	CALSYNTENIN-1 ISOFORM 2 (CALSYNTENIN-1 ISOFORM X1)	A0A481ARJ7	Calsyntenin-1 isoform 2 (Calsyntenin-1 isoform X1)		18.9754666055847	23.1560906065247		-18.9754666055847	-23.1560906065247	0	-4.18062400094	18.9754666055847	23.1560906065247
218	CALU	A0A286ZM82	Calumenin		22.6312884695928	25.0699523610847	24.5906588922141	-22.6312884695928	-25.0699523610847	-24.5906588922141	-2.4386638914919	-1.9593704226213	0.479293468870598
219	CAMK2A	A0A4X1T7G0	Protein kinase domain-containing protein		28.3046636595136	31.3194349236865	22.5508195371836	-28.3046636595136	-31.3194349236865	-22.5508195371836	-3.0147712641729	5.75384412233	8.7686153865029
220	CAMK2B	A0A5G2QCQ9	Calcium/calmodulin dependent protein kinase II beta		27.7826625561307	29.0427121695973	23.9053437430686	-27.7826625561307	-29.0427121695973	-23.9053437430686	-1.2600496134666	3.8773188130621	5.1373684265287
221	CAMKV	A0A4X1SQB7	CaM kinase like vesicle associated		19.2200739695953	26.3223761144504		-19.2200739695953	-26.3223761144504	0	-7.1023021448551	19.2200739695953	26.3223761144504
222	CAMSAP1	A0A5G2QYP5	Calmodulin regulated spectrin associated protein 1		18.7877552681321	21.2917456594848		-18.7877552681321	-21.2917456594848	0	-2.5039903913527	18.7877552681321	21.2917456594848
223	CAMSAP3	F1SCH4	Calmodulin regulated spectrin associated protein family member 3		20.4412415743083	23.1489377102913		-20.4412415743083	-23.1489377102913	0	-2.707696135983	20.4412415743083	23.1489377102913
224	CANX	A0A4X1VV61	Uncharacterized protein		24.664442866277	26.0986158347647	21.0518025336914	-24.664442866277	-26.0986158347647	-21.0518025336914	-1.4341729684877	3.6126403325856	5.0468133010733
225	CAP-GLY DOMAIN-CONTAINING LINKER PROTEIN 2 ISOFORM 1	A0A480ZC61	CAP-Gly domain-containing linker protein 2 isoform 1		20.3979237122435	24.8113685971073		-20.3979237122435	-24.8113685971073	0	-4.4134448848638	20.3979237122435	24.8113685971073
226	CAP1	A0A4X1VVX7	Adenylyl cyclase-associated protein		25.3173318070117	27.7845859975037	20.8427485883634	-25.3173318070117	-27.7845859975037	-20.8427485883634	-2.467254190492	4.4745832186483	6.9418374091403
227	CAP2	A0A4X1VNR7	Adenylyl cyclase-associated protein		26.9644499128883	27.8184217608098		-26.9644499128883	-27.8184217608098	0	-0.853971847921503	26.9644499128883	27.8184217608098
228	CAPRIN1	F1SGS6	Caprin-1 isoform 1		20.9426763626809	23.2533201706496	22.4863507103661	-20.9426763626809	-23.2533201706496	-22.4863507103661	-2.3106438079687	-1.5436743476852	0.766969460283502
229	CAPZA2	A0PFK6	F-actin-capping protein subunit alpha		23.1468920508771	26.7905368605212		-23.1468920508771	-26.7905368605212	0	-3.6436448096441	23.1468920508771	26.7905368605212
230	CAPZB	A9XFX6	F-actin-capping protein subunit beta		22.710139113173	27.1847846197305		-22.710139113173	-27.1847846197305	0	-4.4746455065575	22.710139113173	27.1847846197305
231	CARBONIC ANHYDRASE 4	A0A4X1SYE0	Carbonic anhydrase 4		21.3469590127449	22.4660536670359		-21.3469590127449	-22.4660536670359	0	-1.119094654291	21.3469590127449	22.4660536670359
232	CARBONYL REDUCTASE NADPH 1 ISOFORM 1	A0A481BS15	Carbonyl reductase NADPH 1 isoform 1		25.9034748178051			-25.9034748178051	0	0	25.9034748178051	25.9034748178051	0
233	CARHSP1	I3LCU9	Calcium regulated heat stable protein 1		21.6217893126692	20.6455801123949		-21.6217893126692	-20.6455801123949	0	0.976209200274301	21.6217893126692	20.6455801123949
234	CARNITINE O-ACETYLTRANSFERASE ISOFORM 1	A0A480THY1	Carnitine O-acetyltransferase isoform 1		20.8153651204127	22.4619994425441		-20.8153651204127	-22.4619994425441	0	-1.6466343221314	20.8153651204127	22.4619994425441
235	CASEINOLYTIC PEPTIDASE B PROTEIN HOMOLOG ISOFORM X2	A0A480JMC3	Caseinolytic peptidase B protein homolog isoform X2		19.7795629164503	21.7217173661057		-19.7795629164503	-21.7217173661057	0	-1.9421544496554	19.7795629164503	21.7217173661057
236	CASK	A0A4X1VHS4	Calcium/calmodulin dependent serine protein kinase		22.0573657170511			-22.0573657170511	0	0	22.0573657170511	22.0573657170511	0
237	CATHEPSIN D PREPROPROTEIN (FRAGMENT)	A0A480M5F4	Cathepsin D preproprotein (Fragment)		24.5751589300411	27.3950802965043		-24.5751589300411	-27.3950802965043	0	-2.8199213664632	24.5751589300411	27.3950802965043
238	CAVIN1	A0A286ZZ97	Caveolae associated protein 1		28.6721326906328	22.5006559477343		-28.6721326906328	-22.5006559477343	0	6.1714767428985	28.6721326906328	22.5006559477343
239	CAVIN2	A0A4X1SGA2	Uncharacterized protein		22.794187746587	20.0780556159302		-22.794187746587	-20.0780556159302	0	2.7161321306568	22.794187746587	20.0780556159302
240	CAVIN3	F1RMM0	Caveolae associated protein 3		22.8209240456485	20.0075746422527		-22.8209240456485	-20.0075746422527	0	2.8133494033958	22.8209240456485	20.0075746422527
241	CBLN1	C0KM12	Precerecellin 1		20.6798292693455			-20.6798292693455	0	0	20.6798292693455	20.6798292693455	0	Matrisome-associated	Secreted Factors	cerebellin 1 precursor	-	1543	NA	H3BQD0:P23435	NP_004343.1	Mouse:Cbln1|
242	CBR4	F1RIX8	Carbonyl reductase 4 (Carbonyl reductase family member 4) (Carbonyl reductase family member 4 isoform X1)		21.9910269562749	23.2733098149482		-21.9910269562749	-23.2733098149482	0	-1.2822828586733	21.9910269562749	23.2733098149482
243	CBX3	A0A4X1TVI4	Uncharacterized protein		17.9454969765039	21.8554064245195	22.8439794052008	-17.9454969765039	-21.8554064245195	-22.8439794052008	-3.9099094480156	-4.8984824286969	-0.988572980681298
244	CC2D1A	A0A4X1SHR6	Uncharacterized protein		21.5259220015	20.9871641698195		-21.5259220015	-20.9871641698195	0	0.538757831680499	21.5259220015	20.9871641698195
245	CCDC127	P0C267	Coiled-coil domain-containing protein 127		20.2182247238713			-20.2182247238713	0	0	20.2182247238713	20.2182247238713	0
246	CCT2	A0A4X1W256	Uncharacterized protein		26.9778552789363	27.7802789796404	19.1119579596035	-26.9778552789363	-27.7802789796404	-19.1119579596035	-0.8024237007041	7.8658973193328	8.6683210200369
247	CCT3	A0A287AMZ2	T-complex protein 1 subunit gamma		25.6762468553366	26.9576718792186		-25.6762468553366	-26.9576718792186	0	-1.281425023882	25.6762468553366	26.9576718792186
248	CCT4	A0A4X1WBL9	T-complex protein 1 subunit delta		25.0738970847584	26.9191552134737	20.213879512952	-25.0738970847584	-26.9191552134737	-20.213879512952	-1.8452581287153	4.8600175718064	6.7052757005217
249	CCT5	A0A5G2QVV0	Chaperonin containing TCP1 subunit 5		26.4617216519099		21.8410853072617	-26.4617216519099	0	-21.8410853072617	26.4617216519099	4.6206363446482	-21.8410853072617
250	CCT6A	A0A5G2QHR6	Uncharacterized protein		25.734284847945	27.2924053376394	21.3608524467639	-25.734284847945	-27.2924053376394	-21.3608524467639	-1.5581204896944	4.3734324011811	5.9315528908755
251	CCT7	A0A4X1W7V3	T-complex protein 1 subunit eta (TCP-1-eta) (CCT-eta)		24.6183800547225	26.4653443523465	21.9064502209267	-24.6183800547225	-26.4653443523465	-21.9064502209267	-1.846964297624	2.7119298337958	4.5588941314198
252	CDC42	Q007T2	Cell division control protein 42 homolog (EC 3.6.5.2)		23.1413613714686	25.5650171311213		-23.1413613714686	-25.5650171311213	0	-2.4236557596527	23.1413613714686	25.5650171311213
253	CDC73	A0A4X1TWL1	Uncharacterized protein		20.0865527415097			-20.0865527415097	0	0	20.0865527415097	20.0865527415097	0
254	CDK2	A0A286ZS27	Cyclin dependent kinase 2		25.6639082307654			-25.6639082307654	0	0	25.6639082307654	25.6639082307654	0
255	CDK5 REGULATORY SUBUNIT-ASSOCIATED PROTEIN 3 (CDK5 REGULATORY SUBUNIT-ASSOCIATED PROTEIN 3 ISOFORM C)	A0A480IUI3	CDK5 regulatory subunit-associated protein 3 (CDK5 regulatory subunit-associated protein 3 isoform c)		18.9475825605393	20.2499618991262		-18.9475825605393	-20.2499618991262	0	-1.3023793385869	18.9475825605393	20.2499618991262
256	CELF1	A0A4X1VR52	Uncharacterized protein		23.4055401288691	21.3584305636031	17.7864029816316	-23.4055401288691	-21.3584305636031	-17.7864029816316	2.047109565266	5.6191371472375	3.5720275819715
257	CELF2	A0A4X1TFE6	Uncharacterized protein		22.14013390029	24.3819956362034		-22.14013390029	-24.3819956362034	0	-2.2418617359134	22.14013390029	24.3819956362034
258	CELLULAR RETINOIC ACID-BINDING PROTEIN 1 (FRAGMENT)	A0A480NQ58	Cellular retinoic acid-binding protein 1 (Fragment)		23.5324491276412			-23.5324491276412	0	0	23.5324491276412	23.5324491276412	0
259	CENPV	F1SDE3	Centromere protein V		21.7373328788412			-21.7373328788412	0	0	21.7373328788412	21.7373328788412	0
260	CEP170B	A0A5G2RBD0	Centrosomal protein 170B		19.5106683592294	23.6289320807928		-19.5106683592294	-23.6289320807928	0	-4.1182637215634	19.5106683592294	23.6289320807928
261	CEP192	A0A4X1VTD1	Uncharacterized protein		19.3889224346081	18.8302519181722		-19.3889224346081	-18.8302519181722	0	0.558670516435903	19.3889224346081	18.8302519181722
262	CFL1	K7GK75	Cofilin-1	21.4054316655323	30.5385997678806	31.0739960788693	19.626085164476	-9.1331681023483	-9.668564413337	1.7793465010563	-0.535396310988698	10.9125146034046	11.4479109143933
263	CFL2B	B2CZR7	CFL2b variant 1 (CFL2b variant 2)		26.0716883589451	26.1160744940641		-26.0716883589451	-26.1160744940641	0	-0.0443861351190016	26.0716883589451	26.1160744940641
264	CHAD	A0A4X1UTP2	Uncharacterized protein		23.7961979045125			-23.7961979045125	0	0	23.7961979045125	23.7961979045125	0	Core matrisome	Proteoglycans	chondroadherin	SLRR4A	1909	NA	H0YA03:O15335	NP_001258.2	Mouse:Chad|
265	CHCHD3	A0A286ZUS4	MICOS complex subunit		19.8664554457992	24.9309907698855		-19.8664554457992	-24.9309907698855	0	-5.0645353240863	19.8664554457992	24.9309907698855
266	CHID1	A0A4X1VXL3	Glyco_18 domain-containing protein		20.0351210296334	20.1360345601054		-20.0351210296334	-20.1360345601054	0	-0.100913530471999	20.0351210296334	20.1360345601054
267	CHL1	A0A287ASJ8	Cell adhesion molecule L1 like		19.9239361922283	24.464400218636		-19.9239361922283	-24.464400218636	0	-4.5404640264077	19.9239361922283	24.464400218636
268	CHMP2A	I3LSS2	Charged multivesicular body protein 2A		25.2915147348847	22.1637288574326		-25.2915147348847	-22.1637288574326	0	3.1277858774521	25.2915147348847	22.1637288574326
269	CHMP3	A0A5G2RGZ7	Uncharacterized protein		21.6726600874976	21.6684191844834		-21.6726600874976	-21.6684191844834	0	0.00424090301419966	21.6726600874976	21.6684191844834
270	CHMP6	A0A4X1UBE5	Uncharacterized protein		20.0340778648765	20.1133664898536		-20.0340778648765	-20.1133664898536	0	-0.0792886249770994	20.0340778648765	20.1133664898536
271	CHMP7	A0A287AD66	Charged multivesicular body protein 7		18.4213159826762			-18.4213159826762	0	0	18.4213159826762	18.4213159826762	0
272	CHORDC1	A9YUB1	Cysteine and histidine-rich domain-containing protein 1 (CHORD domain-containing protein 1) (Chp-1) (Morgana)		21.4279790166048	24.1832444750372		-21.4279790166048	-24.1832444750372	0	-2.7552654584324	21.4279790166048	24.1832444750372
273	CHROMODOMAIN-HELICASE-DNA-BINDING PROTEIN 4 ISOFORM X13	A0A480VNI5	Chromodomain-helicase-DNA-binding protein 4 isoform X13		20.5958757888814	19.913336927353		-20.5958757888814	-19.913336927353	0	0.6825388615284	20.5958757888814	19.913336927353
274	CIAPIN1	A0A4X1UZE3	Anamorsin (Cytokine-induced apoptosis inhibitor 1) (Fe-S cluster assembly protein DRE2 homolog)		22.3591149764772	23.1001638307458		-22.3591149764772	-23.1001638307458	0	-0.741048854268598	22.3591149764772	23.1001638307458
275	CIRBP	A0A4X1VTJ5	Uncharacterized protein		22.1791086793823	22.5411527260172		-22.1791086793823	-22.5411527260172	0	-0.3620440466349	22.1791086793823	22.5411527260172
276	CISD1	A0A4X1VAC8	ZnF_CDGSH domain-containing protein		24.525780050412	27.125851364531		-24.525780050412	-27.125851364531	0	-2.600071314119	24.525780050412	27.125851364531
277	CKAP5	A0A4X1VRR8	Uncharacterized protein		21.3523359515508	24.54728337772		-21.3523359515508	-24.54728337772	0	-3.1949474261692	21.3523359515508	24.54728337772
278	CKB	A0A5G2R6X7	Creatine kinase B-type	24.1942044130019	31.4828450520432		24.5090591281744	-7.2886406390413	24.1942044130019	-0.314854715172501	31.4828450520432	6.9737859238688	-24.5090591281744
279	CKMT1A	A0A4X1VA58	Uncharacterized protein		28.7873289506496	28.8211682245399		-28.7873289506496	-28.8211682245399	0	-0.0338392738903011	28.7873289506496	28.8211682245399
280	CLASP2	A0A4X1U726	Uncharacterized protein		22.29876982118	25.1412201566404		-22.29876982118	-25.1412201566404	0	-2.8424503354604	22.29876982118	25.1412201566404
281	CLEC3B	F1SRC8	C-type lectin domain family 3 member B (Tetranectin) (Tetranectin isoform 1precursor)		23.6673004339475			-23.6673004339475	0	0	23.6673004339475	23.6673004339475	0	Matrisome-associated	ECM-affiliated Proteins	C-type lectin domain family 3, member B	DKFZp686H17246|TN|TNA	11891	NA	E9PHK0:P05452	NP_003269.2:XP_005265483.1	Mouse:Clec3b|
282	CLIC1	A0A0B8S0A2	Chloride intracellular channel protein		19.1686005237099	20.4956285997737		-19.1686005237099	-20.4956285997737	0	-1.3270280760638	19.1686005237099	20.4956285997737
283	CLIC4	A0A0B8RZN4	Chloride intracellular channel protein		21.8552304923672	25.7401036778925		-21.8552304923672	-25.7401036778925	0	-3.8848731855253	21.8552304923672	25.7401036778925
284	CLTC	I3LGD4	Clathrin heavy chain		27.9775179455057	29.8110830397734	25.0296895561758	-27.9775179455057	-29.8110830397734	-25.0296895561758	-1.8335650942677	2.9478283893299	4.7813934835976
285	CLU	Q29549	Clusterin (CP40) (Complement cytolysis inhibitor) (CLI) [Cleaved into: Clusterin beta chain; Clusterin alpha chain]		24.8296071936699	26.1356718862994	28.0155687956001	-24.8296071936699	-26.1356718862994	-28.0155687956001	-1.3060646926295	-3.1859616019302	-1.8798969093007
286	CMAS	A0A5G2QLT5	Cytidine monophosphate N-acetylneuraminic acid synthetase		20.0306482330448	21.4530568828492		-20.0306482330448	-21.4530568828492	0	-1.4224086498044	20.0306482330448	21.4530568828492
287	CMPK1	Q29561	UMP-CMP kinase (EC 2.7.4.14) (Deoxycytidylate kinase) (CK) (dCMP kinase) (Nucleoside-diphosphate kinase) (EC 2.7.4.6) (Uridine monophosphate/cytidine monophosphate kinase) (UMP/CMP kinase) (UMP/CMPK)		24.2663487830876	26.0882108952161		-24.2663487830876	-26.0882108952161	0	-1.8218621121285	24.2663487830876	26.0882108952161
288	CMPK2	A0A5G2RG89	Cytidine/uridine monophosphate kinase 2		18.9805099725842	21.5679640587271		-18.9805099725842	-21.5679640587271	0	-2.5874540861429	18.9805099725842	21.5679640587271
289	CNN1	A0A4X1VMS6	Calponin		29.250053085795	21.856420219222		-29.250053085795	-21.856420219222	0	7.393632866573	29.250053085795	21.856420219222
290	CNP	A0A287A9L8	2',3'-cyclic-nucleotide 3'-phosphodiesterase (CNP) (CNPase) (EC 3.1.4.37)	24.5793876833607	30.8742092743684			-6.2948215910077	24.5793876833607	24.5793876833607	30.8742092743684	30.8742092743684	0
291	CNPY2	F1SLY7	Saposin B-type domain-containing protein		21.8315543962718	23.8531244556113		-21.8315543962718	-23.8531244556113	0	-2.0215700593395	21.8315543962718	23.8531244556113
292	CNRIP1	A0A4X1WA04	Uncharacterized protein		26.4172614806243	26.9857564076647		-26.4172614806243	-26.9857564076647	0	-0.568494927040398	26.4172614806243	26.9857564076647
293	CNTN1	A0A4X1U3Y7	Uncharacterized protein		26.4055924137978	29.4020077702418		-26.4055924137978	-29.4020077702418	0	-2.996415356444	26.4055924137978	29.4020077702418
294	CNTN2	A0A287BG37	Contactin 2		21.8527699040542	24.5663219248107		-21.8527699040542	-24.5663219248107	0	-2.7135520207565	21.8527699040542	24.5663219248107
295	CNTNAP1	A0A5G2QPE9	Contactin associated protein 1		21.5294889044521	24.6284833450878		-21.5294889044521	-24.6284833450878	0	-3.0989944406357	21.5294889044521	24.6284833450878
296	CNTNAP2	A0A4X1UR62	Contactin associated protein like 2		23.0682268765771	23.4447391792192		-23.0682268765771	-23.4447391792192	0	-0.376512302642102	23.0682268765771	23.4447391792192
297	COII	B6EDQ0	Cytochrome c oxidase subunit 2		24.1584484754183	22.3355224351093		-24.1584484754183	-22.3355224351093	0	1.822926040309	24.1584484754183	22.3355224351093
298	COL11A1	F1S571	Collagen type XI alpha 1 chain		24.9746983164307			-24.9746983164307	0	0	24.9746983164307	24.9746983164307	0	Core matrisome	Collagens	collagen, type XI, alpha 1	CO11A1|COLL6|STL2	2186	NA	C9JMN2:H7C381:P12107	NP_001177638.1:NP_001845.3:NP_542196.2:NP_542197.3	Mouse:Col11a1|
299	COL12A1	F1RQI0	Collagen type XII alpha 1 chain		28.0183664219361		20.8592876100296	-28.0183664219361	0	-20.8592876100296	28.0183664219361	7.1590788119065	-20.8592876100296	Core matrisome	Collagens	collagen, type XII, alpha 1	BA209D8.1|COL12A1L|DJ234P15.1	2188	NA	D6RGG3:H0Y4P7:H0Y5N9:H0Y991:Q99715	NP_004361.3:NP_542376.2	Mouse:Col12a1|	FACIT
300	COL15A1	A0A287BIN8	Collagen type XV alpha 1 chain		22.1808772221518		25.7627640477627	-22.1808772221518	0	-25.7627640477627	22.1808772221518	-3.5818868256109	-25.7627640477627	Core matrisome	Collagens	collagen, type XV, alpha 1	FLJ38566	2192	NA	P39059	NP_001846.3	Mouse:Col15a1|	Basement Membrane
301	COL1A1	A0A5G2QQE9	Collagen type I alpha 1 chain	35.1813253667286	35.1813253667286	27.0436101812323	20.3984582808542	0	8.1377151854963	14.7828670858744	8.1377151854963	14.7828670858744	6.6451519003781	Core matrisome	Collagens	collagen, type I, alpha 1	OI4	2197	NA	I3L3H7:P02452	NP_000079.2	Mouse:Col1a1|
302	COL1A2	A0A4X1U043	Fibrillar collagen NC1 domain-containing protein	32.4089207382336	34.5469647767387	24.5512685375872		-2.1380440385051	7.8576522006464	32.4089207382336	9.9956962391515	34.5469647767387	24.5512685375872	Core matrisome	Collagens	collagen, type I, alpha 2	OI4	2198	NA	P08123	NP_000080.2	Mouse:Col1a2|
303	COL22A1	A0A4X1SPD9	Collagen type XXII alpha 1 chain		21.1522157478576			-21.1522157478576	0	0	21.1522157478576	21.1522157478576	0	Core matrisome	Collagens	collagen, type XXII, alpha 1	-	22989	NA	H0YAX7:Q8NFW1	NP_690848.1:XP_005250867.1:XP_006716576.1	Mouse:Col22a1|	FACIT
304	COL2A1	A0A287A2Q7	Collagen type II alpha 1 chain	30.9969036337905	32.5369483435787			-1.5400447097882	30.9969036337905	30.9969036337905	32.5369483435787	32.5369483435787	0	Core matrisome	Collagens	collagen, type II, alpha 1	ANFH|AOM|COL11A3|MGC131516|SEDC	2200	NA	P02458	NP_001835.3:NP_149162.2	Mouse:Col2a1|
305	COL3A1	A0A4X1TSD0	Uncharacterized protein	27.490149931611	24.1314235001556			3.3587264314554	27.490149931611	27.490149931611	24.1314235001556	24.1314235001556	0	Core matrisome	Collagens	collagen, type III, alpha 1	EDS4A|FLJ34534	2201	NA	E7ENY8:H7C435:P02461	NP_000081.1	Mouse:Col3a1|
306	COL4A1	A0A4X1U568	Collagen type IV alpha 1 chain		27.7405657565633	21.0227711733817	29.5240286016457	-27.7405657565633	-21.0227711733817	-29.5240286016457	6.7177945831816	-1.7834628450824	-8.501257428264	Core matrisome	Collagens	collagen, type IV, alpha 1	arresten	2202	NA	F5H5K0:P02462	NP_001836.2	Mouse:Col4a1|	Basement Membrane
307	COL4A2	A0A5G2RJ53	Collagen type IV alpha 2 chain		28.7522542677488	20.292806588933	29.6697526679832	-28.7522542677488	-20.292806588933	-29.6697526679832	8.4594476788158	-0.9174984002344	-9.3769460790502	Core matrisome	Collagens	collagen, type IV, alpha 2	DKFZp686I14213|FLJ22259	2203	NA	A2A352:P08572	NP_001837.2	Mouse:Col4a2|	Basement Membrane
308	COL4A5	A0A4X1W5M4	Collagen type IV alpha 5 chain		24.869343730829			-24.869343730829	0	0	24.869343730829	24.869343730829	0	Core matrisome	Collagens	collagen, type IV, alpha 5	ASLN|ATS|CA54|MGC167109|MGC42377	2207	NA	H0Y998:H0Y9H0:H0Y9R8:P29400	NP_000486.1:NP_203699.1:XP_006724679.1	Mouse:Col4a5|	Basement Membrane
309	COL5A1	A0A4X1SXE5	Fibrillar collagen NC1 domain-containing protein		27.310518052978			-27.310518052978	0	0	27.310518052978	27.310518052978	0	Core matrisome	Collagens	collagen, type V, alpha 1	-	2209	NA	H7BY82:P20908	NP_000084.3	Mouse:Col5a1|
310	COL5A2	A0A287BPM1	Collagen type V alpha 2 chain	25.529833257189	29.9309613228798			-4.4011280656908	25.529833257189	25.529833257189	29.9309613228798	29.9309613228798	0	Core matrisome	Collagens	collagen, type V, alpha 2	MGC105115	2210	NA	P05997	NP_000384.2	Mouse:Col5a2|
311	COL5A3	Q59IP1	Collagen alpha-3(V) chain isoform X1 (Procollagen alpha 3(V))		19.145162719709			-19.145162719709	0	0	19.145162719709	19.145162719709	0	Core matrisome	Collagens	collagen, type V, alpha 3	-	14864	NA	P25940	NP_056534.2	Mouse:Col5a3|
312	COL6A1	A0A5G2Q7R0	Collagen type VI alpha 1 chain	22.4508989200392	29.4702428226923	21.43664991973	23.9602547843156	-7.0193439026531	1.0142490003092	-1.5093558642764	8.0335929029623	5.5099880383767	-2.5236048645856	Core matrisome	Collagens	collagen, type VI, alpha 1	OPLL	2211	NA	P12109	NP_001839.2	Mouse:Col6a1|
313	COL8A1	A0A4X1UTY9	Collagen type VIII alpha 1 chain		23.1568523328566			-23.1568523328566	0	0	23.1568523328566	23.1568523328566	0	Core matrisome	Collagens	collagen, type VIII, alpha 1	C3orf7|MGC9568	2215	NA	C9JTN9:P27658	NP_001841.2:NP_065084.2	Mouse:Col8a1|
314	COLLAGEN ALPHA-1(XIV) CHAIN ISOFORM X2	A0A480WVV2	Collagen alpha-1(XIV) chain isoform X2		26.8380301759835			-26.8380301759835	0	0	26.8380301759835	26.8380301759835	0
315	COLLAGEN ALPHA-1(XVIII) CHAIN ISOFORM 2 PREPROPROTEIN (COLLAGEN ALPHA-1(XVIII) CHAIN ISOFORM X7)	A0A480XEH9	Collagen alpha-1(XVIII) chain isoform 2 preproprotein (Collagen alpha-1(XVIII) chain isoform X7)		25.5443768597654			-25.5443768597654	0	0	25.5443768597654	25.5443768597654	0
316	COLLAGEN ALPHA-2(VI) CHAIN ISOFORM 2C2	A0A480W6C8	Collagen alpha-2(VI) chain isoform 2C2		28.9587406362214	19.7263630347939		-28.9587406362214	-19.7263630347939	0	9.2323776014275	28.9587406362214	19.7263630347939
317	COLLAGEN ALPHA-3(VI) CHAIN (COLLAGEN ALPHA-3(VI) CHAIN ISOFORM 4)	A0A480J7K5	Collagen alpha-3(VI) chain (Collagen alpha-3(VI) chain isoform 4)		30.9929959608559			-30.9929959608559	0	0	30.9929959608559	30.9929959608559	0
318	COLLAGEN ALPHA-6(IV) CHAIN ISOFORM 3 (COLLAGEN ALPHA-6(IV) CHAIN ISOFORM X1)	A0A480QW40	Collagen alpha-6(IV) chain isoform 3 (Collagen alpha-6(IV) chain isoform X1)		25.3472000986657			-25.3472000986657	0	0	25.3472000986657	25.3472000986657	0
319	COMT	A0A4X1URU2	Catechol O-methyltransferase (EC 2.1.1.6)		24.6131003065466	26.2977252212038		-24.6131003065466	-26.2977252212038	0	-1.6846249146572	24.6131003065466	26.2977252212038
320	COMTD1	A0A4X1SNZ1	Uncharacterized protein		19.9299994275201	20.2419574444228		-19.9299994275201	-20.2419574444228	0	-0.311958016902697	19.9299994275201	20.2419574444228
321	COP9 SIGNALOSOME SUBUNIT 5	A0A4X1UW55	COP9 signalosome subunit 5		21.1793724975445	22.3482919481267		-21.1793724975445	-22.3482919481267	0	-1.1689194505822	21.1793724975445	22.3482919481267
322	COPA	F1RJX8	Coatomer subunit alpha		21.0370358026265	23.7475169396293		-21.0370358026265	-23.7475169396293	0	-2.7104811370028	21.0370358026265	23.7475169396293
323	COPB1	F1S982	Coatomer subunit beta (Beta-coat protein)		21.710055965411	22.2552682578038	21.5787398505139	-21.710055965411	-22.2552682578038	-21.5787398505139	-0.545212292392797	0.1313161148971	0.676528407289897
324	COPS2	A0A4X1SLW2	PCI domain-containing protein		21.6813435605337			-21.6813435605337	0	0	21.6813435605337	21.6813435605337	0
325	COPS4	A7Y521	COP9 signalosome complex subunit 4 (SGN4) (Signalosome subunit 4)		21.074213678791	23.8037003007479	20.2825110195944	-21.074213678791	-23.8037003007479	-20.2825110195944	-2.7294866219569	0.791702659196602	3.5211892811535
326	CORO1A	A0A480QHS7	Coronin		23.1272063419432	26.0653790570381		-23.1272063419432	-26.0653790570381	0	-2.9381727150949	23.1272063419432	26.0653790570381
327	CORO1B	F1RUX1	Coronin		24.3804767654343	25.534897466894		-24.3804767654343	-25.534897466894	0	-1.1544207014597	24.3804767654343	25.534897466894
328	CORO1C	A0A5G2R2V4	Coronin		24.1195908537386	25.8266203106072		-24.1195908537386	-25.8266203106072	0	-1.7070294568686	24.1195908537386	25.8266203106072
329	CORO2B	A0A287AUL1	Coronin		21.3060278632776	24.8306326253651		-21.3060278632776	-24.8306326253651	0	-3.5246047620875	21.3060278632776	24.8306326253651
330	COX5A	A0A287B0Q9	Cytochrome c oxidase subunit 5A		23.0666250270868	28.6507299178351	20.7252635039643	-23.0666250270868	-28.6507299178351	-20.7252635039643	-5.5841048907483	2.3413615231225	7.9254664138708
331	COX5B	Q5S3G4	Cytochrome c oxidase subunit 5B, mitochondrial (Cytochrome c oxidase polypeptide Vb)		25.4332612619528	27.3251347966642		-25.4332612619528	-27.3251347966642	0	-1.8918735347114	25.4332612619528	27.3251347966642
332	COX6B	A0A287A808	Cytochrome c oxidase subunit		24.5607469755377	29.037200484368		-24.5607469755377	-29.037200484368	0	-4.4764535088303	24.5607469755377	29.037200484368
333	COX6C	A0A4X1TXH1	Cytochrome c oxidase subunit 6C		29.0374233928619	27.1745174064447		-29.0374233928619	-27.1745174064447	0	1.8629059864172	29.0374233928619	27.1745174064447
334	COX7A2	A0A4X1UXT4	Cytochrome c oxidase subunit 7A2		25.6937278477608	26.2327143830692		-25.6937278477608	-26.2327143830692	0	-0.5389865353084	25.6937278477608	26.2327143830692
335	CPE	A0A5G2QK56	Uncharacterized protein		18.7844557630166	24.2685320446289		-18.7844557630166	-24.2685320446289	0	-5.4840762816123	18.7844557630166	24.2685320446289
336	CPNE2	A0A287AKE4	Copine-2		22.1545475029104			-22.1545475029104	0	0	22.1545475029104	22.1545475029104	0
337	CPNE3	A0A287B2X0	Copine 3		22.2868479157529	21.9471134044642		-22.2868479157529	-21.9471134044642	0	0.3397345112887	22.2868479157529	21.9471134044642
338	CPNE4	A0A4X1V5G7	C2 domain-containing protein		20.6976701248603	22.8601041695207		-20.6976701248603	-22.8601041695207	0	-2.1624340446604	20.6976701248603	22.8601041695207
339	CPNE5	A0A4X1STK1	Uncharacterized protein		23.9065379798163	21.302090608604		-23.9065379798163	-21.302090608604	0	2.6044473712123	23.9065379798163	21.302090608604
340	CPNE6	A0A4X1SK87	C2 domain-containing protein		21.606770981934	24.9353155841398		-21.606770981934	-24.9353155841398	0	-3.3285446022058	21.606770981934	24.9353155841398
341	CPSF7	F1RKQ8	Cleavage and polyadenylation specific factor 7		20.806164917724	20.3306047948159	21.8244691492126	-20.806164917724	-20.3306047948159	-21.8244691492126	0.475560122908099	-1.0183042314886	-1.4938643543967
342	CPT2	F1S764	Carn_acyltransf domain-containing protein		20.3357958254552	20.1827837243091		-20.3357958254552	-20.1827837243091	0	0.1530121011461	20.3357958254552	20.1827837243091
343	CRIP2	A0A165DE67	CRIP2		29.662192020461	24.2490060280875	20.41337946021	-29.662192020461	-24.2490060280875	-20.41337946021	5.4131859923735	9.248812560251	3.8356265678775
344	CRK	A0A4X1U100	CRK proto-oncogene, adaptor protein		28.0370302616438	30.4944011836575		-28.0370302616438	-30.4944011836575	0	-2.4573709220137	28.0370302616438	30.4944011836575
345	CRKL	A0A4X1UYQ0	Uncharacterized protein		23.949542910501	23.3865280332972	22.4502984122612	-23.949542910501	-23.3865280332972	-22.4502984122612	0.563014877203798	1.4992444982398	0.936229621035999
346	CRMP1	I3LEA3	Collapsin response mediator protein 1		25.5837047836709	29.1705108233982		-25.5837047836709	-29.1705108233982	0	-3.5868060397273	25.5837047836709	29.1705108233982
347	CRYAB	A0A4X1TC45	Alpha-crystallin B chain		27.7604027291678	28.1964634389561		-27.7604027291678	-28.1964634389561	0	-0.4360607097883	27.7604027291678	28.1964634389561
348	CRYBB2	A0A5G2QSX7	Crystallin beta B2		20.0144364049135			-20.0144364049135	0	0	20.0144364049135	20.0144364049135	0
349	CRYM	F1RPC8	Crystallin mu (Ketimine reductase mu-crystallin isoform X1)		22.3624930617036	27.9202614670806		-22.3624930617036	-27.9202614670806	0	-5.557768405377	22.3624930617036	27.9202614670806
350	CRYZ	Q0MVN8	Quinone oxidoreductase (EC 1.6.5.5) (NADPH:quinone reductase) (Zeta-crystallin)		21.004263024147	24.2383392350047		-21.004263024147	-24.2383392350047	0	-3.2340762108577	21.004263024147	24.2383392350047
351	CS	P00889	Citrate synthase, mitochondrial (EC 2.3.3.1) (Citrate (Si)-synthase)		24.9953993246405	28.2366781082183		-24.9953993246405	-28.2366781082183	0	-3.2412787835778	24.9953993246405	28.2366781082183
352	CSDE1	A0A287B2T9	Cold shock domain containing E1		23.4788833924768	25.1819847878784		-23.4788833924768	-25.1819847878784	0	-1.7031013954016	23.4788833924768	25.1819847878784
353	CSE1L	A0A4X1UG31	Chromosome segregation 1 like		19.9018810644867	22.6153897351974		-19.9018810644867	-22.6153897351974	0	-2.7135086707107	19.9018810644867	22.6153897351974
354	CSNK1A1	A0A4X1T7N0	Casein kinase I isoform alpha		20.885838823797	19.575547351291		-20.885838823797	-19.575547351291	0	1.310291472506	20.885838823797	19.575547351291
355	CSNK2A1	A0A4X1SPN3	Protein kinase domain-containing protein		22.9516134931888	24.2654912677522		-22.9516134931888	-24.2654912677522	0	-1.3138777745634	22.9516134931888	24.2654912677522
356	CSNK2B	P67872	Casein kinase II subunit beta (CK II beta) (Phosvitin)		22.0909744608476	23.8823283356317		-22.0909744608476	-23.8823283356317	0	-1.7913538747841	22.0909744608476	23.8823283356317
357	CSRP1	I3LL97	Cysteine and glycine rich protein 1		28.7314334817177	26.0750865636201		-28.7314334817177	-26.0750865636201	0	2.6563469180976	28.7314334817177	26.0750865636201
358	CSRP2	F1RYJ8	Cysteine and glycine rich protein 2		24.8858576570359	19.7815238337878		-24.8858576570359	-19.7815238337878	0	5.1043338232481	24.8858576570359	19.7815238337878
359	CTBP1	A0A4X1T213	Uncharacterized protein		23.5428883090187	24.9538096473442		-23.5428883090187	-24.9538096473442	0	-1.4109213383255	23.5428883090187	24.9538096473442
360	CTNNA1	A0A5G2R7Z4	Catenin alpha 1		18.120559330448	22.1616204086358		-18.120559330448	-22.1616204086358	0	-4.0410610781878	18.120559330448	22.1616204086358
361	CTNNA2	A0A480F400	Catenin alpha-2 isoform 1 (Catenin alpha-2 isoform X1)		22.5508469987779	26.1444767124591		-22.5508469987779	-26.1444767124591	0	-3.5936297136812	22.5508469987779	26.1444767124591
362	CTNNA3	A0A287AZQ1	Catenin alpha 3		19.2176058041493	19.8850963084359		-19.2176058041493	-19.8850963084359	0	-0.667490504286601	19.2176058041493	19.8850963084359
363	CTNNB1	A0A4X1TQL4	Uncharacterized protein		20.0191017297633			-20.0191017297633	0	0	20.0191017297633	20.0191017297633	0
364	CTNND1	F1SJY6	Catenin delta 1		22.9245162701053	23.9072233144818		-22.9245162701053	-23.9072233144818	0	-0.9827070443765	22.9245162701053	23.9072233144818
365	CTNND2	A0A5G2RCT9	Catenin delta 2		22.2556867941118	24.8905067647961		-22.2556867941118	-24.8905067647961	0	-2.6348199706843	22.2556867941118	24.8905067647961
366	CTSB	B2CNZ7	Cathepsin B (EC 3.4.22.1)		20.3011360853436	24.5759656124212		-20.3011360853436	-24.5759656124212	0	-4.2748295270776	20.3011360853436	24.5759656124212	Matrisome-associated	ECM Regulators	cathepsin B	APPS|CPSB	2527	NA	E9PCB3:E9PHZ5:E9PID0:E9PIS1:E9PJ67:E9PKQ7:E9PKX0:E9PL32:E9PLY3:E9PNL5:E9PQM1:E9PR00:E9PR54:E9PS78:E9PSG5:P07858:R4GMQ5	NP_001899.1:NP_680090.1:NP_680091.1:NP_680092.1:NP_680093.1:XP_006716307.1:XP_006716308.1	Mouse:Ctsb|	Cathepsin
367	CTSD	P00795	Cathepsin D (EC 3.4.23.5) [Cleaved into: Cathepsin D light chain; Cathepsin D heavy chain]		20.5924197574807	22.5518661149977	21.2103886189801	-20.5924197574807	-22.5518661149977	-21.2103886189801	-1.959446357517	-0.617968861499399	1.3414774960176	Matrisome-associated	ECM Regulators	cathepsin D	CLN10|CPSD|MGC2311	2529	NA	C9JH19:F8W787:F8WD96:H7C1V0:P07339	NP_001900.1	Mouse:Ctsd|	Cathepsin
368	CTTN	A0A287BKR0	Cortactin		21.0627306640912	24.2640807377932		-21.0627306640912	-24.2640807377932	0	-3.201350073702	21.0627306640912	24.2640807377932
369	CUL3	A0A4X1U9E1	CULLIN_2 domain-containing protein		19.8169132012319	22.5571819817929		-19.8169132012319	-22.5571819817929	0	-2.740268780561	19.8169132012319	22.5571819817929
370	CULLIN-ASSOCIATED NEDD8-DISSOCIATED PROTEIN 1 ISOFORM 1	A0A480K0D5	Cullin-associated NEDD8-dissociated protein 1 isoform 1		20.9255432809709	26.0456621243791		-20.9255432809709	-26.0456621243791	0	-5.1201188434082	20.9255432809709	26.0456621243791
371	CYB5R1	A0A4X1V5Y8	NADH-cytochrome b5 reductase (EC 1.6.2.2)		23.8191251484307	22.9138464521575		-23.8191251484307	-22.9138464521575	0	0.9052786962732	23.8191251484307	22.9138464521575
372	CYB5R3	A0A4X1VY68	NADH-cytochrome b5 reductase (EC 1.6.2.2)		28.188858501141	23.5359741962415		-28.188858501141	-23.5359741962415	0	4.6528843048995	28.188858501141	23.5359741962415
373	CYCLIN DEPENDENT KINASE 5	A0A4X1UVW5	Cyclin dependent kinase 5		22.0195093429261	25.2414258048784		-22.0195093429261	-25.2414258048784	0	-3.2219164619523	22.0195093429261	25.2414258048784
374	CYCS	P62895	Cytochrome c		24.2496325731791	28.0170685063554		-24.2496325731791	-28.0170685063554	0	-3.7674359331763	24.2496325731791	28.0170685063554
375	CYFIP2	F1RQE9	Cytoplasmic FMR1-interacting protein		21.7200257099228	25.2570326425549		-21.7200257099228	-25.2570326425549	0	-3.5370069326321	21.7200257099228	25.2570326425549
376	CYSTATIN-B	A0A4X1TD05	Cystatin-B		21.1493342212495			-21.1493342212495	0	0	21.1493342212495	21.1493342212495	0
377	CYTOCHROME B-C1 COMPLEX SUBUNIT 2, MITOCHONDRIAL	A0A480ZC83	Cytochrome b-c1 complex subunit 2, mitochondrial		26.7195996620608			-26.7195996620608	0	0	26.7195996620608	26.7195996620608	0
378	CYTOSKELETON-ASSOCIATED PROTEIN 4	A0A480YZR2	Cytoskeleton-associated protein 4		20.4592969251659	21.7016341685648		-20.4592969251659	-21.7016341685648	0	-1.2423372433989	20.4592969251659	21.7016341685648
379	CYTOSOLIC ACYL COENZYME A THIOESTER HYDROLASE ISOFORM HBACHA	A0A480WAH5	Cytosolic acyl coenzyme A thioester hydrolase isoform hBACHa		26.3088707165934			-26.3088707165934	0	0	26.3088707165934	26.3088707165934	0
380	CYTOSOLIC NON-SPECIFIC DIPEPTIDASE ISOFORM X1	A0A480SKP2	Cytosolic non-specific dipeptidase isoform X1		22.8787350545792			-22.8787350545792	0	0	22.8787350545792	22.8787350545792	0
381	CZIB	F1S765	CXXC motif containing zinc binding protein (UPF0587 protein C1orf123 homolog)		23.028120186058	23.9044203098647		-23.028120186058	-23.9044203098647	0	-0.876300123806701	23.028120186058	23.9044203098647
382	DAG1	A0A287BBR1	Dystroglycan		20.4044565743196	23.2227374920843		-20.4044565743196	-23.2227374920843	0	-2.8182809177647	20.4044565743196	23.2227374920843
383	DARS	A0A4X1SYR6	AA_TRNA_LIGASE_II domain-containing protein		24.9781653637574		24.1203362096843	-24.9781653637574	0	-24.1203362096843	24.9781653637574	0.857829154073102	-24.1203362096843
384	DBN1	A0A287A0I8	Drebrin 1		22.3615182223729	26.5230701948296		-22.3615182223729	-26.5230701948296	0	-4.1615519724567	22.3615182223729	26.5230701948296
385	DBNL	A0A4X1U9F6	Uncharacterized protein		23.4419012634838	25.3632891714679		-23.4419012634838	-25.3632891714679	0	-1.9213879079841	23.4419012634838	25.3632891714679
386	DBT	A0A4X1TTK7	Dihydrolipoamide acetyltransferase component of pyruvate dehydrogenase complex (EC 2.3.1.-)		21.6631328618467			-21.6631328618467	0	0	21.6631328618467	21.6631328618467	0
387	DCC-INTERACTING PROTEIN 13-ALPHA	A0A480TDT9	DCC-interacting protein 13-alpha		22.4408656959752			-22.4408656959752	0	0	22.4408656959752	22.4408656959752	0
388	DCLK1	A0A4X1T5G2	Uncharacterized protein		26.0313183543705	27.751420772039		-26.0313183543705	-27.751420772039	0	-1.7201024176685	26.0313183543705	27.751420772039
389	DCLK2	A0A286ZZZ6	Doublecortin like kinase 2		22.1563242002359	22.9230687064995		-22.1563242002359	-22.9230687064995	0	-0.766744506263599	22.1563242002359	22.9230687064995
390	DCN	F1SQ10	Decorin		26.6689422656549	21.0545314226764		-26.6689422656549	-21.0545314226764	0	5.6144108429785	26.6689422656549	21.0545314226764	Core matrisome	Proteoglycans	decorin	CSCD|DSPG2|PG40|PGII|PGS2|SLRR1B	2705	NA	F8VNV6:F8VNW0:F8VSI3:F8VU58:F8VUF6:F8VWU0:F8VX58:F8VXZ8:H0YI87:H0YIH3:P07585	NP_001911.1:NP_598010.1:NP_598011.1:NP_598012.1:NP_598013.1:NP_598014.1:XP_005268750.1:XP_006719333.1	Mouse:Dcn|
391	DCPS	A0A4X1VES2	m7GpppX diphosphatase		19.1579803157447			-19.1579803157447	0	0	19.1579803157447	19.1579803157447	0
392	DCTN1	A0A4X1W148	CAP-Gly domain-containing protein		24.5996701831596	27.1209386802304	21.4626019287441	-24.5996701831596	-27.1209386802304	-21.4626019287441	-2.5212684970708	3.1370682544155	5.6583367514863
393	DCTN2	A0A5G2QD80	Dynactin subunit 2		23.8447678717808	27.4890478037468	18.6880229875112	-23.8447678717808	-27.4890478037468	-18.6880229875112	-3.644279931966	5.1567448842696	8.8010248162356
394	DCTN3	A0A5G2RCY9	Dynactin subunit 3		22.7653257665706	24.1351997279024		-22.7653257665706	-24.1351997279024	0	-1.3698739613318	22.7653257665706	24.1351997279024
395	DCTN4	A0A286ZL98	Dynactin subunit 4		22.9898947100778			-22.9898947100778	0	0	22.9898947100778	22.9898947100778	0
396	DCTN5	A0A286ZK88	Dynactin subunit 5		21.3136260913444	23.0490317894004		-21.3136260913444	-23.0490317894004	0	-1.735405698056	21.3136260913444	23.0490317894004
397	DDAH1	A0A4X1UAI2	Uncharacterized protein		25.0564736667395	27.9115152872579		-25.0564736667395	-27.9115152872579	0	-2.8550416205184	25.0564736667395	27.9115152872579
398	DDAH2	A0A287A5S7	Dimethylarginine dimethylaminohydrolase 2 (N(G),N(G)-dimethylarginine dimethylaminohydrolase 2 isoform X1)		22.5032644125064	23.8337560661419		-22.5032644125064	-23.8337560661419	0	-1.3304916536355	22.5032644125064	23.8337560661419
399	DDOST	A0A287AGM8	Dolichyl-diphosphooligosaccharide--protein glycosyltransferase 48 kDa subunit (Oligosaccharyl transferase 48 kDa subunit)		23.3928812551792			-23.3928812551792	0	0	23.3928812551792	23.3928812551792	0
400	DDX1	M3TYC8	ATP-dependent RNA helicase DDX1 (DEAD (Asp-Glu-Ala-Asp) box helicase 1) (DEAD-box protein 1)		25.6114587255716	25.9570807869017		-25.6114587255716	-25.9570807869017	0	-0.345622061330097	25.6114587255716	25.9570807869017
401	DDX17	A0A4X1VS48	Uncharacterized protein		23.6251581574845	23.0012793361896	23.9962049400456	-23.6251581574845	-23.0012793361896	-23.9962049400456	0.623878821294898	-0.371046782561102	-0.994925603856
402	DDX3X	A0A287AVQ1	DEAD-box helicase 3 X-linked		24.4129848164999	24.9504581955733		-24.4129848164999	-24.9504581955733	0	-0.537473379073401	24.4129848164999	24.9504581955733
403	DDX5	A0A287BLH5	DEAD-box helicase 5		26.9199048791655	25.1380519367289	19.8180322671033	-26.9199048791655	-25.1380519367289	-19.8180322671033	1.7818529424366	7.1018726120622	5.3200196696256
404	DDX58	A8CYB8	DEAD/H (Asp-Glu-Ala-Asp/His) box polypeptide		21.2521414779427	19.3904967894197		-21.2521414779427	-19.3904967894197	0	1.861644688523	21.2521414779427	19.3904967894197
405	DDX6	A0A287A5V9	DEAD-box helicase 6		20.8936583934547	22.3642172595385		-20.8936583934547	-22.3642172595385	0	-1.4705588660838	20.8936583934547	22.3642172595385
406	DECR1	A0A4X1UDE2	2,4-dienoyl-CoA reductase (Fragment)		20.9944218385899	23.4179486535403		-20.9944218385899	-23.4179486535403	0	-2.4235268149504	20.9944218385899	23.4179486535403
407	DEHYDROGENASE/REDUCTASE SDR FAMILY MEMBER 4 ISOFORM 1	A0A480VYS5	Dehydrogenase/reductase SDR family member 4 isoform 1		22.7755763864461	21.3568992725712		-22.7755763864461	-21.3568992725712	0	1.4186771138749	22.7755763864461	21.3568992725712
408	DEK	F1RUH5	DEK proto-oncogene (Protein DEK)		20.99609346079	19.2382963755141		-20.99609346079	-19.2382963755141	0	1.7577970852759	20.99609346079	19.2382963755141
409	DENR	A0A4X1UG52	Density-regulated protein		20.8481216946317	22.911961992866		-20.8481216946317	-22.911961992866	0	-2.0638402982343	20.8481216946317	22.911961992866
410	DEOXYURIDINE 5'-TRIPHOSPHATE NUCLEOTIDOHYDROLASE, MITOCHONDRIAL ISOFORM 1	A0A480PG39	Deoxyuridine 5'-triphosphate nucleotidohydrolase, mitochondrial isoform 1		20.0744740179397			-20.0744740179397	0	0	20.0744740179397	20.0744740179397	0
411	DES	A0A4X1UC83	Desmin		28.4554064405019	23.4322226662258	26.4646136474887	-28.4554064405019	-23.4322226662258	-26.4646136474887	5.0231837742761	1.9907927930132	-3.0323909812629
412	DHRS7B	A0A286ZZM8	Dehydrogenase/reductase 7B		19.2224466533273	20.1628407665042		-19.2224466533273	-20.1628407665042	0	-0.9403941131769	19.2224466533273	20.1628407665042
413	DHX15	A0A4X1VCB4	Uncharacterized protein		20.889087850634	20.3133484047613		-20.889087850634	-20.3133484047613	0	0.575739445872699	20.889087850634	20.3133484047613
414	DHX9	K7GND3	ATP-dependent RNA helicase A (DExH-box helicase 9)		23.2905334708897	25.4370257389745	24.8952336617838	-23.2905334708897	-25.4370257389745	-24.8952336617838	-2.1464922680848	-1.6047001908941	0.541792077190703
415	DIACYLGLYCEROL KINASE (DAG KINASE) (EC 2.7.1.107)	A0A480ITE0	Diacylglycerol kinase (DAG kinase) (EC 2.7.1.107)		22.4657600859511	22.1585588979961		-22.4657600859511	-22.1585588979961	0	0.307201187954998	22.4657600859511	22.1585588979961
416	DIHYDROPYRIMIDINASE-LIKE 2	G9F6X9	Dihydropyrimidinase-like 2	22.4287402284701	30.2871037562647			-7.8583635277946	22.4287402284701	22.4287402284701	30.2871037562647	30.2871037562647	0
417	DIHYDROPYRIMIDINASE-RELATED PROTEIN 3 (DIHYDROPYRIMIDINASE-RELATED PROTEIN 3 ISOFORM 1)	A0A480J4N5	Dihydropyrimidinase-related protein 3 (Dihydropyrimidinase-related protein 3 isoform 1)		26.1458834384377	27.9287962119503		-26.1458834384377	-27.9287962119503	0	-1.7829127735126	26.1458834384377	27.9287962119503
418	DIRAS2	A0A287AKH0	DIRAS family GTPase 2 (GTP-binding protein Di-Ras2)		23.9455991713417	23.1352353394689		-23.9455991713417	-23.1352353394689	0	0.810363831872802	23.9455991713417	23.1352353394689
419	DIS3	A0A287B3H4	DIS3 homolog, exosome endoribonuclease and 3'-5' exoribonuclease		20.4204023726498			-20.4204023726498	0	0	20.4204023726498	20.4204023726498	0
420	DLAT	A0A4X1TBD2	Acetyltransferase component of pyruvate dehydrogenase complex (EC 2.3.1.12)		25.2155448269274	28.1120229648312	24.6400528652684	-25.2155448269274	-28.1120229648312	-24.6400528652684	-2.8964781379038	0.575491961658997	3.4719700995628
421	DLD	P09623	Dihydrolipoyl dehydrogenase, mitochondrial (EC 1.8.1.4) (Dihydrolipoamide dehydrogenase)		24.2730293589933			-24.2730293589933	0	0	24.2730293589933	24.2730293589933	0
422	DLG1	A0A287B7H2	Discs large MAGUK scaffold protein 1		21.1980866115661	25.6284308274245		-21.1980866115661	-25.6284308274245	0	-4.4303442158584	21.1980866115661	25.6284308274245
423	DLG2	A0A4X1UA14	Uncharacterized protein		23.8839469440325	27.1691327466312		-23.8839469440325	-27.1691327466312	0	-3.2851858025987	23.8839469440325	27.1691327466312
424	DLG3	A0A4X1VLT1	Uncharacterized protein		20.6324443048417	24.5883205976531		-20.6324443048417	-24.5883205976531	0	-3.9558762928114	20.6324443048417	24.5883205976531
425	DLG4	A0A287B083	Discs large MAGUK scaffold protein 4		23.8385354993269			-23.8385354993269	0	0	23.8385354993269	23.8385354993269	0
426	DLST	Q9N0F1	Dihydrolipoyllysine-residue succinyltransferase component of 2-oxoglutarate dehydrogenase complex, mitochondrial (EC 2.3.1.61) (2-oxoglutarate dehydrogenase complex component E2) (OGDC-E2) (Dihydrolipoamide succinyltransferase component of 2-oxoglutarate dehydrogenase complex) (E2K) (E2o) (PE2o)		23.0209332169432	27.5894386487336		-23.0209332169432	-27.5894386487336	0	-4.5685054317904	23.0209332169432	27.5894386487336
427	DMXL2	K9IWA9	DmX-like protein 2 (DmX-like protein 2 isoform X1)		21.1423240650991	25.6951022066938		-21.1423240650991	-25.6951022066938	0	-4.5527781415947	21.1423240650991	25.6951022066938
428	DNAJ HOMOLOG SUBFAMILY B MEMBER 6 ISOFORM B	A0A480QAW8	DnaJ homolog subfamily B member 6 isoform b		22.8766071630872			-22.8766071630872	0	0	22.8766071630872	22.8766071630872	0
429	DNAJA1	A0A4X1UQT0	Uncharacterized protein		24.6711706769803	25.5615965656488	22.5739915450597	-24.6711706769803	-25.5615965656488	-22.5739915450597	-0.890425888668499	2.0971791319206	2.9876050205891
430	DNAJA2	F1RP05	DnaJ heat shock protein family (Hsp40) member A2		24.2589632124606	26.114018137711	22.4998413553264	-24.2589632124606	-26.114018137711	-22.4998413553264	-1.8550549252504	1.7591218571342	3.6141767823846
431	DNAJA3	I3LLG4	DnaJ heat shock protein family (Hsp40) member A3		22.9284044208592	23.3965326119299	22.4192454551454	-22.9284044208592	-23.3965326119299	-22.4192454551454	-0.468128191070701	0.509158965713798	0.977287156784499
432	DNAJA4	Q864B5	PDJA1 chaperone		18.854977225258	22.5504257618011		-18.854977225258	-22.5504257618011	0	-3.6954485365431	18.854977225258	22.5504257618011
433	DNAJB1	A0A4X1V5G4	J domain-containing protein		23.1826371699746	24.5643483320858		-23.1826371699746	-24.5643483320858	0	-1.3817111621112	23.1826371699746	24.5643483320858
434	DNAJC19	A0A4X1V1D4	J domain-containing protein		20.6606249624785	21.1643202267066		-20.6606249624785	-21.1643202267066	0	-0.503695264228099	20.6606249624785	21.1643202267066
435	DNM1L	A0A4X1VVA7	Uncharacterized protein		22.9806573183354	27.2767310845134		-22.9806573183354	-27.2767310845134	0	-4.296073766178	22.9806573183354	27.2767310845134
436	DNM2	A0A4X1VGZ4	Uncharacterized protein		24.2169743285838	25.4551606894183		-24.2169743285838	-25.4551606894183	0	-1.2381863608345	24.2169743285838	25.4551606894183
437	DNM3	A0A4X1UHS0	Dynamin 3		21.9977687392602	24.82376612924		-21.9977687392602	-24.82376612924	0	-2.8259973899798	21.9977687392602	24.82376612924
438	DOLICHYL-DIPHOSPHOOLIGOSACCHARIDE--PROTEIN GLYCOSYLTRANSFERASE SUBUNIT 1	A0A480XDV0	Dolichyl-diphosphooligosaccharide--protein glycosyltransferase subunit 1		25.5757734756825			-25.5757734756825	0	0	25.5757734756825	25.5757734756825	0
439	DOLICHYL-DIPHOSPHOOLIGOSACCHARIDE--PROTEIN GLYCOSYLTRANSFERASE SUBUNIT 2 (RIBOPHORIN-2)	A0A480WJK2	Dolichyl-diphosphooligosaccharide--protein glycosyltransferase subunit 2 (Ribophorin-2)		22.839577185359	19.9202239091805		-22.839577185359	-19.9202239091805	0	2.9193532761785	22.839577185359	19.9202239091805
440	DOLICHYL-DIPHOSPHOOLIGOSACCHARIDE--PROTEIN GLYCOSYLTRANSFERASE SUBUNIT STT3A ISOFORM X1	A0A480WXX1	Dolichyl-diphosphooligosaccharide--protein glycosyltransferase subunit STT3A isoform X1		21.2786460984086			-21.2786460984086	0	0	21.2786460984086	21.2786460984086	0
441	DPP6	A0A5G2QWW3	Dipeptidyl peptidase like 6		19.9962738612263			-19.9962738612263	0	0	19.9962738612263	19.9962738612263	0
442	DPT	A0A286ZVB7	Dermatopontin		26.4729828994295			-26.4729828994295	0	0	26.4729828994295	26.4729828994295	0	Core matrisome	ECM Glycoproteins	dermatopontin	TRAMP	3011	NA	Q07507	NP_001928.2	Mouse:Dpt|
443	DPYSL4	A0A4X1V3T3	Amidohydro-rel domain-containing protein		23.9922986038133	26.8188024890167		-23.9922986038133	-26.8188024890167	0	-2.8265038852034	23.9922986038133	26.8188024890167
444	DPYSL5	F1SDQ2	Dihydropyrimidinase like 5 (Dihydropyrimidinase-related protein 5 isoform X1)		23.8815681576163	27.8507169730214		-23.8815681576163	-27.8507169730214	0	-3.9691488154051	23.8815681576163	27.8507169730214
445	DSP	A0A287AA14	Desmoplakin		22.2941078353121			-22.2941078353121	0	0	22.2941078353121	22.2941078353121	0
446	DST	A0A4X1UHH6	Dystonin		21.0813509313953			-21.0813509313953	0	0	21.0813509313953	21.0813509313953	0
447	DSTN	P60982	Destrin (Actin-depolymerizing factor) (ADF)		25.7451606819517	25.7440286544295		-25.7451606819517	-25.7440286544295	0	0.00113202752219976	25.7451606819517	25.7440286544295
448	DUSP3	A0A480UG54	Dual specificity protein phosphatase (EC 3.1.3.16) (EC 3.1.3.48)		23.2131544622371	25.0291429085352		-23.2131544622371	-25.0291429085352	0	-1.8159884462981	23.2131544622371	25.0291429085352
449	DYNAMIN-1 ISOFORM 4	A0A480PCG4	Dynamin-1 isoform 4		28.1140752505329	30.2909324743664		-28.1140752505329	-30.2909324743664	0	-2.1768572238335	28.1140752505329	30.2909324743664
450	DYNC1H1	A0A287B9W3	Dynein cytoplasmic 1 heavy chain 1		27.1455085176893	29.1586780489135	24.0671702810996	-27.1455085176893	-29.1586780489135	-24.0671702810996	-2.0131695312242	3.0783382365897	5.0915077678139
451	DYNC1I1	A0A4X1TPT3	WD_REPEATS_REGION domain-containing protein		22.6181722590233	25.2265159679786		-22.6181722590233	-25.2265159679786	0	-2.6083437089553	22.6181722590233	25.2265159679786
452	DYNC1I2	A0A4X1VC63	WD_REPEATS_REGION domain-containing protein		22.1175391319068	24.4462833222858		-22.1175391319068	-24.4462833222858	0	-2.328744190379	22.1175391319068	24.4462833222858
453	DYNC1LI2	A0A287BSZ9	Dynein light intermediate chain		22.5645092029544	25.2884062106278		-22.5645092029544	-25.2884062106278	0	-2.7238970076734	22.5645092029544	25.2884062106278
454	DYNEIN LIGHT INTERMEDIATE CHAIN	A0A4X1UF08	Dynein light intermediate chain		20.1502353966201			-20.1502353966201	0	0	20.1502353966201	20.1502353966201	0
455	DYNLL2	A0A5G2R8I6	Dynein light chain		23.7902294719456	27.1471878860438		-23.7902294719456	-27.1471878860438	0	-3.3569584140982	23.7902294719456	27.1471878860438
456	DYNLRB1	A0A4X1T336	Dynein light chain roadblock		20.8958611516616	25.4102941309441		-20.8958611516616	-25.4102941309441	0	-4.5144329792825	20.8958611516616	25.4102941309441
457	DZANK1	A0A4X1UWZ8	ANK_REP_REGION domain-containing protein		21.5630983205203	22.7723858068595		-21.5630983205203	-22.7723858068595	0	-1.2092874863392	21.5630983205203	22.7723858068595
458	E3 UFM1-PROTEIN LIGASE 1	A0A480ZHN8	E3 UFM1-protein ligase 1		19.5641473583287	20.1198689128555		-19.5641473583287	-20.1198689128555	0	-0.555721554526801	19.5641473583287	20.1198689128555
459	ECHDC3	F1RUP0	Enoyl-CoA hydratase domain containing 3		23.2066989261573	20.0466954978227		-23.2066989261573	-20.0466954978227	0	3.1600034283346	23.2066989261573	20.0466954978227
460	ECHS1	A0A4X1V758	Uncharacterized protein		26.610657722011			-26.610657722011	0	0	26.610657722011	26.610657722011	0
461	ECM2	A0A4X1TZ76	VWFC domain-containing protein		21.7052451825929			-21.7052451825929	0	0	21.7052451825929	21.7052451825929	0	Core matrisome	ECM Glycoproteins	extracellular matrix protein 2, female organ and adipocyte specific	MGC126355|MGC126356	3154	NA	O94769:Q5T9F3:Q5T9F4	NP_001184224.1:NP_001184225.1:NP_001384.1	Mouse:Ecm2|
462	ECTONUCLEOTIDE PYROPHOSPHATASE/PHOSPHODIESTERASE FAMILY MEMBER 6	A0A481DW99	Ectonucleotide pyrophosphatase/phosphodiesterase family member 6		21.2060470330842	24.3577317732823		-21.2060470330842	-24.3577317732823	0	-3.1516847401981	21.2060470330842	24.3577317732823
463	EEF1A1	A0A4X1TYS6	Elongation factor 1-alpha		29.3596496591149	28.0830998150103	27.9807078805119	-29.3596496591149	-28.0830998150103	-27.9807078805119	1.2765498441046	1.378941778603	0.102391934498399
464	EEF1A2	A0A4X1SRH0	Elongation factor 1-alpha		26.7534023096138	30.3148009065159		-26.7534023096138	-30.3148009065159	0	-3.5613985969021	26.7534023096138	30.3148009065159
465	EEF1B2	F1SHD6	Uncharacterized protein		24.9058184709414	26.721456069543		-24.9058184709414	-26.721456069543	0	-1.8156375986016	24.9058184709414	26.721456069543
466	EEF1D	A0A4X1UX89	Uncharacterized protein		24.3119362238175	25.5978864819583	26.5623608921936	-24.3119362238175	-25.5978864819583	-26.5623608921936	-1.2859502581408	-2.2504246683761	-0.964474410235297
467	EEF1E1	A0A286ZWJ2	Eukaryotic translation elongation factor 1 epsilon-1 isoform 1		20.1810962336189	21.8527236459134	21.0712419514828	-20.1810962336189	-21.8527236459134	-21.0712419514828	-1.6716274122945	-0.890145717863902	0.7814816944306
468	EEF1G	F1RPW9	Elongation factor 1-gamma		24.5201418428808	28.0372856354563		-24.5201418428808	-28.0372856354563	0	-3.5171437925755	24.5201418428808	28.0372856354563
469	EEF2	A0A287AWI9	Elongation factor 2		26.9804762321644	28.4229916782615	25.5811096180621	-26.9804762321644	-28.4229916782615	-25.5811096180621	-1.4425154460971	1.3993666141023	2.8418820601994
470	EGLN1	A0A4X1U8I9	Uncharacterized protein		21.3993633716914	20.8028934692742		-21.3993633716914	-20.8028934692742	0	0.596469902417201	21.3993633716914	20.8028934692742	Matrisome-associated	ECM Regulators	egl nine homolog 1 (C. elegans)	C1orf12|DKFZp761F179|ECYT3|HIFPH2|HPH2|PHD2|SM20|Z	1232	NA	Q9GZT9	NP_071334.1	Mouse:Egln1|
471	EHD1	F1RQR4	EH domain containing 1		23.007690055264	24.1631018801815	22.6712530365154	-23.007690055264	-24.1631018801815	-22.6712530365154	-1.1554118249175	0.336437018748601	1.4918488436661
472	EHD2	A0A4X1W1K9	EH domain containing 2		25.6051678574535	21.4589577303728		-25.6051678574535	-21.4589577303728	0	4.1462101270807	25.6051678574535	21.4589577303728
473	EHD3	A0A287B1T2	EH domain containing 3 (EH domain-containing protein 3)		22.419018907469	25.4746655626482		-22.419018907469	-25.4746655626482	0	-3.0556466551792	22.419018907469	25.4746655626482
474	EHD4	I3LDA5	EH domain containing 4 (EH domain-containing protein 4)		21.0200185252105	20.3734841981326		-21.0200185252105	-20.3734841981326	0	0.646534327077898	21.0200185252105	20.3734841981326
475	EIF2A	A0A4X1SWP9	Eukaryotic translation initiation factor 2A (eIF-2A)		22.508839115753	21.2643707143754		-22.508839115753	-21.2643707143754	0	1.2444684013776	22.508839115753	21.2643707143754
476	EIF2S1	A0A4X1U4D4	Eukaryotic translation initiation factor 2 subunit 1		20.6831489100263	23.2057981724944	22.3754870963399	-20.6831489100263	-23.2057981724944	-22.3754870963399	-2.5226492624681	-1.6923381863136	0.830311076154501
477	EIF3A	F1S4P6	Eukaryotic translation initiation factor 3 subunit A (eIF3a) (Eukaryotic translation initiation factor 3 subunit 10) (eIF-3-theta)		21.3337808072109	23.5783265574041	22.7692859712675	-21.3337808072109	-23.5783265574041	-22.7692859712675	-2.2445457501932	-1.4355051640566	0.8090405861366
478	EIF3D	A0A5G2R9Q2	Eukaryotic translation initiation factor 3 subunit D (eIF3d) (Eukaryotic translation initiation factor 3 subunit 7) (eIF-3-zeta)		20.8454642127102	22.7841877790414		-20.8454642127102	-22.7841877790414	0	-1.9387235663312	20.8454642127102	22.7841877790414
479	EIF3F	A0A4X1SNM8	Eukaryotic translation initiation factor 3 subunit F (eIF3f) (Eukaryotic translation initiation factor 3 subunit 5) (eIF-3-epsilon) (eIF3 p47)		20.7433847286051	21.4551707557391	21.1596513089188	-20.7433847286051	-21.4551707557391	-21.1596513089188	-0.711786027134	-0.4162665803137	0.2955194468203
480	EIF3H	F1S1J9	Eukaryotic translation initiation factor 3 subunit H (eIF3h) (Eukaryotic translation initiation factor 3 subunit 3) (eIF-3 gamma) (eIF3 p40 subunit)		20.5758184512984	22.2259367951874		-20.5758184512984	-22.2259367951874	0	-1.650118343889	20.5758184512984	22.2259367951874
481	EIF3I	A0A4X1VY66	Eukaryotic translation initiation factor 3 subunit I (eIF3i) (Eukaryotic translation initiation factor 3 subunit 2) (eIF-3-beta) (eIF3 p36)		20.3063797112524	22.9955075395466	20.6425325799701	-20.3063797112524	-22.9955075395466	-20.6425325799701	-2.6891278282942	-0.336152868717701	2.3529749595765
482	EIF3L EIF3EIP EIF3S6IP	A0A5G2QZR0	Eukaryotic translation initiation factor 3 subunit L (eIF3l) (Eukaryotic translation initiation factor 3 subunit 6-interacting protein) (Eukaryotic translation initiation factor 3 subunit E-interacting protein)		20.7370252533869	20.780916313364		-20.7370252533869	-20.780916313364	0	-0.0438910599770992	20.7370252533869	20.780916313364
483	EIF4A1	A0A287A8V1	Eukaryotic translation initiation factor 4A1		18.7099987313932	21.0314797031164	22.0986374524281	-18.7099987313932	-21.0314797031164	-22.0986374524281	-2.3214809717232	-3.3886387210349	-1.0671577493117
484	EIF4A2	A0A4X1UDW6	Uncharacterized protein		24.8184875124167	25.4059337676254		-24.8184875124167	-25.4059337676254	0	-0.5874462552087	24.8184875124167	25.4059337676254
485	EIF4A3	A6M931	Eukaryotic initiation factor 4A-III (eIF-4A-III) (eIF4A-III) (EC 3.6.4.13) (ATP-dependent RNA helicase DDX48) (ATP-dependent RNA helicase eIF4A-3) (DEAD box protein 48) (Eukaryotic translation initiation factor 4A isoform 3) [Cleaved into: Eukaryotic initiation factor 4A-III, N-terminally processed]		22.6221249957665	21.8949200841002		-22.6221249957665	-21.8949200841002	0	0.727204911666302	22.6221249957665	21.8949200841002
486	EIF4E	A0A5G2RC36	Eukaryotic translation initiation factor 4E		17.9800118759367	22.8199707683854		-17.9800118759367	-22.8199707683854	0	-4.8399588924487	17.9800118759367	22.8199707683854
487	EIF4H	A0A480PPD4	Eukaryotic translation initiation factor 4H isoform 2		24.8764597026593	25.5966867219064		-24.8764597026593	-25.5966867219064	0	-0.720227019247101	24.8764597026593	25.5966867219064
488	EIF5	A0A287A7Q7	Uncharacterized protein		22.4863450558203	24.7430510487785		-22.4863450558203	-24.7430510487785	0	-2.2567059929582	22.4863450558203	24.7430510487785
489	EIF5A	A0A286ZUV8	Eukaryotic translation initiation factor 5A (eIF-5A)		26.3700850474835	26.4604890366371	22.9144641066181	-26.3700850474835	-26.4604890366371	-22.9144641066181	-0.0904039891536002	3.4556209408654	3.546024930019
490	EIPR1	I3LHX0	EARP complex and GARP complex interacting protein 1 (EARP-interacting protein isoform 2) (Protein TSSC1)		21.8470806770827	23.2903928211004		-21.8470806770827	-23.2903928211004	0	-1.4433121440177	21.8470806770827	23.2903928211004
491	ELANE	A0A4X1VPT2	Peptidase S1 domain-containing protein		19.66943130458			-19.66943130458	0	0	19.66943130458	19.66943130458	0	Matrisome-associated	ECM Regulators	elastase, neutrophil expressed	ELA2|GE|HLE|HNE|NE|PMN-E|SCN1	3309	NA	P08246	NP_001963.1:XP_005259574.1:XP_006725460.1	Mouse:Elane|
492	ELAV-LIKE PROTEIN	A0A4X1WAG9	ELAV-like protein		22.7156996749439	24.2702249279772		-22.7156996749439	-24.2702249279772	0	-1.5545252530333	22.7156996749439	24.2702249279772
493	ELAVL1	A0A287AFC3	ELAV-like protein		24.5526313767578	25.0053525736537	25.4413371068706	-24.5526313767578	-25.0053525736537	-25.4413371068706	-0.452721196895897	-0.888705730112797	-0.435984533216899
494	ELOB	F1SUG4	Elongin B		25.0270058596671	25.5745562217484	20.1729423578244	-25.0270058596671	-25.5745562217484	-20.1729423578244	-0.547550362081299	4.8540635018427	5.401613863924
495	ELOC	A0A5G2QXY8	Elongin C		22.9393062852569	23.4336143598725		-22.9393062852569	-23.4336143598725	0	-0.494308074615599	22.9393062852569	23.4336143598725
496	ELONGATION FACTOR 2	A0A287AWI9	Elongation factor 2		26.9804762321644	28.4229916782615		-26.9804762321644	-28.4229916782615	0	-1.4425154460971	26.9804762321644	28.4229916782615
497	ELONGATION FACTOR TU	A0A480HRR5	Elongation factor Tu		26.2010249253609	28.012399816148		-26.2010249253609	-28.012399816148	0	-1.8113748907871	26.2010249253609	28.012399816148
498	EMC2	A0A4X1TGK6	TPR_REGION domain-containing protein		20.0009145909196	22.047534592003		-20.0009145909196	-22.047534592003	0	-2.0466200010834	20.0009145909196	22.047534592003
499	EMD	A0A5G2R046	LEM domain-containing protein		19.3704795799963	21.6404285873885		-19.3704795799963	-21.6404285873885	0	-2.2699490073922	19.3704795799963	21.6404285873885
500	EMILIN1	A0A5G2QKQ5	Elastin microfibril interfacer 1		23.7144822614672		23.9164144592204	-23.7144822614672	0	-23.9164144592204	23.7144822614672	-0.201932197753202	-23.9164144592204	Core matrisome	ECM Glycoproteins	elastin microfibril interfacer 1	DKFZp586M121|EMI|EMILIN|gp115	19880	NA	H0Y7A0:Q9Y6C2	NP_008977.1	Mouse:Emilin1|
501	ENAH	A0A5G2R9L6	ENAH actin regulator		20.8815693986301	22.1962212465798		-20.8815693986301	-22.1962212465798	0	-1.3146518479497	20.8815693986301	22.1962212465798
502	ENDOPHILIN-B2 ISOFORM X6	A0A480PBM0	Endophilin-B2 isoform X6		24.6818077932844			-24.6818077932844	0	0	24.6818077932844	24.6818077932844	0
503	ENDOTHELIAL NITRIC OXIDE SYNTHASE (FRAGMENT)	B4YYD8	Endothelial nitric oxide synthase (Fragment)		20.231136274428			-20.231136274428	0	0	20.231136274428	20.231136274428	0
504	ENO2	I3LCN1	Enolase 2		24.5793260921277	32.3357268207839	21.0900804403902	-24.5793260921277	-32.3357268207839	-21.0900804403902	-7.7564007286562	3.4892456517375	11.2456463803937
505	ENOPH1	A0A5G2RAL5	Enolase-phosphatase 1		21.1258894911107			-21.1258894911107	0	0	21.1258894911107	21.1258894911107	0
506	EPB41	A0A4X1T5L0	Erythrocyte membrane protein band 4.1		20.6660127627819			-20.6660127627819	0	0	20.6660127627819	20.6660127627819	0
507	EPB41L1	A0A286ZJ88	FERM domain-containing protein		24.5320304304297	28.0902938189015		-24.5320304304297	-28.0902938189015	0	-3.5582633884718	24.5320304304297	28.0902938189015
508	EPB41L2	A0A287ACK8	Erythrocyte membrane protein band 4.1 like 2		24.9359419060195	27.0064494226724		-24.9359419060195	-27.0064494226724	0	-2.0705075166529	24.9359419060195	27.0064494226724
509	EPB41L3	A0A4X1VLH0	Erythrocyte membrane protein band 4.1 like 3		26.0737199181756		21.7934356214809	-26.0737199181756	0	-21.7934356214809	26.0737199181756	4.2802842966947	-21.7934356214809
510	EPHX2	A0A287AJ46	Bifunctional epoxide hydrolase 2		21.4101756901708	25.7021957904063		-21.4101756901708	-25.7021957904063	0	-4.2920201002355	21.4101756901708	25.7021957904063
511	EPRS	A0A4X1TS76	Uncharacterized protein		23.3694637658837	24.6021887885872	27.4070695820833	-23.3694637658837	-24.6021887885872	-27.4070695820833	-1.2327250227035	-4.0376058161996	-2.8048807934961
512	ERC2	A0A4X1VN78	Uncharacterized protein		21.7699268053126	25.0361221204798		-21.7699268053126	-25.0361221204798	0	-3.2661953151672	21.7699268053126	25.0361221204798
513	ERLIN2	A0A287BRP6	ER lipid raft associated 2		22.4753454389105	22.5511486054027		-22.4753454389105	-22.5511486054027	0	-0.0758031664922001	22.4753454389105	22.5511486054027
514	ERP29	F1RJM2	Endoplasmic reticulum resident protein 29		20.9493091996116	25.6885785181722	25.2787830318242	-20.9493091996116	-25.6885785181722	-25.2787830318242	-4.7392693185606	-4.3294738322126	0.409795486347999
515	ERP44	A0A5G2R7S2	Thioredoxin domain-containing protein		21.8571067287961	23.3984454544188	25.1122165147708	-21.8571067287961	-23.3984454544188	-25.1122165147708	-1.5413387256227	-3.2551097859747	-1.713771060352
516	ESD	Q9GJT2	S-formylglutathione hydrolase (FGH) (EC 3.1.2.12) (Esterase D)		22.2467934465048	26.2659557490273		-22.2467934465048	-26.2659557490273	0	-4.0191623025225	22.2467934465048	26.2659557490273
517	ESYT2	A0A287BCJ5	Extended synaptotagmin 2		20.72915631996	20.9312400695358		-20.72915631996	-20.9312400695358	0	-0.202083749575799	20.72915631996	20.9312400695358
518	ETF1	F2Z505	Eukaryotic peptide chain release factor subunit 1 isoform 1 (Eukaryotic translation termination factor 1)		20.4317736094007	21.1394867408874		-20.4317736094007	-21.1394867408874	0	-0.707713131486699	20.4317736094007	21.1394867408874
519	ETFA	Q6UAQ9	Electron transfer flavoprotein alpha subunit (Fragment)		26.9909144467073	27.8245263831789	22.0318832537016	-26.9909144467073	-27.8245263831789	-22.0318832537016	-0.833611936471598	4.9590311930057	5.7926431294773
520	ETFB	Q6UAQ8	Electron transfer flavoprotein subunit beta (Beta-ETF)		24.784082266024	27.3617762582095	21.1736502116077	-24.784082266024	-27.3617762582095	-21.1736502116077	-2.5776939921855	3.6104320544163	6.1881260466018
521	ETHANOLAMINE-PHOSPHATE CYTIDYLYLTRANSFERASE ISOFORM 2	A0A480SUV6	Ethanolamine-phosphate cytidylyltransferase isoform 2		22.6087232534777	22.4230662102214		-22.6087232534777	-22.4230662102214	0	0.185657043256299	22.6087232534777	22.4230662102214
522	EUKARYOTIC PEPTIDE CHAIN RELEASE FACTOR GTP-BINDING SUBUNIT ERF3A ISOFORM 1	A0A480TPR1	Eukaryotic peptide chain release factor GTP-binding subunit ERF3A isoform 1		21.2427232888996			-21.2427232888996	0	0	21.2427232888996	21.2427232888996	0
523	EUKARYOTIC TRANSLATION INITIATION FACTOR 2 SUBUNIT 2 ISOFORM 1	A0A480KE17	Eukaryotic translation initiation factor 2 subunit 2 isoform 1		20.9788057583875	23.3536442822911		-20.9788057583875	-23.3536442822911	0	-2.3748385239036	20.9788057583875	23.3536442822911
524	EUKARYOTIC TRANSLATION INITIATION FACTOR 3 SUBUNIT B (FRAGMENT)	A0A480YXD6	Eukaryotic translation initiation factor 3 subunit B (Fragment)		19.4377781434198			-19.4377781434198	0	0	19.4377781434198	19.4377781434198	0
525	EUKARYOTIC TRANSLATION INITIATION FACTOR 4 GAMMA 3 ISOFORM X1 (EUKARYOTIC TRANSLATION INITIATION FACTOR 4 GAMMA 3 ISOFORM X26)	A0A480TGL3	Eukaryotic translation initiation factor 4 gamma 3 isoform X1 (Eukaryotic translation initiation factor 4 gamma 3 isoform X26)		20.070701693939	23.8077509305201		-20.070701693939	-23.8077509305201	0	-3.7370492365811	20.070701693939	23.8077509305201
526	EVL	A0A287AU72	Enah/Vasp-like		22.2694801742987			-22.2694801742987	0	0	22.2694801742987	22.2694801742987	0
527	EXOC1	I3LDM5	Exocyst complex component 1		21.5795748485766	22.7943422036582		-21.5795748485766	-22.7943422036582	0	-1.2147673550816	21.5795748485766	22.7943422036582
528	EXOC2	A0A4X1SZ70	Exocyst complex component 2		20.7468792941082	22.5734476805183		-20.7468792941082	-22.5734476805183	0	-1.8265683864101	20.7468792941082	22.5734476805183
529	EXOC3	A0A480TWJ1	Exocyst complex component 3		20.0955594067105	22.2490922152186		-20.0955594067105	-22.2490922152186	0	-2.1535328085081	20.0955594067105	22.2490922152186
530	EXOC7	A0A287B8J6	Exocyst complex component 7 (Exocyst complex component Exo70)		20.3686418496705	23.061127598332		-20.3686418496705	-23.061127598332	0	-2.6924857486615	20.3686418496705	23.061127598332
531	EXOC8	A0A4X1U8A2	Exocyst complex component 8		21.5020765003218	22.701080739602		-21.5020765003218	-22.701080739602	0	-1.1990042392802	21.5020765003218	22.701080739602
532	EXTENDED SYNAPTOTAGMIN-1 ISOFORM 2	A0A480S6L0	Extended synaptotagmin-1 isoform 2		21.8980131758015	20.2764821734406		-21.8980131758015	-20.2764821734406	0	1.6215310023609	21.8980131758015	20.2764821734406
533	EZRIN (FRAGMENT)	A0A480W3C4	Ezrin (Fragment)		23.6613003313389			-23.6613003313389	0	0	23.6613003313389	23.6613003313389	0
534	F2	A0A4X1VLZ9	Prothrombin (EC 3.4.21.5) (Coagulation factor II)		20.186805375011			-20.186805375011	0	0	20.186805375011	20.186805375011	0	Matrisome-associated	ECM Regulators	coagulation factor II (thrombin)	PT	3535	NA	C9JV37:E9PIT3:P00734	NP_000497.1	Mouse:F2|
535	F9	A0A4X1SHW1	Coagulation factor IX		19.8119255496782			-19.8119255496782	0	0	19.8119255496782	19.8119255496782	0	Matrisome-associated	ECM Regulators	coagulation factor IX	FIX|HEMB|MGC129641|MGC129642|PTC	3551	NA	P00740	NP_000124.1	Mouse:F9|
536	FACT COMPLEX SUBUNIT SSRP1	A0A480KS67	FACT complex subunit SSRP1		19.0939931158535			-19.0939931158535	0	0	19.0939931158535	19.0939931158535	0
537	FADD	Q56VC2	FAS-associated death domain protein (FAS-associating death domain-containing protein) (Protein FADD)		19.4166507197734	21.6944794329617		-19.4166507197734	-21.6944794329617	0	-2.2778287131883	19.4166507197734	21.6944794329617
538	FAM120A	A0A0B8RVX1	Constitutive coactivator of PPAR-gamma-like protein 1		19.7120861742722	21.9145094727164	19.6207253836287	-19.7120861742722	-21.9145094727164	-19.6207253836287	-2.2024232984442	0.0913607906435026	2.2937840890877
539	FAM129A	A0A4X1TW79	Uncharacterized protein		21.9283946757461			-21.9283946757461	0	0	21.9283946757461	21.9283946757461	0
540	FAM129B	A0A4X1U976	PH domain-containing protein		18.6621317893485			-18.6621317893485	0	0	18.6621317893485	18.6621317893485	0
541	FAM49B	A0A287BED5	Uncharacterized protein		20.7249096155902			-20.7249096155902	0	0	20.7249096155902	20.7249096155902	0
542	FAM98A	F1S408	Family with sequence similarity 98 member A		22.2485247596762	20.9971941751245		-22.2485247596762	-20.9971941751245	0	1.2513305845517	22.2485247596762	20.9971941751245
543	FARP1	A0A5G2QRW5	FERM, ARH/RhoGEF and pleckstrin domain protein 1		23.15014669846	25.1563953217003		-23.15014669846	-25.1563953217003	0	-2.0062486232403	23.15014669846	25.1563953217003
544	FARSA	F1SD97	Phenylalanine--tRNA ligase alpha subunit (Phenylalanyl-tRNA synthetase subunit alpha)		24.8987217838306	25.2837176611266	20.8032185383104	-24.8987217838306	-25.2837176611266	-20.8032185383104	-0.384995877296003	4.0955032455202	4.4804991228162
545	FARSB	I3LUM8	B5 domain-containing protein		23.9626691151388	25.7366259039406		-23.9626691151388	-25.7366259039406	0	-1.7739567888018	23.9626691151388	25.7366259039406
546	FASN	A0A4X1U8L3	Fatty acid synthase		23.5402452407954	27.181968487426		-23.5402452407954	-27.181968487426	0	-3.6417232466306	23.5402452407954	27.181968487426
547	FBL	A0A4X1SSA2	Fibrillarin		22.7207647642166			-22.7207647642166	0	0	22.7207647642166	22.7207647642166	0
548	FBLN5	A0A4X1SRI1	Uncharacterized protein		21.6982304642433			-21.6982304642433	0	0	21.6982304642433	21.6982304642433	0	Core matrisome	ECM Glycoproteins	fibulin 5	ARMD3|DANCE|EVEC|FIBL-5|FLJ90059|UP50	3602	NA	G3V2P8:G3V329:G3V3Y2:G3V4U0:G3XA98:H0YJ31:Q9UBX5	NP_006320.2	Mouse:Fbln5|	Fibulin
549	FBN1	A0A4X1SK88	Fibrillin-1	29.6277118592789	28.1991320248999			1.428579834379	29.6277118592789	29.6277118592789	28.1991320248999	28.1991320248999	0	Core matrisome	ECM Glycoproteins	fibrillin 1	FBN|MASS|MFS1|OCTD|SGS|WMS	3603	NA	F6U495:H0YN80:H0YND0:P35555	NP_000129.3	Mouse:Fbn1|
550	FBXO2	A0A4X1W2E5	Uncharacterized protein		22.0860950238738	23.1896844785028		-22.0860950238738	-23.1896844785028	0	-1.103589454629	22.0860950238738	23.1896844785028
551	FBXO41	A0A287A8K9	F-box protein 41		20.1610384226429	22.9994935685427		-20.1610384226429	-22.9994935685427	0	-2.8384551458998	20.1610384226429	22.9994935685427
552	FDXR	A0A4X1SGU8	NADPH:adrenodoxin oxidoreductase, mitochondrial (EC 1.18.1.6)		21.1167463536459	21.6248461516105		-21.1167463536459	-21.6248461516105	0	-0.508099797964601	21.1167463536459	21.6248461516105
553	FERMT2	A0A5G2QJI7	Fermitin family member 2		23.1533684767047	22.8955701615675		-23.1533684767047	-22.8955701615675	0	0.257798315137201	23.1533684767047	22.8955701615675
554	FGA	F1RX36	Fibrinogen alpha chain		28.4422185341299	25.487606311855	30.4671524119008	-28.4422185341299	-25.487606311855	-30.4671524119008	2.9546122222749	-2.0249338777709	-4.9795461000458	Core matrisome	ECM Glycoproteins	fibrinogen alpha chain	Fib2|MGC119422|MGC119423|MGC119425	3661	NA	P02671	NP_000499.1:NP_068657.1	Mouse:Fga|	Hemostasis
555	FGB	A0A5G2R564	Fibrinogen beta chain	24.2929896615982	29.1009356507842	26.2422861245603	31.0419529788255	-4.807945989186	-1.9492964629621	-6.7489633172273	2.8586495262239	-1.9410173280413	-4.7996668542652	Core matrisome	ECM Glycoproteins	fibrinogen beta chain	MGC104327|MGC120405	3662	NA	D6REL8:F8W6P4:P02675	NP_001171670.1:NP_005132.2	Mouse:Fgb|	Hemostasis
556	FGF1	F1RM38	Multifunctional fusion protein [Includes: Fibroblast growth factor 1 (Acidic fibroblast growth factor) (Heparin-binding growth factor 1); Fibroblast growth factor (FGF)]		22.1070348413038	24.4386213887956		-22.1070348413038	-24.4386213887956	0	-2.3315865474918	22.1070348413038	24.4386213887956	Matrisome-associated	Secreted Factors	fibroblast growth factor 1 (acidic)	AFGF|ECGF|ECGF-beta|ECGFA|ECGFB|FGF-alpha|FGFA|GLI	3665	NA	B5MCF4:C9JDC5:C9JUP6:P05230	NP_000791.1:NP_001138364.1:NP_001138406.1:NP_001138407.1:NP_001244134.1:NP_001244136.1:NP_001244137.1:NP_001244138.1:NP_001244139.1:NP_149127.1:NP_149128.1	Mouse:Fgf1|
557	FGF2	A0A287BGK8	Fibroblast growth factor (FGF)		21.532576520901	21.1430966429949		-21.532576520901	-21.1430966429949	0	0.389479877906098	21.532576520901	21.1430966429949	Matrisome-associated	Secreted Factors	fibroblast growth factor 2 (basic)	BFGF|FGFB|HBGF-2	3676	NA	P09038	NP_001997.5	Mouse:Fgf2|
558	FGG	F1RX35	Fibrinogen gamma chain		28.5488264644227	25.5092793580596	30.7743754779961	-28.5488264644227	-25.5092793580596	-30.7743754779961	3.0395471063631	-2.2255490135734	-5.2650961199365	Core matrisome	ECM Glycoproteins	fibrinogen gamma chain	-	3694	NA	C9JC84:C9JEU5:C9JPQ9:C9JU00:P02679	NP_000500.2:NP_068656.2	Mouse:Fgg|	Hemostasis
559	FH	A0A4X1THY9	Fumarate hydratase, mitochondrial		25.0856313724848	28.1285412622538		-25.0856313724848	-28.1285412622538	0	-3.042909889769	25.0856313724848	28.1285412622538
560	FHL1	A0A287AAL6	Four and a half LIM domains 1		27.0778320029036	24.6468136237151		-27.0778320029036	-24.6468136237151	0	2.4310183791885	27.0778320029036	24.6468136237151
561	FHL2	A0A4X1VZD8	Uncharacterized protein		22.9183474318136			-22.9183474318136	0	0	22.9183474318136	22.9183474318136	0
562	FHL5	A0A4X1VJU8	Uncharacterized protein		23.0301001657088			-23.0301001657088	0	0	23.0301001657088	23.0301001657088	0
563	FIBRONECTIN (FIBRONECTIN ISOFORM 6)	A0A480HYV8	Fibronectin (Fibronectin isoform 6)		26.8651662683			-26.8651662683	0	0	26.8651662683	26.8651662683	0
564	FILAMIN-A ISOFORM 2	A0A480RY97	Filamin-A isoform 2		30.0941016057731			-30.0941016057731	0	0	30.0941016057731	30.0941016057731	0
565	FILAMIN-B ISOFORM 2 (FILAMIN-B ISOFORM X1)	A0A480YXA1	Filamin-B isoform 2 (Filamin-B isoform X1)		21.3326253370653	24.1447283243198		-21.3326253370653	-24.1447283243198	0	-2.8121029872545	21.3326253370653	24.1447283243198
566	FILIP1L	F1SKX8	Filamin A interacting protein 1 like		22.1458630502076			-22.1458630502076	0	0	22.1458630502076	22.1458630502076	0
567	FIS1	A0A4X1UIB2	Mitochondrial fission 1 protein		20.4430405395062	23.7695193773358	21.5852766683582	-20.4430405395062	-23.7695193773358	-21.5852766683582	-3.3264788378296	-1.142236128852	2.1842427089776
568	FKBP2	A0A287AA25	Peptidylprolyl isomerase (EC 5.2.1.8)		22.2021322611575	24.1910806600759		-22.2021322611575	-24.1910806600759	0	-1.9889483989184	22.2021322611575	24.1910806600759
569	FKBP3	A0A4X1SKS4	Peptidylprolyl isomerase (EC 5.2.1.8)		21.4905267619983	24.3720895182061		-21.4905267619983	-24.3720895182061	0	-2.8815627562078	21.4905267619983	24.3720895182061
570	FKBP8	A0A4X1U434	Peptidylprolyl isomerase (EC 5.2.1.8)		19.6453049181807	22.6939357449512		-19.6453049181807	-22.6939357449512	0	-3.0486308267705	19.6453049181807	22.6939357449512
571	FKBP9	A0A4X1SQW1	Peptidylprolyl isomerase (EC 5.2.1.8)		19.826097813288		27.0736063201817	-19.826097813288	0	-27.0736063201817	19.826097813288	-7.2475085068937	-27.0736063201817
572	FLNC	A0A4X1VZY3	Filamin C		24.1291977106037	18.7834816079514	22.5924064386063	-24.1291977106037	-18.7834816079514	-22.5924064386063	5.3457161026523	1.5367912719974	-3.8089248306549
573	FLOT1	A0A4X1VE19	Flotillin		22.5630857377329			-22.5630857377329	0	0	22.5630857377329	22.5630857377329	0
574	FLOT2	A0A4X1TS12	Flotillin		19.329527938609	24.3458261874957		-19.329527938609	-24.3458261874957	0	-5.0162982488867	19.329527938609	24.3458261874957
575	FMC1-LUC7L2	A0A5G2RF25	FMC1-LUC7L2 readthrough		20.5483230614571	20.1086705639254		-20.5483230614571	-20.1086705639254	0	0.4396524975317	20.5483230614571	20.1086705639254
576	FMOD	A0A4X1V4X8	Fibromodulin		25.301528834042			-25.301528834042	0	0	25.301528834042	25.301528834042	0	Core matrisome	Proteoglycans	fibromodulin	SLRR2E	3774	NA	Q06828	NP_002014.2	Mouse:Fmod|
577	FN3KRP	A0A4X1U3C7	Uncharacterized protein		21.0961881602381	21.9856622594396		-21.0961881602381	-21.9856622594396	0	-0.8894740992015	21.0961881602381	21.9856622594396
578	FOCAL ADHESION KINASE 1 ISOFORM X11	A0A480ZD86	Focal adhesion kinase 1 isoform X11		18.3387246512321	21.3701321550842		-18.3387246512321	-21.3701321550842	0	-3.0314075038521	18.3387246512321	21.3701321550842
579	FORMIN-LIKE PROTEIN 2 ISOFORM X5	A0A480RHY5	Formin-like protein 2 isoform X5		19.9474142273469			-19.9474142273469	0	0	19.9474142273469	19.9474142273469	0
580	FSCN1	C0LZL1	Fascin	21.1136524773474	28.9839670618005	29.5609833184288	23.6775805472296	-7.8703145844531	-8.4473308410814	-2.5639280698822	-0.577016256628301	5.3063865145709	5.8834027711992
581	FSD1	F1S7M1	Fibronectin type III and SPRY domain containing 1 (Fibronectin type III and SPRY domain-containing protein 1 isoform X1)		20.4247089231636	21.6902394610237		-20.4247089231636	-21.6902394610237	0	-1.2655305378601	20.4247089231636	21.6902394610237
582	FSD1L	A0A4X1VDI8	Fibronectin type III and SPRY domain containing 1 like		19.8367648779747			-19.8367648779747	0	0	19.8367648779747	19.8367648779747	0
583	FUBP1	A0A287ASG1	Far upstream element binding protein 1		21.6931563290534	23.2593301800959	28.0618780169883	-21.6931563290534	-23.2593301800959	-28.0618780169883	-1.5661738510425	-6.3687216879349	-4.8025478368924
584	FUS	K7GSY7	FUS RNA binding protein		22.9858116388188	24.251700463505	25.6932612127292	-22.9858116388188	-24.251700463505	-25.6932612127292	-1.2658888246862	-2.7074495739104	-1.4415607492242
585	FXR1	A0A5G2QDJ5	FMR1 autosomal homolog 1		21.8890246131387		22.2324394709721	-21.8890246131387	0	-22.2324394709721	21.8890246131387	-0.343414857833398	-22.2324394709721
586	FXR2	A0A4X1V5P7	FMR1 autosomal homolog 2		19.4897759632878	21.6413235040433		-19.4897759632878	-21.6413235040433	0	-2.1515475407555	19.4897759632878	21.6413235040433
587	FYN	A1Y2K1	Tyrosine-protein kinase Fyn (EC 2.7.10.2) (Proto-oncogene c-Fyn) (p59-Fyn)		21.1224644636026	22.9246443754545		-21.1224644636026	-22.9246443754545	0	-1.8021799118519	21.1224644636026	22.9246443754545
588	FYTTD1	A0A4X1TP41	Uncharacterized protein		21.6154335448972	19.708953776116		-21.6154335448972	-19.708953776116	0	1.9064797687812	21.6154335448972	19.708953776116
589	FYVE_2 DOMAIN-CONTAINING PROTEIN	A0A4X1TT10	FYVE_2 domain-containing protein		20.3819277257365	21.3808584879652		-20.3819277257365	-21.3808584879652	0	-0.998930762228699	20.3819277257365	21.3808584879652
590	G PROTEIN-COUPLED RECEPTOR KINASE (EC 2.7.11.-)	A0A481CG79	G protein-coupled receptor kinase (EC 2.7.11.-)		20.7759911278674	22.3990164925654		-20.7759911278674	-22.3990164925654	0	-1.623025364698	20.7759911278674	22.3990164925654
591	G3BP2	I3LPH5	G3BP stress granule assembly factor 2 (Ras GTPase-activating protein-binding protein 2 isoform X1)		23.1991956182974	25.1507373054325		-23.1991956182974	-25.1507373054325	0	-1.9515416871351	23.1991956182974	25.1507373054325
592	GABARAPL2	A0A4X1SXE8	GABA type A receptor associated protein like 2		20.8253125252342	24.4488951813554		-20.8253125252342	-24.4488951813554	0	-3.6235826561212	20.8253125252342	24.4488951813554
593	GALK1	A0A4X1UWR1	Uncharacterized protein		21.3721474691456	22.8319698074173	20.8995256965644	-21.3721474691456	-22.8319698074173	-20.8995256965644	-1.4598223382717	0.472621772581199	1.9324441108529
594	GAMMA-AMINOBUTYRIC ACID TYPE B RECEPTOR SUBUNIT 2	A0A480JF46	Gamma-aminobutyric acid type B receptor subunit 2		18.9162393504439			-18.9162393504439	0	0	18.9162393504439	18.9162393504439	0
595	GANAB	I3LNH3	Neutral alpha-glucosidase AB (Neutral alpha-glucosidase AB isoform 3)		22.8878737518067		22.825186857122	-22.8878737518067	0	-22.825186857122	22.8878737518067	0.0626868946847026	-22.825186857122
596	GAPDH	P00355	Glyceraldehyde-3-phosphate dehydrogenase (GAPDH) (EC 1.2.1.12) (Peptidyl-cysteine S-nitrosylase GAPDH) (EC 2.6.99.-)	26.0807855846291	34.0669914755918	34.9513408453959	28.8716663271323	-7.9862058909627	-8.8705552607668	-2.7908807425032	-0.884349369804099	5.1953251484595	6.0796745182636
597	GAPDHS	A0A4X1TLU8	Glyceraldehyde-3-phosphate dehydrogenase (EC 1.2.1.12)		26.4569280447695			-26.4569280447695	0	0	26.4569280447695	26.4569280447695	0
598	GAR1	A0A4X1UZJ7	H/ACA ribonucleoprotein complex subunit		21.4739577391092	20.1268654589014		-21.4739577391092	-20.1268654589014	0	1.3470922802078	21.4739577391092	20.1268654589014
599	GARS	A0A4X1T5Y1	Uncharacterized protein		22.9744676541136	25.6105276878496		-22.9744676541136	-25.6105276878496	0	-2.636060033736	22.9744676541136	25.6105276878496
600	GATD1	A0A4X1VT09	Uncharacterized protein		21.7472289136936			-21.7472289136936	0	0	21.7472289136936	21.7472289136936	0
601	GATD3A	A0A5G2R6F6	Uncharacterized protein		25.5323271114293	27.477717698284		-25.5323271114293	-27.477717698284	0	-1.9453905868547	25.5323271114293	27.477717698284
602	GBI1	Q06AS7	GBI1		25.7780478593301			-25.7780478593301	0	0	25.7780478593301	25.7780478593301	0
603	GC	A0A4X1T9I2	Uncharacterized protein		21.8649818806592	22.0051690483974	26.0016496609399	-21.8649818806592	-22.0051690483974	-26.0016496609399	-0.140187167738198	-4.1366677802807	-3.9964806125425
604	GCLM	A0A4X1TV88	Aldo_ket_red domain-containing protein		20.3091203135158	21.1551557339441		-20.3091203135158	-21.1551557339441	0	-0.846035420428301	20.3091203135158	21.1551557339441
605	GDAP1	F1RWK1	Ganglioside-induced differentiation-associated protein 1 (Ganglioside-induced differentiation-associated protein 1 isoform a)		21.5505258022881	24.257086498509		-21.5505258022881	-24.257086498509	0	-2.7065606962209	21.5505258022881	24.257086498509
606	GDI1	A0A4X1T6D4	Rab GDP dissociation inhibitor		27.7729535511973	30.1648281765736		-27.7729535511973	-30.1648281765736	0	-2.3918746253763	27.7729535511973	30.1648281765736
607	GDI2	F1RUK8	Rab GDP dissociation inhibitor		25.1433226697033			-25.1433226697033	0	0	25.1433226697033	25.1433226697033	0
608	GGA3	A0A4X1V2Q2	Golgi associated, gamma adaptin ear containing, ARF binding protein 3		19.9866893202439	23.5192759495456		-19.9866893202439	-23.5192759495456	0	-3.5325866293017	19.9866893202439	23.5192759495456
609	GGACT	A0A5G2QZR2	GGACT domain-containing protein		19.3519406227725	21.8517857383158		-19.3519406227725	-21.8517857383158	0	-2.4998451155433	19.3519406227725	21.8517857383158
610	GIMAP4	K9IVM5	GTPase IMAP family member 4 (GTPase, IMAP family member 4)		20.2818698883463	20.3690286876411		-20.2818698883463	-20.3690286876411	0	-0.0871587992948015	20.2818698883463	20.3690286876411
611	GIPC1	A0A5G2RAH2	GIPC PDZ domain containing family member 1		20.1037810024226	22.5770845490462		-20.1037810024226	-22.5770845490462	0	-2.4733035466236	20.1037810024226	22.5770845490462
612	GLG1	A0A4X1SSI7	Golgi glycoprotein 1		24.8245937223713	21.5356308950212		-24.8245937223713	-21.5356308950212	0	3.2889628273501	24.8245937223713	21.5356308950212
613	GLIAL FIBRILLARY ACIDIC PROTEIN ISOFORM X1 (GLIAL FIBRILLARY ACIDIC PROTEIN ISOFORM X3)	A0A480I7E4	Glial fibrillary acidic protein isoform X1 (Glial fibrillary acidic protein isoform X3)		34.8328686031475	23.1415919782267		-34.8328686031475	-23.1415919782267	0	11.6912766249208	34.8328686031475	23.1415919782267
614	GLIPR2	A0A287AY64	GLI pathogenesis related 2		20.7654434111555	23.8319667186306	21.0585900410779	-20.7654434111555	-23.8319667186306	-21.0585900410779	-3.0665233074751	-0.293146629922401	2.7733766775527
615	GLO1	A0A0B8RTN5	Lactoylglutathione lyase (EC 4.4.1.5) (Glyoxalase I)		23.3862320871398	26.4958873575129		-23.3862320871398	-26.4958873575129	0	-3.1096552703731	23.3862320871398	26.4958873575129
616	GLRX	P12309	Glutaredoxin-1 (Thioltransferase-1) (TTase-1)		20.7874684913889	25.2616800767923		-20.7874684913889	-25.2616800767923	0	-4.4742115854034	20.7874684913889	25.2616800767923
617	GLRX3	A0A5G2RBM6	Glutaredoxin 3		22.8464920793416	25.0584564046247		-22.8464920793416	-25.0584564046247	0	-2.2119643252831	22.8464920793416	25.0584564046247
618	GLRX5	A0A4X1SD79	Glutaredoxin domain-containing protein		22.5589529327837	22.838017896713		-22.5589529327837	-22.838017896713	0	-0.279064963929301	22.5589529327837	22.838017896713
619	GLS	A0A287BFF4	Glutaminase		22.5610666059854	27.1125607895975		-22.5610666059854	-27.1125607895975	0	-4.5514941836121	22.5610666059854	27.1125607895975
620	GLUCOSE-6-PHOSPHATE 1-DEHYDROGENASE (EC 1.1.1.49) (FRAGMENT)	A0A481CYD6	Glucose-6-phosphate 1-dehydrogenase (EC 1.1.1.49) (Fragment)		22.3818882416413			-22.3818882416413	0	0	22.3818882416413	22.3818882416413	0
621	GLUCOSE-6-PHOSPHATE ISOMERASE (EC 5.3.1.9)	A0A480S836	Glucose-6-phosphate isomerase (EC 5.3.1.9)		23.3634992991311	29.6577027565192		-23.3634992991311	-29.6577027565192	0	-6.2942034573881	23.3634992991311	29.6577027565192
622	GLUD1	F1SEN2	Glutamate dehydrogenase 1, mitochondrial (Glutamate dehydrogenase 1, mitochondrial isoform a)		27.8137562325429	29.8461788102891		-27.8137562325429	-29.8461788102891	0	-2.0324225777462	27.8137562325429	29.8461788102891
623	GLUL	P46410	Glutamine synthetase (GS) (EC 6.3.1.2) (Glutamate--ammonia ligase) (Palmitoyltransferase GLUL) (EC 2.3.1.225)		25.9767961806701			-25.9767961806701	0	0	25.9767961806701	25.9767961806701	0
624	GLUTAMATE--CYSTEINE LIGASE CATALYTIC SUBUNIT ISOFORM A	A0A480TB02	Glutamate--cysteine ligase catalytic subunit isoform a		21.2685628395927			-21.2685628395927	0	0	21.2685628395927	21.2685628395927	0
625	GLUTATHIONE S-TRANSFERASE KAPPA 1 ISOFORM A (FRAGMENT)	A0A480THA1	Glutathione S-transferase kappa 1 isoform a (Fragment)		20.8785352225251			-20.8785352225251	0	0	20.8785352225251	20.8785352225251	0
626	GLYCOGENIN-1 ISOFORM 1	A0A480PWJ1	Glycogenin-1 isoform 1		21.837576346187	22.1477994987986		-21.837576346187	-22.1477994987986	0	-0.310223152611602	21.837576346187	22.1477994987986
627	GMDS	A0A4X1SSY3	NAD(P)-bd_dom domain-containing protein		20.6884079992333	21.1409745613634		-20.6884079992333	-21.1409745613634	0	-0.452566562130102	20.6884079992333	21.1409745613634
628	GMPS	A0A286ZY37	GMP synthase glutamine-hydrolyzing (Guanine monophosphate synthase)		19.1864795198585	23.61581093223		-19.1864795198585	-23.61581093223	0	-4.4293314123715	19.1864795198585	23.61581093223
629	GNA13	A0A287A853	G protein subunit alpha 13		21.7073774937766	23.1383735452372		-21.7073774937766	-23.1383735452372	0	-1.4309960514606	21.7073774937766	23.1383735452372
630	GNAI1	A0A4X1SFJ7	Uncharacterized protein		21.7659859312197	23.4751634435149		-21.7659859312197	-23.4751634435149	0	-1.7091775122952	21.7659859312197	23.4751634435149
631	GNAO1	A0A4X1U7V6	Uncharacterized protein		25.294821802136	29.9796097184173		-25.294821802136	-29.9796097184173	0	-4.6847879162813	25.294821802136	29.9796097184173
632	GNAQ	A0A4X1W0T6	Guanine nucleotide-binding protein G(q) subunit alpha		22.945733894004398	24.8354740626211		-22.945733894004398	-24.8354740626211	0	-1.8897401686167	22.945733894004398	24.8354740626211
633	GNAS	A0A4X1UV93	Guanine nucleotide-binding protein G(s) subunit alpha		22.7565690816297	24.1197137848709		-22.7565690816297	-24.1197137848709	0	-1.3631447032412	22.7565690816297	24.1197137848709
634	GNB1	A0A0B8RZJ8	Guanine nucleotide binding protein (G protein), beta polypeptide 1	21.6873292180103	27.5639583883805	30.8545310874857	25.1829879936185	-5.8766291703702	-9.1672018694754	-3.4956587756082	-3.2905726991052	2.380970394762	5.6715430938672
635	GNB2	F2Z4Z8	G protein subunit beta 2		28.7116895952363	27.2300736600994		-28.7116895952363	-27.2300736600994	0	1.4816159351369	28.7116895952363	27.2300736600994
636	GNB2L1	P63246	Receptor of activated protein C kinase 1 (Guanine nucleotide-binding protein subunit beta-2-like 1) (Receptor for activated C kinase) (Receptor of activated protein kinase C 1) [Cleaved into: Receptor of activated protein C kinase 1, N-terminally processed]		24.5866831095736	24.680707123226		-24.5866831095736	-24.680707123226	0	-0.0940240136524011	24.5866831095736	24.680707123226
637	GNB4	A0A287A365	G protein subunit beta 4		22.9147899295906	24.9668876444194		-22.9147899295906	-24.9668876444194	0	-2.0520977148288	22.9147899295906	24.9668876444194
638	GNB5	A0A4X1T5F1	WD_REPEATS_REGION domain-containing protein		23.189930031646	25.5522800647675		-23.189930031646	-25.5522800647675	0	-2.3623500331215	23.189930031646	25.5522800647675
639	GOLGIN SUBFAMILY A MEMBER 2 ISOFORM X1 (GOLGIN SUBFAMILY A MEMBER 2 ISOFORM X2)	A0A480MHB8	Golgin subfamily A member 2 isoform X1 (Golgin subfamily A member 2 isoform X2)		19.9542807537423			-19.9542807537423	0	0	19.9542807537423	19.9542807537423	0
640	GOPC	A0A5G2QS18	PDZ domain-containing protein		19.8466096271313	20.0184830913789		-19.8466096271313	-20.0184830913789	0	-0.1718734642476	19.8466096271313	20.0184830913789
641	GORASP2	A0A5G2QDE7	Golgi reassembly stacking protein 2		20.0595390763282	20.6066047848447	21.0076073663778	-20.0595390763282	-20.6066047848447	-21.0076073663778	-0.547065708516499	-0.948068290049601	-0.401002581533103
642	GOT1	P00503	Aspartate aminotransferase, cytoplasmic (cAspAT) (EC 2.6.1.1) (EC 2.6.1.3) (Cysteine aminotransferase, cytoplasmic) (Cysteine transaminase, cytoplasmic) (cCAT) (Glutamate oxaloacetate transaminase 1) (Transaminase A)		22.0748244514428	29.581319615824		-22.0748244514428	-29.581319615824	0	-7.5064951643812	22.0748244514428	29.581319615824
643	GPD1	A0A4X1WCH7	Glycerol-3-phosphate dehydrogenase [NAD(+)] (EC 1.1.1.8)		21.2703009823649	23.1705790953542		-21.2703009823649	-23.1705790953542	0	-1.9002781129893	21.2703009823649	23.1705790953542
644	GPD2	M3TYQ8	Glycerol-3-phosphate dehydrogenase (EC 1.1.5.3)		21.4032313755892	25.8811338370536		-21.4032313755892	-25.8811338370536	0	-4.4779024614644	21.4032313755892	25.8811338370536
645	GPS1	A0A4X1U8Q8	PCI domain-containing protein		20.2947210073036	22.3531987772902		-20.2947210073036	-22.3531987772902	0	-2.0584777699866	20.2947210073036	22.3531987772902
646	GPX1	A0A287AG70	Glutathione peroxidase		23.0390716086842	22.8901527468871		-23.0390716086842	-22.8901527468871	0	0.1489188617971	23.0390716086842	22.8901527468871
647	GPX4	A0A4X1VUZ7	Glutathione peroxidase		23.761310373903	25.0995071584786		-23.761310373903	-25.0995071584786	0	-1.3381967845756	23.761310373903	25.0995071584786
648	GRANCALCIN	A0A4X1VHX8	Grancalcin		20.553305755969	20.7110815452533		-20.553305755969	-20.7110815452533	0	-0.157775789284301	20.553305755969	20.7110815452533
649	GRB2	B6E241	Growth factor receptor bound protein 2 (Growth factor receptor-bound protein 2 isoform 1)		22.1953684683434	25.9438683489761	21.4906248882304	-22.1953684683434	-25.9438683489761	-21.4906248882304	-3.7484998806327	0.704743580113	4.4532434607457
650	GRHPR	A0A4X1VCF5	Uncharacterized protein		25.1097325571082	24.5995930202761		-25.1097325571082	-24.5995930202761	0	0.510139536832099	25.1097325571082	24.5995930202761
651	GRIA2	A0A287AMC2	Glutamate ionotropic receptor AMPA type subunit 2		20.0719881600032	24.0802624018129		-20.0719881600032	-24.0802624018129	0	-4.0082742418097	20.0719881600032	24.0802624018129
652	GRIPAP1	A0A287A4J9	GRIP1 associated protein 1		22.3992532830636		22.6568777152987	-22.3992532830636	0	-22.6568777152987	22.3992532830636	-0.257624432235101	-22.6568777152987
653	GROWTH ARREST-SPECIFIC PROTEIN 7 ISOFORM C (FRAGMENT)	A0A481DAH4	Growth arrest-specific protein 7 isoform c (Fragment)		22.3518201945629			-22.3518201945629	0	0	22.3518201945629	22.3518201945629	0
654	GRP-58	E1CAJ5	Protein disulfide-isomerase (EC 5.3.4.1)		27.846382447729	22.8076669139845		-27.846382447729	-22.8076669139845	0	5.0387155337445	27.846382447729	22.8076669139845
655	GRSF1	A0A4X1TE07	G-rich RNA sequence binding factor 1		20.1635421811028	21.5211233629156		-20.1635421811028	-21.5211233629156	0	-1.3575811818128	20.1635421811028	21.5211233629156
656	GSN	A0A4X1UQ21	Gelsolin		24.95563253395	27.4664054026048	23.7768055598947	-24.95563253395	-27.4664054026048	-23.7768055598947	-2.5107728686548	1.1788269740553	3.6895998427101
657	GSTA4	F1S7C8	Glutathione S-transferase alpha 4		21.8438452320395	23.7820650536244		-21.8438452320395	-23.7820650536244	0	-1.9382198215849	21.8438452320395	23.7820650536244
658	GSTO1	A0A4X1TN57	Glutathione S-transferase omega-1		21.3246934262667			-21.3246934262667	0	0	21.3246934262667	21.3246934262667	0
659	GSTP1	M3V836	Glutathione S-transferase pi 1		27.3556870292539	29.8738295797085		-27.3556870292539	-29.8738295797085	0	-2.5181425504546	27.3556870292539	29.8738295797085
660	GSTZ1	A0A4X1T652	Uncharacterized protein		22.2247379137437	22.8180581611145		-22.2247379137437	-22.8180581611145	0	-0.593320247370801	22.2247379137437	22.8180581611145
661	GTF2I	A0A4X1SK02	Uncharacterized protein		22.6943208558043	20.7425066059235		-22.6943208558043	-20.7425066059235	0	1.9518142498808	22.6943208558043	20.7425066059235
662	GUK1	A0A4X1ULB2	Guanylate kinase		24.4350991650712	24.15645709626		-24.4350991650712	-24.15645709626	0	0.278642068811202	24.4350991650712	24.15645709626
663	GUKC DOMAIN-CONTAINING PROTEIN	A0A4X1SW76	GuKc domain-containing protein		22.8651587583841			-22.8651587583841	0	0	22.8651587583841	22.8651587583841	0
664	GULDH	D6BV38	L-gulonate 3-dehydrogenase (EC 1.1.1.45) (Lambda-crystallin homolog)		22.1907440398107	22.439795019349		-22.1907440398107	-22.439795019349	0	-0.2490509795383	22.1907440398107	22.439795019349
665	H2AFV	A0A4X1UCH7	Histone H2A		27.3973261561034	24.6098872789642	23.2589140783489	-27.3973261561034	-24.6098872789642	-23.2589140783489	2.7874388771392	4.1384120777545	1.3509732006153
666	H2AFY	A0A4X1V2I1	Core histone macro-H2A		26.6861415535167	24.2783568437346		-26.6861415535167	-24.2783568437346	0	2.4077847097821	26.6861415535167	24.2783568437346
667	H3F3A	Q71LE2	Histone H3.3	25.9396926577279	29.57743399831	29.4345467401118		-3.6377413405821	-3.4948540823839	25.9396926577279	0.142887258198201	29.57743399831	29.4345467401118
668	HACD3	A0A4X1TH57	Very-long-chain (3R)-3-hydroxyacyl-CoA dehydratase (EC 4.2.1.134)		23.062379615629	22.5563472839283		-23.062379615629	-22.5563472839283	0	0.506032331700698	23.062379615629	22.5563472839283
669	HADHA	Q29554	Trifunctional enzyme subunit alpha, mitochondrial (78 kDa gastrin-binding protein) (Monolysocardiolipin acyltransferase) (EC 2.3.1.-) (TP-alpha) [Includes: Long-chain enoyl-CoA hydratase (EC 4.2.1.17); Long chain 3-hydroxyacyl-CoA dehydrogenase (EC 1.1.1.211)]		25.9181361337503			-25.9181361337503	0	0	25.9181361337503	25.9181361337503	0
670	HADHB	A0A5G2QL38	Uncharacterized protein		26.3320054156853	26.9800715674598		-26.3320054156853	-26.9800715674598	0	-0.648066151774501	26.3320054156853	26.9800715674598
671	HALOACID DEHALOGENASE-LIKE HYDROLASE DOMAIN-CONTAINING 5 ISOFORM 2	A0A480JH79	Haloacid dehalogenase-like hydrolase domain-containing 5 isoform 2		21.4943734673596			-21.4943734673596	0	0	21.4943734673596	21.4943734673596	0
672	HAPLN1	P10859	Hyaluronan and proteoglycan link protein 1 (Cartilage-linking protein 1) (Cartilage-link protein) (Proteoglycan link protein)		23.1663584057022			-23.1663584057022	0	0	23.1663584057022	23.1663584057022	0	Core matrisome	Proteoglycans	hyaluronan and proteoglycan link protein 1	CRTL1	2380	NA	D6RAK7:D6RBS1:D6RBX9:D6RC59:D6RFI7:D6RG04:P10915	NP_001875.1	Mouse:Hapln1|
673	HAPLN2	F1RP37	Hyaluronan and proteoglycan link protein 2		22.9334222046353	23.035577219857		-22.9334222046353	-23.035577219857	0	-0.102155015221701	22.9334222046353	23.035577219857	Core matrisome	Proteoglycans	hyaluronan and proteoglycan link protein 2	BRAL1	17410	NA	Q5T3J1:Q9GZV7	NP_068589.1:XP_005245472.1	Mouse:Hapln2|
674	HAPLN4	A0A4X1U2P7	Hyaluronan and proteoglycan link protein 4		23.0507493686427	24.5336470079533		-23.0507493686427	-24.5336470079533	0	-1.4828976393106	23.0507493686427	24.5336470079533	Core matrisome	Proteoglycans	hyaluronan and proteoglycan link protein 4	BRAL2|KIAA1926	31357	NA	Q86UW8	NP_075378.1	Mouse:Hapln4|
675	HARS	F1RGD9	Histidyl-tRNA synthetase		21.8226863944344			-21.8226863944344	0	0	21.8226863944344	21.8226863944344	0
676	HBA	P01965	Hemoglobin subunit alpha (Alpha-globin) (Hemoglobin alpha chain)	26.9443346143263	31.3553172594681			-4.4109826451418	26.9443346143263	26.9443346143263	31.3553172594681	31.3553172594681	0
677	HBB	P02067	Hemoglobin subunit beta (Beta-globin) (Hemoglobin beta chain)	26.1459508676225	30.4703829298331	34.0919397397236		-4.3244320622106	-7.9459888721011	26.1459508676225	-3.6215568098905	30.4703829298331	34.0919397397236
678	HBS1L	F1S3R5	HBS1 like translational GTPase		19.5661795341971	21.8122317122815		-19.5661795341971	-21.8122317122815	0	-2.2460521780844	19.5661795341971	21.8122317122815
679	HDGF	A0A4X1VZD7	PWWP domain-containing protein		20.1154807627419	23.7120133987638		-20.1154807627419	-23.7120133987638	0	-3.5965326360219	20.1154807627419	23.7120133987638
680	HDGFL3	A0A4X1UJT9	PWWP domain-containing protein		22.4492442340839	22.8614950769093		-22.4492442340839	-22.8614950769093	0	-0.412250842825401	22.4492442340839	22.8614950769093
681	HEME BINDING PROTEIN 1	A0A4X1V6E9	Heme binding protein 1		22.6627646189268	24.1234630918914		-22.6627646189268	-24.1234630918914	0	-1.4606984729646	22.6627646189268	24.1234630918914
682	HEPATOCYTE GROWTH FACTOR-REGULATED TYROSINE KINASE SUBSTRATE ISOFORM X1 (HEPATOCYTE GROWTH FACTOR-REGULATED TYROSINE KINASE SUBSTRATE ISOFORM X2)	A0A480TXE5	Hepatocyte growth factor-regulated tyrosine kinase substrate isoform X1 (Hepatocyte growth factor-regulated tyrosine kinase substrate isoform X2)		21.4855356754198			-21.4855356754198	0	0	21.4855356754198	21.4855356754198	0
683	HETEROGENEOUS NUCLEAR RIBONUCLEOPROTEIN A3 ISOFORM A	A0A480W0D4	Heterogeneous nuclear ribonucleoprotein A3 isoform a		28.8555837056174	26.8096400249674		-28.8555837056174	-26.8096400249674	0	2.04594368065	28.8555837056174	26.8096400249674
684	HETEROGENEOUS NUCLEAR RIBONUCLEOPROTEIN U	A0A4X1T3W7	Heterogeneous nuclear ribonucleoprotein U		27.6640211773829	27.0881308636562		-27.6640211773829	-27.0881308636562	0	0.575890313726699	27.6640211773829	27.0881308636562
685	HIBCH	A0A4X1TI76	3-hydroxyisobutyryl-CoA hydrolase, mitochondrial (EC 3.1.2.4) (3-hydroxyisobutyryl-coenzyme A hydrolase)		22.3536847491157	22.7628299223403		-22.3536847491157	-22.7628299223403	0	-0.409145173224598	22.3536847491157	22.7628299223403
686	HINT1	A0A4X1ULA3	Histidine triad nucleotide binding protein 1		22.6246106085972	28.9465829420878		-22.6246106085972	-28.9465829420878	0	-6.3219723334906	22.6246106085972	28.9465829420878
687	HINT2	A0A4X1VTQ0	HIT domain-containing protein		23.4128261454323	23.6498381725983		-23.4128261454323	-23.6498381725983	0	-0.237012027165999	23.4128261454323	23.6498381725983
688	HIP1	A0A4X1UNA1	Huntingtin interacting protein 1		18.7051206815774	22.8425693917944		-18.7051206815774	-22.8425693917944	0	-4.137448710217	18.7051206815774	22.8425693917944
689	HIP1R	F1REX8	Huntingtin interacting protein 1 related (Huntingtin-interacting protein 1-related protein) (Huntingtin-interacting protein 1-related protein isoform 1)		18.6587455233851	24.2429889255897		-18.6587455233851	-24.2429889255897	0	-5.5842434022046	18.6587455233851	24.2429889255897
690	HIST1H1D	A0A5G2QML3	Histone H2B		33.2802036053317	30.5786963896412		-33.2802036053317	-30.5786963896412	0	2.7015072156905	33.2802036053317	30.5786963896412
691	HIST2H2AB	F2Z5L6	Histone H2A		27.2161386113769			-27.2161386113769	0	0	27.2161386113769	27.2161386113769	0
692	HIST2H2AC	F2Z5L5	Histone H2A	26.4907002999569	25.1004512163625	28.4080370068875		1.3902490835944	-1.9173367069306	26.4907002999569	-3.307585790525	25.1004512163625	28.4080370068875
693	HISTIDINE-RICH GLYCOPROTEIN	A0A481B9A6	Histidine-rich glycoprotein		22.7139859686925	23.6976529771619		-22.7139859686925	-23.6976529771619	0	-0.9836670084694	22.7139859686925	23.6976529771619
694	HISTONE	A0A287A7G8	Histone H2B		29.5566163404233			-29.5566163404233	0	0	29.5566163404233	29.5566163404233	0
695	HISTONE DOMAIN-CONTAINING PROTEIN	A0A286ZRB3	Histone domain-containing protein		31.2380569649827			-31.2380569649827	0	0	31.2380569649827	31.2380569649827	0
696	HK1	F1SUF2	Uncharacterized protein		27.8019706006524	28.0477274522549		-27.8019706006524	-28.0477274522549	0	-0.245756851602501	27.8019706006524	28.0477274522549
697	HMGB1	F2Z594	High mobility group protein B1		22.3374429426908	25.4517353403101	21.1195130852513	-22.3374429426908	-25.4517353403101	-21.1195130852513	-3.1142923976193	1.2179298574395	4.3322222550588
698	HMOX2	A0A4X1VS74	Uncharacterized protein		22.4300895941076	22.7665776007959		-22.4300895941076	-22.7665776007959	0	-0.336488006688302	22.4300895941076	22.7665776007959
699	HNRNPA0	A0A5G2QSH2	Heterogeneous nuclear ribonucleoprotein A0		23.5715448270827	21.2386759794376		-23.5715448270827	-21.2386759794376	0	2.3328688476451	23.5715448270827	21.2386759794376
700	HNRNPA1	A0A286ZPE3	Heterogeneous nuclear ribonucleoprotein A1		27.7154871196729	26.9305808850707	22.295425257613	-27.7154871196729	-26.9305808850707	-22.295425257613	0.7849062346022	5.4200618620599	4.6351556274577
701	HNRNPA2B1	A0A287AW32	Heterogeneous nuclear ribonucleoprotein A2/B1		29.4092144647277	28.5435494517227	26.6075174532819	-29.4092144647277	-28.5435494517227	-26.6075174532819	0.865665013005	2.8016970114458	1.9360319984408
702	HNRNPD	F1RVC9	Heterogeneous nuclear ribonucleoprotein D (Heterogeneous nuclear ribonucleoprotein D0 isoform a)		24.6585180091526	26.3493251789587	22.5340041211205	-24.6585180091526	-26.3493251789587	-22.5340041211205	-1.6908071698061	2.1245138880321	3.8153210578382
703	HNRNPDL	A0A4X1TF22	Uncharacterized protein		23.2863344365977	24.1143335803308	20.8220715153577	-23.2863344365977	-24.1143335803308	-20.8220715153577	-0.827999143733102	2.46426292124	3.2922620649731
704	HNRNPF	A0A4X1U566	Uncharacterized protein		25.1335021120192	22.8871307663828	27.9419511540103	-25.1335021120192	-22.8871307663828	-27.9419511540103	2.2463713456364	-2.8084490419911	-5.0548203876275
705	HNRNPH1	A0A287BL05	Heterogeneous nuclear ribonucleoprotein H1		27.8349058902999	26.4705879270177	25.0162748000425	-27.8349058902999	-26.4705879270177	-25.0162748000425	1.3643179632822	2.8186310902574	1.4543131269752
706	HNRNPH2	A0A4X1W4N5	Uncharacterized protein		23.55605240656	22.8214179786659		-23.55605240656	-22.8214179786659	0	0.7346344278941	23.55605240656	22.8214179786659
707	HNRNPH3	A0A287A6R2	Heterogeneous nuclear ribonucleoprotein H3		25.9523893821677	23.8387724073099		-25.9523893821677	-23.8387724073099	0	2.1136169748578	25.9523893821677	23.8387724073099
708	HNRNPK	A0A287BKQ9	Uncharacterized protein		27.2323785152925	27.9035211085648	25.8622287006908	-27.2323785152925	-27.9035211085648	-25.8622287006908	-0.6711425932723	1.3701498146017	2.041292407874
709	HNRNPLL	A0A4X1T0D4	Uncharacterized protein		19.2940020151178	20.4382525259595		-19.2940020151178	-20.4382525259595	0	-1.1442505108417	19.2940020151178	20.4382525259595
710	HNRNPM	A0A286ZJK2	Heterogeneous nuclear ribonucleoprotein M		27.174740782077	25.7069112691357	27.1055183760081	-27.174740782077	-25.7069112691357	-27.1055183760081	1.4678295129413	0.0692224060688993	-1.3986071068724
711	HNRNPU	A0A4X1T3W7	Heterogeneous nuclear ribonucleoprotein U		27.6640211773829	27.0881308636562	21.2993405671472	-27.6640211773829	-27.0881308636562	-21.2993405671472	0.575890313726699	6.3646806102357	5.788790296509
712	HNRNPUL1	A0A4X1SL35	Uncharacterized protein		21.6395418957115			-21.6395418957115	0	0	21.6395418957115	21.6395418957115	0
713	HOMER1	A0A287AJ82	Homer scaffold protein 1		24.0879355602299	26.7582336963202		-24.0879355602299	-26.7582336963202	0	-2.6702981360903	24.0879355602299	26.7582336963202
714	HOMER3	A0A4X1U6X5	WH1 domain-containing protein		21.3086341114201			-21.3086341114201	0	0	21.3086341114201	21.3086341114201	0
715	HOST CELL FACTOR 1 ISOFORM X1	A0A481CRT1	Host cell factor 1 isoform X1		20.9917256547177	20.4250990199644		-20.9917256547177	-20.4250990199644	0	0.566626634753302	20.9917256547177	20.4250990199644
716	HP1BP3	A0A4X1VZ89	Uncharacterized protein		24.5070727529399	25.1877675052539		-24.5070727529399	-25.1877675052539	0	-0.680694752313997	24.5070727529399	25.1877675052539
717	HRG	A0A481B9A6	Histidine-rich glycoprotein		22.7139859686925	23.6976529771619	25.0690779261198	-22.7139859686925	-23.6976529771619	-25.0690779261198	-0.9836670084694	-2.3550919574273	-1.3714249489579	Matrisome-associated	ECM Regulators	histidine-rich glycoprotein	DKFZp779H1622|HPRG|HRGP	5181	NA	P04196	NP_000403.1	Mouse:Hrg|
718	HS1BP3	A0A4X1TX14	HCLS1 binding protein 3		20.5796909612969	20.8773282814778		-20.5796909612969	-20.8773282814778	0	-0.2976373201809	20.5796909612969	20.8773282814778
719	HSD17B10	K7GP28	Hydroxysteroid 17-beta dehydrogenase 10		27.12073217242	26.4578352195261		-27.12073217242	-26.4578352195261	0	0.662896952893899	27.12073217242	26.4578352195261
720	HSD17B4	A0A4X1UAP4	Hydroxysteroid 17-beta dehydrogenase 4		23.5928593393113			-23.5928593393113	0	0	23.5928593393113	23.5928593393113	0
721	HSP90AA1	O02705	Heat shock protein HSP 90-alpha		29.2088364408949	31.3832830203519	23.9304689349493	-29.2088364408949	-31.3832830203519	-23.9304689349493	-2.174446579457	5.2783675059456	7.4528140854026
722	HSP90AB1	A0A4X1V534	HATPase_c domain-containing protein	21.9804796553932	26.4859073078975	28.7004308078186	26.0541313584296	-4.5054276525043	-6.7199511524254	-4.0736517030364	-2.2145234999211	0.431775949467898	2.646299449389
723	HSP90B1 GRP94 TRA1	Q29092	Endoplasmin (94 kDa glucose-regulated protein) (GRP-94) (98 kDa protein kinase) (PPK 98) (ppk98) (Heat shock protein 90 kDa beta member 1) (gp96 homolog)		25.3107612683996			-25.3107612683996	0	0	25.3107612683996	25.3107612683996	0
724	HSPA12A	A0A4X1SZV9	Uncharacterized protein		25.5108959099467	28.6355020028114		-25.5108959099467	-28.6355020028114	0	-3.1246060928647	25.5108959099467	28.6355020028114
725	HSPA12B	A0A287A935	Heat shock protein family A (Hsp70) member 12B		32.8617311894676	24.0148733867226		-32.8617311894676	-24.0148733867226	0	8.846857802745	32.8617311894676	24.0148733867226
726	HSPA13	F1SK58	Heat shock protein family A (Hsp70) member 13		19.6872195871107	21.0382985969483		-19.6872195871107	-21.0382985969483	0	-1.3510790098376	19.6872195871107	21.0382985969483
727	HSPA1A	A5A8V6	Heat shock 70kDa protein 1A (Heat shock 70kDa protein 1B)		26.9964402143439	27.5517028380547	21.2839965638715	-26.9964402143439	-27.5517028380547	-21.2839965638715	-0.555262623710803	5.7124436504724	6.2677062741832
728	HSPA2	A0A4X1UED9	Heat shock protein family A (Hsp70) member 2		24.2826220374561	24.8923841228979		-24.2826220374561	-24.8923841228979	0	-0.609762085441801	24.2826220374561	24.8923841228979
729	HSPA5	A0A4X1UFV5	Endoplasmic reticulum chaperone BiP		29.0479124343698	28.9648629787267	29.1177114858529	-29.0479124343698	-28.9648629787267	-29.1177114858529	0.0830494556430992	-0.0697990514831019	-0.152848507126201
730	HSPA6	Q04967	Heat shock 70 kDa protein 6 (Heat shock 70 kDa protein B')		22.1146060029117	23.706647527516		-22.1146060029117	-23.706647527516	0	-1.5920415246043	22.1146060029117	23.706647527516
731	HSPA8	A0A4X1VES0	Uncharacterized protein	23.145494135259	31.7481678370695	33.6082931602634	28.6719467877216	-8.6026737018105	-10.4627990250044	-5.5264526524626	-1.8601253231939	3.0762210493479	4.9363463725418
732	HSPA9	F1RGJ3	Heat shock protein family A (Hsp70) member 9		27.0379660334231	28.7601521410218	26.4049995586543	-27.0379660334231	-28.7601521410218	-26.4049995586543	-1.7221861075987	0.6329664747688	2.3551525823675
733	HSPB6	A0A4X1TIY7	SHSP domain-containing protein		22.9562747474593	24.8279752983777		-22.9562747474593	-24.8279752983777	0	-1.8717005509184	22.9562747474593	24.8279752983777
734	HSPG2	A0A287ATP0	Heparan sulfate proteoglycan 2	25.0690779261198	29.8659649872472		32.473982532526	-4.7968870611274	25.0690779261198	-7.4049046064062	29.8659649872472	-2.6080175452788	-32.473982532526	Core matrisome	Proteoglycans	heparan sulfate proteoglycan 2	PLC|PRCAN|SJA|SJS|SJS1	5273	NA	H0Y5A9:H7BYA5:H7C4A6:P98160:Q5SZI5:Q5SZI9:Q5SZJ1:Q5SZJ2	NP_001278789.1:NP_005520.4	Mouse:Hspg2|	Basement Membrane
735	HSPH1	F1RST0	Heat shock protein 105 kDa isoform 1 (Heat shock protein family H (Hsp110) member 1)		24.9264682968389	28.4859198220549		-24.9264682968389	-28.4859198220549	0	-3.559451525216	24.9264682968389	28.4859198220549
736	HUWE1	A0A4X1V1Y8	Uncharacterized protein		19.7779870523814	23.7357752130273		-19.7779870523814	-23.7357752130273	0	-3.9577881606459	19.7779870523814	23.7357752130273
737	HYDROXYACYL-COENZYME A DEHYDROGENASE, MITOCHONDRIAL	A0A480WX09	Hydroxyacyl-coenzyme A dehydrogenase, mitochondrial		25.1556319345553	25.3031577422799		-25.1556319345553	-25.3031577422799	0	-0.147525807724602	25.1556319345553	25.3031577422799
738	HYDROXYSTEROID DEHYDROGENASE-LIKE PROTEIN 2 ISOFORM 1	A0A481B5T2	Hydroxysteroid dehydrogenase-like protein 2 isoform 1		22.4684774708645	21.9814283211888		-22.4684774708645	-21.9814283211888	0	0.487049149675698	22.4684774708645	21.9814283211888
739	HYOU1	A0A4X1SKC2	Uncharacterized protein		24.346922225588	26.9839257037871	22.9907415182206	-24.346922225588	-26.9839257037871	-22.9907415182206	-2.6370034781991	1.3561807073674	3.9931841855665
740	IARS2	A0A4X1TR21	Isoleucyl-tRNA synthetase 2, mitochondrial		21.5769667011987	24.4250275780112		-21.5769667011987	-24.4250275780112	0	-2.8480608768125	21.5769667011987	24.4250275780112
741	ICAM5	A0A5G2R5Q6	Intercellular adhesion molecule 5		23.445168626413	26.1792322121644		-23.445168626413	-26.1792322121644	0	-2.7340635857514	23.445168626413	26.1792322121644
742	IDH1	A0A287A8M1	Isocitrate dehydrogenase [NADP] (EC 1.1.1.42)		22.8983944455945	25.5598130030544		-22.8983944455945	-25.5598130030544	0	-2.6614185574599	22.8983944455945	25.5598130030544
743	IDH2	P33198	Isocitrate dehydrogenase [NADP], mitochondrial (IDH) (EC 1.1.1.42) (ICD-M) (IDP) (NADP(+)-specific ICDH) (Oxalosuccinate decarboxylase) (Fragment)		28.0557306508844	28.7996502376413		-28.0557306508844	-28.7996502376413	0	-0.743919586756899	28.0557306508844	28.7996502376413
744	IDH3B	A0A4X1SI72	Isocitrate dehydrogenase [NAD] subunit, mitochondrial		25.7921655465973	27.7131650708658		-25.7921655465973	-27.7131650708658	0	-1.9209995242685	25.7921655465973	27.7131650708658
745	IG-LIKE DOMAIN-CONTAINING PROTEIN	A0A075B7I6	Ig-like domain-containing protein		23.0317387694231			-23.0317387694231	0	0	23.0317387694231	23.0317387694231	0
746	IGHG	L8AXK8	IgG heavy chain		23.5038572605668	27.6448691385472		-23.5038572605668	-27.6448691385472	0	-4.1410118779804	23.5038572605668	27.6448691385472
747	IGSF8	F1RJW5	Immunoglobulin superfamily member 8		23.6999782866161	25.7682089252638		-23.6999782866161	-25.7682089252638	0	-2.0682306386477	23.6999782866161	25.7682089252638
748	ILF3	K7GL83	Interleukin enhancer binding factor 3		22.7039225708906	25.6473911614001	22.3990271266827	-22.7039225708906	-25.6473911614001	-22.3990271266827	-2.9434685905095	0.304895444207901	3.2483640347174
749	ILK	A0A4X1SGZ5	Uncharacterized protein		25.6282334057765	22.1665960048568		-25.6282334057765	-22.1665960048568	0	3.4616374009197	25.6282334057765	22.1665960048568
750	IMMT	A0A287AMM6	MICOS complex subunit MIC60 (Mitofilin)		25.0779746498178			-25.0779746498178	0	0	25.0779746498178	25.0779746498178	0
751	IMPDH2	A0A4X1SYW8	Inosine-5'-monophosphate dehydrogenase (IMP dehydrogenase) (IMPD) (IMPDH) (EC 1.1.1.205)		22.250533287836	22.3576490062413		-22.250533287836	-22.3576490062413	0	-0.1071157184053	22.250533287836	22.3576490062413
752	IMPORTIN SUBUNIT BETA-1 ISOFORM 1	A0A480LF55	Importin subunit beta-1 isoform 1		22.1247681667681			-22.1247681667681	0	0	22.1247681667681	22.1247681667681	0
753	INA	F1S847	Alpha-internexin (Internexin neuronal intermediate filament protein alpha)	24.6869660071708	29.9967859679367	31.6687320793453		-5.3098199607659	-6.9817660721745	24.6869660071708	-1.6719461114086	29.9967859679367	31.6687320793453
754	INTEGRIN ALPHA-7 (INTEGRIN ALPHA-7 ISOFORM 1)	A0A480F2Z2	Integrin alpha-7 (Integrin alpha-7 isoform 1)		19.4519412175444			-19.4519412175444	0	0	19.4519412175444	19.4519412175444	0
755	INTEGRIN BETA	A0A480JX12	Integrin beta		22.8848791175518	22.1131634740629		-22.8848791175518	-22.1131634740629	0	0.7717156434889	22.8848791175518	22.1131634740629
756	INTER-ALPHA-TRYPSIN INHIBITOR HEAVY CHAIN H4 ISOFORM 1 (INTER-ALPHA-TRYPSIN INHIBITOR HEAVY CHAIN H4 ISOFORM X11) (FRAGMENT)	A0A480Y2J3	Inter-alpha-trypsin inhibitor heavy chain H4 isoform 1 (Inter-alpha-trypsin inhibitor heavy chain H4 isoform X11) (Fragment)		19.4390140649043			-19.4390140649043	0	0	19.4390140649043	19.4390140649043	0
757	INTERFERON-INDUCED GTP-BINDING PROTEIN MX2 (INTERFERON-INDUCED GTP-BINDING PROTEIN MX2 ISOFORM X1)	A0A480HTC2	Interferon-induced GTP-binding protein Mx2 (Interferon-induced GTP-binding protein Mx2 isoform X1)		21.6600961058091			-21.6600961058091	0	0	21.6600961058091	21.6600961058091	0
758	IQGAP1	A0A4X1UKT5	Uncharacterized protein		25.1155736506959	21.2717927669955	23.8603624204255	-25.1155736506959	-21.2717927669955	-23.8603624204255	3.8437808837004	1.2552112302704	-2.58856965343
759	IQSEC1	A0A5G2RAU1	IQ motif and Sec7 domain 1		21.8835386095761			-21.8835386095761	0	0	21.8835386095761	21.8835386095761	0
760	ISCA1	A0A4X1V0T2	Fe-S_biosyn domain-containing protein		20.7675770363426	21.2533984291044		-20.7675770363426	-21.2533984291044	0	-0.4858213927618	20.7675770363426	21.2533984291044
761	ISCA2	A0A5G2RC38	Iron-sulfur cluster assembly 2		21.6739095949193	21.3129147837961		-21.6739095949193	-21.3129147837961	0	0.360994811123202	21.6739095949193	21.3129147837961
762	ISCU	A0A5G2RC21	Iron-sulfur cluster assembly enzyme		20.3836601382548	22.0775790852885		-20.3836601382548	-22.0775790852885	0	-1.6939189470337	20.3836601382548	22.0775790852885
763	ISOCITRATE DEHYDROGENASE [NAD] SUBUNIT, MITOCHONDRIAL	A0A4X1T2N5	Isocitrate dehydrogenase [NAD] subunit, mitochondrial		25.9438119545699	27.8133146305715		-25.9438119545699	-27.8133146305715	0	-1.8695026760016	25.9438119545699	27.8133146305715
764	ISYNA1	A0A287BDF8	Inositol-3-phosphate synthase 1		21.6795356630492	22.5023850506888		-21.6795356630492	-22.5023850506888	0	-0.8228493876396	21.6795356630492	22.5023850506888
765	ITCH	A0A287AG32	E3 ubiquitin-protein ligase (EC 2.3.2.26)		20.8173851910524	20.7757355644904		-20.8173851910524	-20.7757355644904	0	0.0416496265619983	20.8173851910524	20.7757355644904
766	ITGA1	A0A5G2R836	Integrin subunit alpha 1		20.8303194766985			-20.8303194766985	0	0	20.8303194766985	20.8303194766985	0
767	ITIH1	A0A4X1VPQ2	Inter-alpha-trypsin inhibitor heavy chain H1		18.8664474461094	20.1121384723745	24.768378519442	-18.8664474461094	-20.1121384723745	-24.768378519442	-1.2456910262651	-5.9019310733326	-4.6562400470675	Matrisome-associated	ECM Regulators	inter-alpha (globulin) inhibitor H1	H1P|IATIH|IGHEP1|ITIH|MGC126415|SHAP	6166	NA	B5MCP1:F5H7E1:F8WAS2:H7C0N0:H7C5I0:P19827	NP_001159906.1:NP_001159907.1:NP_002206.2	Mouse:Itih1|
768	ITIH5	A0A4X1TA17	Inter-alpha-trypsin inhibitor heavy chain 5		21.8289248479741			-21.8289248479741	0	0	21.8289248479741	21.8289248479741	0	Matrisome-associated	ECM Regulators	inter-alpha (globulin) inhibitor H5	DKFZp686F0145|MGC10848|pp14776	21449	NA	C9J2H1:G5E9D8:H7C5A6:J3KQ60:Q86UX2	NP_001001851.1:NP_001001851.1:NP_085046.5	Mouse:Itih5|
769	ITPR1	A0A5G2RCE3	Inositol 1,4,5-trisphosphate receptor type 1		23.3845417952248	21.6883245739991		-23.3845417952248	-21.6883245739991	0	1.6962172212257	23.3845417952248	21.6883245739991
770	ITPR3	A0A4X1T8Y8	Uncharacterized protein		19.6647142617432			-19.6647142617432	0	0	19.6647142617432	19.6647142617432	0
771	ITSN1	A0A4X1TYY2	Intersectin 1		21.656980335289	24.2534308089737	24.1361036358594	-21.656980335289	-24.2534308089737	-24.1361036358594	-2.5964504736847	-2.4791233005704	0.117327173114301
772	IVD	A0A5G2R8S6	Uncharacterized protein		24.5440500483044	23.871861004612		-24.5440500483044	-23.871861004612	0	0.672189043692399	24.5440500483044	23.871861004612
773	JUP	A0A4X1U6G5	Uncharacterized protein	22.2388296003001	20.0575775821675			2.1812520181326	22.2388296003001	22.2388296003001	20.0575775821675	20.0575775821675	0
774	KANK2	A0A4X1VJ09	ANK_REP_REGION domain-containing protein		22.590975293678			-22.590975293678	0	0	22.590975293678	22.590975293678	0
775	KATNB1	F1RF38	Katanin p80 WD40 repeat-containing subunit B1 (Katanin p80 subunit B1) (p80 katanin)		20.3620901542527	21.1567683228232		-20.3620901542527	-21.1567683228232	0	-0.794678168570499	20.3620901542527	21.1567683228232
776	KCNA2	A0A5G2RM44	Potassium voltage-gated channel subfamily A member 2		20.2798048303718			-20.2798048303718	0	0	20.2798048303718	20.2798048303718	0
777	KCNAB2	A0A286ZW35	Potassium voltage-gated channel subfamily A regulatory beta subunit 2 (Voltage-gated potassium channel subunit beta-2 isoform 1)		21.6665450588617	24.4355532906255		-21.6665450588617	-24.4355532906255	0	-2.7690082317638	21.6665450588617	24.4355532906255
778	KCTD16	A0A287BF73	BTB/POZ domain-containing protein KCTD16 isoform X1 (Potassium channel tetramerization domain containing 16)		19.9195631718089	23.3617191208173		-19.9195631718089	-23.3617191208173	0	-3.4421559490084	19.9195631718089	23.3617191208173
779	KELCH REPEAT AND BTB DOMAIN-CONTAINING PROTEIN 11 (KELCH REPEAT AND BTB DOMAIN-CONTAINING PROTEIN 11 ISOFORM X1)	A0A480RJF0	Kelch repeat and BTB domain-containing protein 11 (Kelch repeat and BTB domain-containing protein 11 isoform X1)		22.9027595174621	24.2057004087663		-22.9027595174621	-24.2057004087663	0	-1.3029408913042	22.9027595174621	24.2057004087663
780	KERATIN	A0A4X1WBK5	Keratin 2	24.6230422472397	23.3882730784532			1.2347691687865	24.6230422472397	24.6230422472397	23.3882730784532	23.3882730784532	0
781	KHDRBS1	I3LP11	KH RNA binding domain containing, signal transduction associated 1		23.1742187510273	24.2846160287402		-23.1742187510273	-24.2846160287402	0	-1.1103972777129	23.1742187510273	24.2846160287402
782	KIAA0513	A0A287A0F9	KIAA0513		20.3424338226439	23.9870387934867		-20.3424338226439	-23.9870387934867	0	-3.6446049708428	20.3424338226439	23.9870387934867
783	KIF1A	F1SHW6	Kinesin family member 1A		22.5426286622965	25.1910594590692		-22.5426286622965	-25.1910594590692	0	-2.6484307967727	22.5426286622965	25.1910594590692
784	KIF21A	F1SHQ3	Kinesin family member 21A		23.6325058665076	25.1592191082258		-23.6325058665076	-25.1592191082258	0	-1.5267132417182	23.6325058665076	25.1592191082258
785	KIF21B	I3LPA4	Kinesin family member 21B		19.5850709103612	21.1708833081464		-19.5850709103612	-21.1708833081464	0	-1.5858123977852	19.5850709103612	21.1708833081464
786	KIF2A	A0A4X1USB9	Kinesin-like protein		21.6269586157814	24.2722986132736		-21.6269586157814	-24.2722986132736	0	-2.6453399974922	21.6269586157814	24.2722986132736
787	KIF3A	F1RJV1	Kinesin-like protein		18.6866951032496	24.5305134238875		-18.6866951032496	-24.5305134238875	0	-5.8438183206379	18.6866951032496	24.5305134238875
788	KIF3B	A0A4X1SWH4	Kinesin-like protein		20.9710577475692	23.4234731044806		-20.9710577475692	-23.4234731044806	0	-2.4524153569114	20.9710577475692	23.4234731044806
789	KIF5B	F1RWC5	Kinesin-like protein		22.1977750075177	22.7569164116153	18.834618705005	-22.1977750075177	-22.7569164116153	-18.834618705005	-0.559141404097602	3.3631563025127	3.9222977066103
790	KIF5C	A0A4X1THT2	Kinesin-like protein		23.3570105989064	26.8750919168298		-23.3570105989064	-26.8750919168298	0	-3.5180813179234	23.3570105989064	26.8750919168298
791	KINECTIN ISOFORM X7	A0A480LB54	Kinectin isoform X7		21.1993784175974	24.6333830799196		-21.1993784175974	-24.6333830799196	0	-3.4340046623222	21.1993784175974	24.6333830799196
792	KLC1	A0A4X1TVY5	Uncharacterized protein		23.9209988593941	25.5220764960808		-23.9209988593941	-25.5220764960808	0	-1.6010776366867	23.9209988593941	25.5220764960808
793	KRAS	A0A4X1VID5	Uncharacterized protein		25.0313826473501	25.3393730020599		-25.0313826473501	-25.3393730020599	0	-0.307990354709801	25.0313826473501	25.3393730020599
794	KRT1	F1SGG3	Keratin 1	28.4742297123404	29.0274683263855	22.3941366280772	25.1000103592457	-0.5532386140451	6.0800930842632	3.3742193530947	6.6333316983083	3.9274579671398	-2.7058737311685
795	KRT10	I3LDS3	Keratin 10	28.0595428194017	27.9468090441029	22.2403280968414	26.7671836106144	0.1127337752988	5.8192147225603	1.2923592087873	5.7064809472615	1.1796254334885	-4.526855513773
796	KRT14	A0A287AEL2	Keratin 14	25.7792182538324	27.0923530623004		22.3386655012395	-1.313134808468	25.7792182538324	3.4405527525929	27.0923530623004	4.7536875610609	-22.3386655012395
797	KRT222	A0A4X1UA84	IF rod domain-containing protein		20.527912849492			-20.527912849492	0	0	20.527912849492	20.527912849492	0
798	KYNURENINE--OXOGLUTARATE TRANSAMINASE 3 ISOFORM 1	A0A480LK91	Kynurenine--oxoglutarate transaminase 3 isoform 1		23.2314130622059			-23.2314130622059	0	0	23.2314130622059	23.2314130622059	0
799	L-LACTATE DEHYDROGENASE (EC 1.1.1.27)	A0A480X8T8	L-lactate dehydrogenase (EC 1.1.1.27)		23.730350619486	28.1017066501102		-23.730350619486	-28.1017066501102	0	-4.3713560306242	23.730350619486	28.1017066501102
800	L1CAM	K7GN08	L1 cell adhesion molecule		23.8219780351779	26.3297995038794		-23.8219780351779	-26.3297995038794	0	-2.5078214687015	23.8219780351779	26.3297995038794
801	L2HGDH	A0A286ZQZ4	L-2-hydroxyglutarate dehydrogenase		19.1166628789993			-19.1166628789993	0	0	19.1166628789993	19.1166628789993	0
802	LAMA1	A0A287AG36	Laminin subunit alpha 1		24.173959749985		35.1813253667286	-24.173959749985	0	-35.1813253667286	24.173959749985	-11.0073656167436	-35.1813253667286	Core matrisome	ECM Glycoproteins	laminin, alpha 1	LAMA	6481	NA	P25391	NP_005550.2	Mouse:Lama1|	Laminin, Basement Membrane
803	LAMA2	A0A4X1UJP9	Laminin subunit alpha 2		23.3486747700086		25.5317683141552	-23.3486747700086	0	-25.5317683141552	23.3486747700086	-2.1830935441466	-25.5317683141552	Core matrisome	ECM Glycoproteins	laminin, alpha 2	LAMM	6482	NA	P24043	NP_000417.2:NP_001073291.1	Mouse:Lama2|	Laminin, Basement Membrane
804	LAMB1	A0A5G2QKZ6	Laminin subunit beta 1	24.9970252253994	23.5130938119137	19.0372881773736	33.8925592616264	1.4839314134857	5.9597370480258	-8.895534036227	4.4758056345401	-10.3794654497127	-14.8552710842528	Core matrisome	ECM Glycoproteins	laminin, beta 1	CLM|MGC142015	6486	NA	C9J296:E7EPA6:E9PCS6:G3XAI2:P07942	NP_002282.2	Mouse:Lamb1|	Laminin, Basement Membrane
805	LAMB2	A0A4X1SUV2	Uncharacterized protein	24.9397857714295	28.2178163203875	23.9011694848596	30.2325360159902	-3.278030548958	1.0386162865699	-5.2927502445607	4.3166468355279	-2.0147196956027	-6.3313665311306	Core matrisome	ECM Glycoproteins	laminin, beta 2 (laminin S)	LAMS	6487	NA	F5H520:P55268	NP_002283.3:XP_005265184.1	Mouse:Lamb2|	Laminin, Basement Membrane
806	LAMC1	F1S663	Uncharacterized protein	27.1326760190644	29.6000834376729	23.2682808175942	34.35489154693	-2.4674074186085	3.8643952014702	-7.2222155278656	6.3318026200787	-4.7548081092571	-11.0866107293358	Core matrisome	ECM Glycoproteins	laminin, gamma 1 (formerly LAMB2)	LAMB2|MGC87297	6492	NA	P11047:R4GNC7	NP_002284.3	Mouse:Lamc1|	Laminin, Basement Membrane
807	LAMC3	A0A4X1TCM9	Laminin subunit gamma 3		22.0462110980363			-22.0462110980363	0	0	22.0462110980363	22.0462110980363	0	Core matrisome	ECM Glycoproteins	laminin, gamma 3	DKFZp434E202	6494	NA	H7BY04:Q5JTC4:Q9Y6N6	NP_006050.3	Mouse:Lamc3|	Laminin, Basement Membrane
808	LAMININ SUBUNIT ALPHA-4 ISOFORM 2	A0A480WB53	Laminin subunit alpha-4 isoform 2		26.5030646223927	20.3762475914557		-26.5030646223927	-20.3762475914557	0	6.126817030937	26.5030646223927	20.3762475914557
809	LAMININ SUBUNIT ALPHA-5	A0A480MW82	Laminin subunit alpha-5		27.9628388787023			-27.9628388787023	0	0	27.9628388787023	27.9628388787023	0
810	LAMTOR3	A0A4X1UDU2	Uncharacterized protein		20.8020835953485			-20.8020835953485	0	0	20.8020835953485	20.8020835953485	0
811	LANCL1	A0A287B283	LanC like 1		23.2224716223745	25.7230685827235		-23.2224716223745	-25.7230685827235	0	-2.500596960349	23.2224716223745	25.7230685827235
812	LANCL2	I3LIW1	LanC like 2		21.0159713442021	24.1335984790608		-21.0159713442021	-24.1335984790608	0	-3.1176271348587	21.0159713442021	24.1335984790608
813	LARP1	F1RQC5	La ribonucleoprotein domain family member 1		21.2383718032808	22.8673024022184		-21.2383718032808	-22.8673024022184	0	-1.6289305989376	21.2383718032808	22.8673024022184
814	LASP1	A0A4X1UL90	LIM and SH3 domain protein 1		22.0513998363184	25.078980932206		-22.0513998363184	-25.078980932206	0	-3.0275810958876	22.0513998363184	25.078980932206
815	LATENT-TRANSFORMING GROWTH FACTOR BETA-BINDING PROTEIN 1 ISOFORM LTBP-1L	A0A480YQZ5	Latent-transforming growth factor beta-binding protein 1 isoform LTBP-1L		21.9225779189166			-21.9225779189166	0	0	21.9225779189166	21.9225779189166	0
816	LBR	A0A4X1T3B2	Tudor domain-containing protein		19.2345306489489			-19.2345306489489	0	0	19.2345306489489	19.2345306489489	0
817	LDB3	A0A4X1VGV3	LIM domain binding 3		24.4791489768982			-24.4791489768982	0	0	24.4791489768982	24.4791489768982	0
818	LDHB	P00336	L-lactate dehydrogenase B chain (LDH-B) (EC 1.1.1.27) (LDH heart subunit) (LDH-H)		24.9105229954048	29.6193737712132		-24.9105229954048	-29.6193737712132	0	-4.7088507758084	24.9105229954048	29.6193737712132
819	LDL RECEPTOR RELATED PROTEIN ASSOCIATED PROTEIN 1	A0A4X1SUH0	LDL receptor related protein associated protein 1		20.8199165183189	23.8787505089403		-20.8199165183189	-23.8787505089403	0	-3.0588339906214	20.8199165183189	23.8787505089403
820	LETM1	A0A5G2QG29	Leucine zipper and EF-hand containing transmembrane protein 1		23.2744893402273	24.7127226410124		-23.2744893402273	-24.7127226410124	0	-1.4382333007851	23.2744893402273	24.7127226410124
821	LEUCINE--TRNA LIGASE, CYTOPLASMIC	A0A480JIP6	Leucine--tRNA ligase, cytoplasmic		21.636281836456	23.7923141058722		-21.636281836456	-23.7923141058722	0	-2.1560322694162	21.636281836456	23.7923141058722
822	LGALS1	A0A5G2QD67	Galectin		26.8152904114195	26.2820290455104	26.1935241882984	-26.8152904114195	-26.2820290455104	-26.1935241882984	0.533261365909102	0.621766223121099	0.0885048572119977	Matrisome-associated	ECM-affiliated Proteins	lectin, galactoside-binding, soluble, 1	DKFZp686E23103|GAL1|GBP	6561	NA	F8WCQ5:F8WEI7:P09382	NP_002296.1	Mouse:Lgals1|	Galectin
823	LGALSL	I3L8J2	Galectin		22.1291348972065	24.5142481889645		-22.1291348972065	-24.5142481889645	0	-2.385113291758	22.1291348972065	24.5142481889645
824	LGI1	A0A4X1UV63	Leucine rich glioma inactivated 1		18.2417908607639	24.5589680394638		-18.2417908607639	-24.5589680394638	0	-6.3171771786999	18.2417908607639	24.5589680394638	Core matrisome	ECM Glycoproteins	leucine-rich, glioma inactivated 1	EPITEMPIN|EPT|ETL1|IB1099	6572	NA	O95970	NP_005088.1:XP_005270329.1	Mouse:Lgi1|
825	LGI3	A0A287BHH5	Leucine rich repeat LGI family member 3		19.3899542929141	21.3923840740882		-19.3899542929141	-21.3923840740882	0	-2.0024297811741	19.3899542929141	21.3923840740882	Core matrisome	ECM Glycoproteins	leucine-rich repeat LGI family, member 3	LGIL4	18711	NA	A5PLP2:E5RIV5:H0YAP4:Q8N145	NP_644807.1	Mouse:Lgi3|
826	LIMCH1	A0A4X1UXN6	LIM and calponin homology domains 1		20.1336782782595	23.4402571122924		-20.1336782782595	-23.4402571122924	0	-3.3065788340329	20.1336782782595	23.4402571122924
827	LIMS1	A0A4X1VZE4	LIM and senescent cell antigen-like-containing domain protein		21.972665520567	20.0094580095864		-21.972665520567	-20.0094580095864	0	1.9632075109806	21.972665520567	20.0094580095864
828	LIMS2	A0A4X1VRS8	LIM and senescent cell antigen-like-containing domain protein		24.295117442252			-24.295117442252	0	0	24.295117442252	24.295117442252	0
829	LIN7A	A0A4X1UVC7	Protein lin-7 homolog		24.9404054342466	26.7103690235047		-24.9404054342466	-26.7103690235047	0	-1.7699635892581	24.9404054342466	26.7103690235047
830	LLGL1	A0A5G2QZ13	LLGL scribble cell polarity complex component 1		20.0810035803845			-20.0810035803845	0	0	20.0810035803845	20.0810035803845	0
831	LMCD1	A0A5G2Q8A7	LIM and cysteine-rich domains protein 1		21.5743066090521	17.8395325081926		-21.5743066090521	-17.8395325081926	0	3.7347741008595	21.5743066090521	17.8395325081926
832	LMNB1	F1RKM0	Lamin B1 (Lamin-B1 isoform 1)		22.0255332367212	24.2451669345211	29.8524402333429	-22.0255332367212	-24.2451669345211	-29.8524402333429	-2.2196336977999	-7.8269069966217	-5.6072732988218
833	LMNB2	A0A287ADV8	Lamin B2		24.3679908626469	25.5129240946867	26.0247204683407	-24.3679908626469	-25.5129240946867	-26.0247204683407	-1.1449332320398	-1.6567296056938	-0.511796373654001
834	LOC100127131	F1SHC1	Tubulin alpha chain		32.2935928235505			-32.2935928235505	0	0	32.2935928235505	32.2935928235505	0
835	LOC100156879	A0A4X1T0P2	Uncharacterized protein		22.8372988323288			-22.8372988323288	0	0	22.8372988323288	22.8372988323288	0
836	LOC100157002	A0A4X1SNR2	Uncharacterized protein		21.7270537802792	23.123261726037		-21.7270537802792	-23.123261726037	0	-1.3962079457578	21.7270537802792	23.123261726037
837	LOC100157017	A0A4X1SD82	Uncharacterized protein		20.8392170710549	21.7454209559843		-20.8392170710549	-21.7454209559843	0	-0.906203884929401	20.8392170710549	21.7454209559843
838	LOC100302368	A0A287B5W2	Trypsinogen isoform X1	30.3115032956347	33.91793252516	30.4433014534455		-3.6064292295253	-0.131798157810799	30.3115032956347	3.4746310717145	33.91793252516	30.4433014534455
839	LOC100510904	A0A4X1V8T4	H15 domain-containing protein		25.2100377912633	24.5916397617702		-25.2100377912633	-24.5916397617702	0	0.6183980294931	25.2100377912633	24.5916397617702
840	LOC100516295	A0A4X1TWR8	H15 domain-containing protein		26.8940113474299	22.7564481546151		-26.8940113474299	-22.7564481546151	0	4.1375631928148	26.8940113474299	22.7564481546151
841	LOC100516606	A0A4X1SP87	Uncharacterized protein		22.0787333080991	24.9280734360111		-22.0787333080991	-24.9280734360111	0	-2.849340127912	22.0787333080991	24.9280734360111
842	LOC100520216	A0A4X1SPN7	Uncharacterized protein		19.5938991459694			-19.5938991459694	0	0	19.5938991459694	19.5938991459694	0
843	LOC100522130	A0A5G2R332	FAA_hydrolase domain-containing protein		22.3892577779155			-22.3892577779155	0	0	22.3892577779155	22.3892577779155	0
844	LOC100524308	A0A4X1UYT9	Uncharacterized protein		24.2313778703706	24.4545639832363		-24.2313778703706	-24.4545639832363	0	-0.223186112865701	24.2313778703706	24.4545639832363
845	LOC100525442	I3LVS9	Uncharacterized protein		19.4706088495529	20.3099812846936		-19.4706088495529	-20.3099812846936	0	-0.839372435140699	19.4706088495529	20.3099812846936
846	LOC100525869	A0A4X1UNI7	Cytochrome c domain-containing protein		24.4514593926945	25.7653028839855		-24.4514593926945	-25.7653028839855	0	-1.313843491291	24.4514593926945	25.7653028839855
847	LOC100525876	A0A4X1W975	Uncharacterized protein		24.0592876690202	23.4058846654209		-24.0592876690202	-23.4058846654209	0	0.653403003599301	24.0592876690202	23.4058846654209
848	LOC100624149	A0A4X1T8G7	Tr-type G domain-containing protein		21.5971507655347			-21.5971507655347	0	0	21.5971507655347	21.5971507655347	0
849	LOC100624785	A0A4X1SQQ0	Tubulin beta chain		25.1489261313745	29.9097227768785		-25.1489261313745	-29.9097227768785	0	-4.760796645504	25.1489261313745	29.9097227768785
850	LOC100626015	A0A4X1VM63	Uncharacterized protein		19.6168195957774	19.2981650050692		-19.6168195957774	-19.2981650050692	0	0.318654590708199	19.6168195957774	19.2981650050692
851	LOC100737113	A0A4X1UA11	IF rod domain-containing protein		20.9074841013917			-20.9074841013917	0	0	20.9074841013917	20.9074841013917	0
852	LOC110255927	A0A4X1U4N5	Uncharacterized protein		21.6089252578372	22.8308620279824		-21.6089252578372	-22.8308620279824	0	-1.2219367701452	21.6089252578372	22.8308620279824
853	LOC110256054	A0A287AF20	WH2 domain-containing protein		20.1548244945746	25.1016869156264		-20.1548244945746	-25.1016869156264	0	-4.9468624210518	20.1548244945746	25.1016869156264
854	LOC110258323	A0A5G2Q7Z2	Protein S100 (S100 calcium-binding protein)		23.0152119640785			-23.0152119640785	0	0	23.0152119640785	23.0152119640785	0
855	LONG-CHAIN SPECIFIC ACYL-COA DEHYDROGENASE, MITOCHONDRIAL	A0A480PCQ6	Long-chain specific acyl-CoA dehydrogenase, mitochondrial		23.4093954071018	25.393269986747		-23.4093954071018	-25.393269986747	0	-1.9838745796452	23.4093954071018	25.393269986747
856	LONP1	I3L7T4	Lon protease homolog, mitochondrial (EC 3.4.21.53) (Lon protease-like protein) (LONP) (Mitochondrial ATP-dependent protease Lon) (Serine protease 15)		22.5676748577148	24.7350712217635		-22.5676748577148	-24.7350712217635	0	-2.1673963640487	22.5676748577148	24.7350712217635
857	LOX	P45845	Protein-lysine 6-oxidase (EC 1.4.3.13) (Lysyl oxidase) [Cleaved into: Protein-lysine 6-oxidase, long form; Protein-lysine 6-oxidase, short form]		24.0039108872761			-24.0039108872761	0	0	24.0039108872761	24.0039108872761	0	Matrisome-associated	ECM Regulators	lysyl oxidase	MGC105112	6664	NA	H0YAL3:P28300	NP_002308.2	Mouse:Lox|
858	LPP	F1SFH7	LIM domain containing preferred translocation partner in lipoma		24.9291783681027		20.8826506199257	-24.9291783681027	0	-20.8826506199257	24.9291783681027	4.046527748177	-20.8826506199257
859	LRPAP1	A0A4X1SUH0	LDL receptor related protein associated protein 1		20.8199165183189	23.8787505089403	20.811269001298	-20.8199165183189	-23.8787505089403	-20.811269001298	-3.0588339906214	0.00864751702090061	3.0674815076423
860	LRPPRC	A0A4X1SLI9	Leucine rich pentatricopeptide repeat containing		18.8365207166727	24.9329750726564		-18.8365207166727	-24.9329750726564	0	-6.0964543559837	18.8365207166727	24.9329750726564
861	LRRC59	A0A4X1U0J7	Leucine rich repeat containing 59		22.4446856463976		21.9913584307522	-22.4446856463976	0	-21.9913584307522	22.4446856463976	0.453327215645398	-21.9913584307522
862	LSM3	F2Z5S4	U6 snRNA-associated Sm-like protein LSm3		20.7329120614469	21.1877274917898		-20.7329120614469	-21.1877274917898	0	-0.454815430342901	20.7329120614469	21.1877274917898
863	LSM8	A0A4X1W3A0	U6 snRNA-associated Sm-like protein LSm8		19.8341824837452	21.2479635123092		-19.8341824837452	-21.2479635123092	0	-1.413781028564	19.8341824837452	21.2479635123092
864	LTF	A0A4X1T9C7	Lactotransferrin		25.5367184149378			-25.5367184149378	0	0	25.5367184149378	25.5367184149378	0
865	LUM	F1SQ09	Lumican		27.5209341317739	21.6729912858311		-27.5209341317739	-21.6729912858311	0	5.8479428459428	27.5209341317739	21.6729912858311	Core matrisome	Proteoglycans	lumican	LDC|SLRR2D	6724	NA	P51884	NP_002336.1	Mouse:Lum|
866	LXN	I3LN84	Latexin		22.8552123636321	23.4720242635093		-22.8552123636321	-23.4720242635093	0	-0.616811899877202	22.8552123636321	23.4720242635093
867	LYRM4	A0A4X1SKN3	Uncharacterized protein		21.184698145598			-21.184698145598	0	0	21.184698145598	21.184698145598	0
868	LYSMD1	A0A4X1W125	LysM domain-containing protein		18.8483049646312			-18.8483049646312	0	0	18.8483049646312	18.8483049646312	0
869	LZTFL1	F1SNZ1	Leucine zipper transcription factor like 1		21.6696876649469	23.0186227292207		-21.6696876649469	-23.0186227292207	0	-1.3489350642738	21.6696876649469	23.0186227292207
870	MACF1	A0A4X1VVY6	Microtubule actin crosslinking factor 1		19.2736593840605	25.2912982904519		-19.2736593840605	-25.2912982904519	0	-6.0176389063914	19.2736593840605	25.2912982904519
871	MACROD1	A0A4X1VJE3	Macro domain-containing protein		22.8937296777856	22.2471434447446		-22.8937296777856	-22.2471434447446	0	0.646586233040999	22.8937296777856	22.2471434447446
872	MADD	A0A4X1VLA4	MAP kinase activating death domain		21.0410321837701	24.1862775551919		-21.0410321837701	-24.1862775551919	0	-3.1452453714218	21.0410321837701	24.1862775551919
873	MAG	A0A5G2QRY2	Myelin associated glycoprotein		23.0097737358539	28.6620578840568		-23.0097737358539	-28.6620578840568	0	-5.6522841482029	23.0097737358539	28.6620578840568
874	MALIGNANT T-CELL-AMPLIFIED SEQUENCE	A0A4X1T409	Malignant T-cell-amplified sequence		23.0642072640509			-23.0642072640509	0	0	23.0642072640509	23.0642072640509	0
875	MAOB	A0A4X1VKU0	Amine oxidase (EC 1.4.3.-)		22.1522033739837	24.0776360321135		-22.1522033739837	-24.0776360321135	0	-1.9254326581298	22.1522033739837	24.0776360321135
876	MAP1A	A0A287AYD5	Microtubule associated protein 1A		26.9304089846947	30.2444671186465		-26.9304089846947	-30.2444671186465	0	-3.3140581339518	26.9304089846947	30.2444671186465
877	MAP1B	A0A4X1UE05	Microtubule associated protein 1B		27.3802421726869			-27.3802421726869	0	0	27.3802421726869	27.3802421726869	0
878	MAP1LC3A	A0A4X1T5D3	Microtubule associated protein 1 light chain 3 alpha		26.0779936887655	26.9944897718314		-26.0779936887655	-26.9944897718314	0	-0.916496083065901	26.0779936887655	26.9944897718314
879	MAP1S	A0A4X1UB73	Uncharacterized protein		21.6837283025311	22.1243703429075		-21.6837283025311	-22.1243703429075	0	-0.4406420403764	21.6837283025311	22.1243703429075
880	MAP2	A0A4X1UY43	Microtubule-associated protein		26.4296556282488	31.2077464805587		-26.4296556282488	-31.2077464805587	0	-4.7780908523099	26.4296556282488	31.2077464805587
881	MAP2K1	A0A287BK75	Dual specificity mitogen-activated protein kinase kinase 1		24.9024846655113	27.67173554643		-24.9024846655113	-27.67173554643	0	-2.7692508809187	24.9024846655113	27.67173554643
882	MAP2K4	F1SS51	Dual specificity mitogen-activated protein kinase kinase 4 isoform 1 (Mitogen-activated protein kinase kinase 4)		20.6202826752354	24.2613404136294		-20.6202826752354	-24.2613404136294	0	-3.641057738394	20.6202826752354	24.2613404136294
883	MAP6	A0A4X1UG61	Microtubule associated protein 6		21.3004632404221	28.5170390502971		-21.3004632404221	-28.5170390502971	0	-7.216575809875	21.3004632404221	28.5170390502971
884	MAPK1	A0A286ZPF5	Mitogen-activated protein kinase (EC 2.7.11.24)		23.0005585953663	27.4560415035408	24.2784664957872	-23.0005585953663	-27.4560415035408	-24.2784664957872	-4.4554829081745	-1.2779079004209	3.1775750077536
885	MAPK10	A0A4X1U0H3	Mitogen-activated protein kinase (EC 2.7.11.24)		22.7410578184818	23.4119462948429		-22.7410578184818	-23.4119462948429	0	-0.6708884763611	22.7410578184818	23.4119462948429
886	MAPK8IP3	F1RG15	C-Jun-amino-terminal kinase-interacting protein 3 isoform X9 (Mitogen-activated protein kinase 8 interacting protein 3)		20.956872083392	22.5091666651925		-20.956872083392	-22.5091666651925	0	-1.5522945818005	20.956872083392	22.5091666651925
887	MAPRE1	F6Q3L0	Microtubule associated protein RP/EB family member 1		23.0426924363681	24.5626722636638		-23.0426924363681	-24.5626722636638	0	-1.5199798272957	23.0426924363681	24.5626722636638
888	MAPRE2	F1SAJ9	Microtubule associated protein RP/EB family member 2		24.1556623564689	26.7024485272319		-24.1556623564689	-26.7024485272319	0	-2.546786170763	24.1556623564689	26.7024485272319
889	MAPRE3	A0A4X1TTQ3	Uncharacterized protein		26.1163610682632	27.2105868730981		-26.1163610682632	-27.2105868730981	0	-1.0942258048349	26.1163610682632	27.2105868730981
890	MAT2B	A0A4X1U4R2	Methionine adenosyltransferase 2 subunit beta (Methionine adenosyltransferase II beta)		21.3897443238241	23.9277431892363		-21.3897443238241	-23.9277431892363	0	-2.5379988654122	21.3897443238241	23.9277431892363
891	MATR3	A0A286ZLA4	Uncharacterized protein		25.1392203009888	26.5523542739404	26.9839826365915	-25.1392203009888	-26.5523542739404	-26.9839826365915	-1.4131339729516	-1.8447623356027	-0.4316283626511
892	MBNL1	A0A4X1SSS8	Uncharacterized protein		23.0576259333773			-23.0576259333773	0	0	23.0576259333773	23.0576259333773	0
893	MDH1	A0A5G2QP21	Malate dehydrogenase, cytoplasmic		22.1352530399755			-22.1352530399755	0	0	22.1352530399755	22.1352530399755	0
894	MDH2	A0A5G2RGL7	Malate dehydrogenase (EC 1.1.1.37)		30.2435681657465	32.2103449688878	25.2249568959578	-30.2435681657465	-32.2103449688878	-25.2249568959578	-1.9667768031413	5.0186112697887	6.98538807293
895	ME3	A0A4X1U545	Malic enzyme		22.9216088973347	25.390778688602		-22.9216088973347	-25.390778688602	0	-2.4691697912673	22.9216088973347	25.390778688602
896	MECP2	A0A5G2QE26	Methyl-CpG-binding protein 2 (MeCp-2 protein) (MeCp2)		22.0061355461457			-22.0061355461457	0	0	22.0061355461457	22.0061355461457	0
897	METAP1	A0A480L5Q2	Methionine aminopeptidase (EC 3.4.11.18)		19.7176781212441	20.2171062871983		-19.7176781212441	-20.2171062871983	0	-0.4994281659542	19.7176781212441	20.2171062871983
898	MFAP4	A0A4X1T0Y7	Fibrinogen C-terminal domain-containing protein		25.6404519856019			-25.6404519856019	0	0	25.6404519856019	25.6404519856019	0	Core matrisome	ECM Glycoproteins	microfibrillar-associated protein 4	-	7035	NA	K7ES70:P55083	NP_001185624.1:NP_002395.1	Mouse:Mfap4|
899	MFF	A0A5G2QHE9	Miff domain-containing protein		18.3475231922694	21.4951078428734		-18.3475231922694	-21.4951078428734	0	-3.147584650604	18.3475231922694	21.4951078428734
900	MFGE8	P79385	Lactadherin (MFGM) (Milk fat globule-EGF factor 8) (MFG-E8) (SED1) (Sperm surface protein SP47) (PP47)		21.357141102935		20.6201275133869	-21.357141102935	0	-20.6201275133869	21.357141102935	0.737013589548098	-20.6201275133869	Core matrisome	ECM Glycoproteins	milk fat globule-EGF factor 8 protein	BA46|EDIL1|HsT19888|MFG-E8|OAcGD3S|SED1|SPAG10|hP4	7036	NA	F5GZN3:F5H7N9:H0YKB5:H0YKS8:Q08431:X6R3G6	NP_001108086.1:NP_001108086.1:NP_005919.2	Mouse:Mfge8|
901	MICOS COMPLEX SUBUNIT MIC13	A0A4X1VRZ7	MICOS complex subunit MIC13		23.2335335874679	24.1423381047978		-23.2335335874679	-24.1423381047978	0	-0.908804517329902	23.2335335874679	24.1423381047978
902	MIF	P80928	Macrophage migration inhibitory factor (MIF) (EC 5.3.2.1) (Glycosylation-inhibiting factor) (GIF) (L-dopachrome isomerase) (L-dopachrome tautomerase) (EC 5.3.3.12) (Phenylpyruvate tautomerase)		22.2325085859859	27.1429881555193		-22.2325085859859	-27.1429881555193	0	-4.9104795695334	22.2325085859859	27.1429881555193
903	MITOCHONDRIAL 10-FORMYLTETRAHYDROFOLATE DEHYDROGENASE	A0A480J0H5	Mitochondrial 10-formyltetrahydrofolate dehydrogenase		21.9602111815875	22.6784047614354		-21.9602111815875	-22.6784047614354	0	-0.718193579847899	21.9602111815875	22.6784047614354
904	MITOCHONDRIAL AMIDOXIME-REDUCING COMPONENT 1	A0A480LA85	Mitochondrial amidoxime-reducing component 1		19.5841715018217	19.7556006829086		-19.5841715018217	-19.7556006829086	0	-0.1714291810869	19.5841715018217	19.7556006829086
905	MITOCHONDRIAL AMIDOXIME REDUCING COMPONENT 2 ISOFORM X1	A0A480TFL6	Mitochondrial amidoxime reducing component 2 isoform X1		21.006913545035			-21.006913545035	0	0	21.006913545035	21.006913545035	0
906	MITOCHONDRIAL CARRIER HOMOLOG 2 ISOFORM X1	A0A480ND03	Mitochondrial carrier homolog 2 isoform X1		18.360686217191	19.8816992597108		-18.360686217191	-19.8816992597108	0	-1.5210130425198	18.360686217191	19.8816992597108
907	MITOCHONDRIAL FISSION REGULATOR 1-LIKE ISOFORM X1	A0A480DGG1	Mitochondrial fission regulator 1-like isoform X1		19.4624038598307	22.5750735818229		-19.4624038598307	-22.5750735818229	0	-3.1126697219922	19.4624038598307	22.5750735818229
908	MITOGEN-ACTIVATED PROTEIN KINASE (EC 2.7.11.24)	A0A4X1V0R2	Mitogen-activated protein kinase (EC 2.7.11.24)		24.4952280675783	24.2320351323621		-24.4952280675783	-24.2320351323621	0	0.2631929352162	24.4952280675783	24.2320351323621
909	MLEC	F1RJI1	Uncharacterized protein		20.5234283081633	20.6748695522054		-20.5234283081633	-20.6748695522054	0	-0.1514412440421	20.5234283081633	20.6748695522054
910	MOG	A0A4X1VEN0	Myelin-oligodendrocyte glycoprotein		24.1397965033323	26.6655166897327		-24.1397965033323	-26.6655166897327	0	-2.5257201864004	24.1397965033323	26.6655166897327
911	MOGS	A0A4X1W127	Mannosyl-oligosaccharide glucosidase		18.9988531962387			-18.9988531962387	0	0	18.9988531962387	18.9988531962387	0
912	MPP1	K7GP41	55 kDa erythrocyte membrane protein isoform 1 (Membrane palmitoylated protein 1)		21.6712408632773	23.4594804564606		-21.6712408632773	-23.4594804564606	0	-1.7882395931833	21.6712408632773	23.4594804564606
913	MPP2	A0A4X1TSS4	Membrane palmitoylated protein 2		23.2711976354864	25.9852204097127		-23.2711976354864	-25.9852204097127	0	-2.7140227742263	23.2711976354864	25.9852204097127
914	MPP6	A0A4X1U2S3	Uncharacterized protein		22.0641752598538	24.3842763158951		-22.0641752598538	-24.3842763158951	0	-2.3201010560413	22.0641752598538	24.3842763158951
915	MPRIP	A0A4X1SR57	Myosin phosphatase Rho interacting protein		22.0970117591233	21.9049113715796		-22.0970117591233	-21.9049113715796	0	0.1921003875437	22.0970117591233	21.9049113715796
916	MRAS	I3LQN1	Muscle RAS oncogene homolog (Ras-related protein M-Ras isoform X1)		22.538927526334	21.8999531532933		-22.538927526334	-21.8999531532933	0	0.6389743730407	22.538927526334	21.8999531532933
917	MRLC2	A0A4X1VSY0	Uncharacterized protein		24.2247382905884			-24.2247382905884	0	0	24.2247382905884	24.2247382905884	0
918	MRPL15	F1RSH0	Mitochondrial ribosomal protein L15		20.9747709339991	20.1598177173522		-20.9747709339991	-20.1598177173522	0	0.814953216646899	20.9747709339991	20.1598177173522
919	MRPL2	A0A287A143	Mitochondrial ribosomal protein L2		20.6089211913409	21.6143401513678		-20.6089211913409	-21.6143401513678	0	-1.0054189600269	20.6089211913409	21.6143401513678
920	MRPL38	A0A4X1UVU8	Uncharacterized protein		21.5606105943417			-21.5606105943417	0	0	21.5606105943417	21.5606105943417	0
921	MRPL47	F1SGC7	Mitochondrial ribosomal protein L47		21.2101186814213	20.5027055884175		-21.2101186814213	-20.5027055884175	0	0.707413093003801	21.2101186814213	20.5027055884175
922	MRPL57	A0A287BP93	Mitochondrial ribosomal protein L57		22.4883876923022			-22.4883876923022	0	0	22.4883876923022	22.4883876923022	0
923	MRPS15	A0A4X1VVY1	Uncharacterized protein		20.4011495453229	20.4413487029505		-20.4011495453229	-20.4413487029505	0	-0.0401991576275975	20.4011495453229	20.4413487029505
924	MRPS23	A0A5G2QKP8	Mitochondrial ribosomal protein S23		22.242018038814			-22.242018038814	0	0	22.242018038814	22.242018038814	0
925	MRPS31	A0A4X1SQW0	Uncharacterized protein		19.7352715735056	20.7960376665733		-19.7352715735056	-20.7960376665733	0	-1.0607660930677	19.7352715735056	20.7960376665733
926	MRPS34	A0A4X1VT94	Uncharacterized protein		23.0045793933482			-23.0045793933482	0	0	23.0045793933482	23.0045793933482	0
927	MRRF	F1SLQ7	Mitochondrial ribosome recycling factor (Ribosome-recycling factor, mitochondrial isoform 1)		21.2553993308994	21.8421943440059		-21.2553993308994	-21.8421943440059	0	-0.586795013106499	21.2553993308994	21.8421943440059
928	MSI2	A0A287AG72	Musashi RNA binding protein 2		21.3420262831896	21.0279976102084		-21.3420262831896	-21.0279976102084	0	0.314028672981202	21.3420262831896	21.0279976102084
929	MSN	A0A4X1VJV5	Moesin		26.0910461964816	26.9242922686195		-26.0910461964816	-26.9242922686195	0	-0.8332460721379	26.0910461964816	26.9242922686195
930	MTHFD1	A0A5G2QGL1	Methylenetetrahydrofolate dehydrogenase, cyclohydrolase and formyltetrahydrofolate synthetase 1		22.2765135626666	24.8576617775771	21.7465516187228	-22.2765135626666	-24.8576617775771	-21.7465516187228	-2.5811482149105	0.5299619439438	3.1111101588543
931	MTPN	K9IVW4	Myotrophin		23.1213910095785	25.6917558212596		-23.1213910095785	-25.6917558212596	0	-2.5703648116811	23.1213910095785	25.6917558212596
932	MTX2	Q2L969	Metaxin-2 (Mitochondrial outer membrane import complex protein 2)		21.1053379260624	23.8882878779946		-21.1053379260624	-23.8882878779946	0	-2.7829499519322	21.1053379260624	23.8882878779946
933	MYBBP1A	A0A4X1ULR0	MYB binding protein 1a		18.9954420388327			-18.9954420388327	0	0	18.9954420388327	18.9954420388327	0
934	MYEF2	A0A287BCK9	Myelin expression factor 2		23.2598163713694	23.805442459216	21.3307459878431	-23.2598163713694	-23.805442459216	-21.3307459878431	-0.5456260878466	1.9290703835263	2.4746964713729
935	MYH1	A0A4X1SLE9	Myosin-1		25.7614013655305			-25.7614013655305	0	0	25.7614013655305	25.7614013655305	0
936	MYH2	F1SS64	Myosin-2		22.5486917774328			-22.5486917774328	0	0	22.5486917774328	22.5486917774328	0
937	MYL9	P29269	Myosin regulatory light polypeptide 9 (20 kDa myosin light chain) (LC20) (Myosin regulatory light chain 2, smooth muscle isoform) (Myosin regulatory light chain 9)		20.6044096889772	21.4568763704307		-20.6044096889772	-21.4568763704307	0	-0.8524666814535	20.6044096889772	21.4568763704307
938	MYLK	A0A287BBZ8	Myosin light chain kinase, smooth muscle		26.0457855769834	18.9160929455405		-26.0457855769834	-18.9160929455405	0	7.1296926314429	26.0457855769834	18.9160929455405
939	MYO1B	A0A287AR16	Myosin IB		23.2775461137499			-23.2775461137499	0	0	23.2775461137499	23.2775461137499	0
940	MYO1C	A0A4X1U654	Uncharacterized protein		26.4505837208211			-26.4505837208211	0	0	26.4505837208211	26.4505837208211	0
941	MYO1D	F1RKW9	Myosin ID		21.9808187523419	23.087316029121		-21.9808187523419	-23.087316029121	0	-1.1064972767791	21.9808187523419	23.087316029121
942	MYO1E	A0A4X1TQP8	Uncharacterized protein		20.234879214984	19.5356992567291		-20.234879214984	-19.5356992567291	0	0.699179958254902	20.234879214984	19.5356992567291
943	MYOSIN-10 ISOFORM 2	A0A480TBP6	Myosin-10 isoform 2		24.799193593902			-24.799193593902	0	0	24.799193593902	24.799193593902	0
944	MYOSIN-11 ISOFORM SM1B	A0A480PTG0	Myosin-11 isoform SM1B		30.4271453334401			-30.4271453334401	0	0	30.4271453334401	30.4271453334401	0
945	MYOSIN-9 (MYOSIN-9 ISOFORM X1)	A0A480QL86	Myosin-9 (Myosin-9 isoform X1)		24.1810976630269	26.0809334324121		-24.1810976630269	-26.0809334324121	0	-1.8998357693852	24.1810976630269	26.0809334324121
946	NAA50	F2Z5Q7	N(alpha)-acetyltransferase 50, NatE catalytic subunit		20.6367564045064			-20.6367564045064	0	0	20.6367564045064	20.6367564045064	0
947	NACA	A0A4X1W1L8	NAC-A/B domain-containing protein		25.1611776835991	23.9521152818607		-25.1611776835991	-23.9521152818607	0	1.2090624017384	25.1611776835991	23.9521152818607
948	NADH DEHYDROGENASE [UBIQUINONE] FLAVOPROTEIN 1, MITOCHONDRIAL (EC 1.6.99.3) (EC 7.1.1.2) (FRAGMENT)	A0A480YGG5	NADH dehydrogenase [ubiquinone] flavoprotein 1, mitochondrial (EC 1.6.99.3) (EC 7.1.1.2) (Fragment)		25.5889569786277	27.9392309691091		-25.5889569786277	-27.9392309691091	0	-2.3502739904814	25.5889569786277	27.9392309691091
949	NADH DEHYDROGENASE UBIQUINONE 1 BETA SUBCOMPLEX SUBUNIT 10 (FRAGMENT)	A0A480W6V1	NADH dehydrogenase ubiquinone 1 beta subcomplex subunit 10 (Fragment)		23.3258535980337	27.2631671401689		-23.3258535980337	-27.2631671401689	0	-3.9373135421352	23.3258535980337	27.2631671401689
950	NADH DEHYDROGENASE UBIQUINONE FLAVOPROTEIN 3, MITOCHONDRIAL ISOFORM A-LIKE (FRAGMENT)	A0A480TFA5	NADH dehydrogenase ubiquinone flavoprotein 3, mitochondrial isoform a-like (Fragment)		20.5747905345759	22.5340978582309		-20.5747905345759	-22.5340978582309	0	-1.959307323655	20.5747905345759	22.5340978582309
951	NADH:UBIQUINONE OXIDOREDUCTASE SUBUNIT A13	A0A4X1U4M8	NADH:ubiquinone oxidoreductase subunit A13		23.3820826560265	23.8200993012053		-23.3820826560265	-23.8200993012053	0	-0.438016645178799	23.3820826560265	23.8200993012053
952	NADK2	A0A4X1TCS4	NAD kinase 2, mitochondrial (EC 2.7.1.23) (NAD kinase domain-containing protein 1, mitochondrial)		20.7448538277792	21.3613238650548		-20.7448538277792	-21.3613238650548	0	-0.616470037275601	20.7448538277792	21.3613238650548
953	NADPH--CYTOCHROME P450 REDUCTASE (CPR) (P450R) (EC 1.6.2.4)	A0A480F3I9	NADPH--cytochrome P450 reductase (CPR) (P450R) (EC 1.6.2.4)		21.5901296991996	22.0948314783557		-21.5901296991996	-22.0948314783557	0	-0.5047017791561	21.5901296991996	22.0948314783557
954	NANS	D0G780	N-acetylneuraminic acid synthase (Sialic acid synthase)		22.8731264271844	23.8170769475023		-22.8731264271844	-23.8170769475023	0	-0.943950520317902	22.8731264271844	23.8170769475023
955	NAP1L1	A0A4X1W188	Uncharacterized protein		22.4619499937801			-22.4619499937801	0	0	22.4619499937801	22.4619499937801	0
956	NAP1L4	A0A287AZH1	Nucleosome assembly protein 1-like 4 (Nucleosome assembly protein 1-like 4 isoform X2)		23.1625407639694	24.3095164638315		-23.1625407639694	-24.3095164638315	0	-1.1469756998621	23.1625407639694	24.3095164638315
957	NAPB	A0A4X1V0Y2	Uncharacterized protein		24.1500846460493	27.1363353910806		-24.1500846460493	-27.1363353910806	0	-2.9862507450313	24.1500846460493	27.1363353910806
958	NAPG	A0A4X1VMV5	Uncharacterized protein		24.3008675009704	26.9824085259687		-24.3008675009704	-26.9824085259687	0	-2.6815410249983	24.3008675009704	26.9824085259687
959	NARS	A0A4X1U5J5	AA_TRNA_LIGASE_II domain-containing protein		22.4914504174158	23.5996548399483		-22.4914504174158	-23.5996548399483	0	-1.1082044225325	22.4914504174158	23.5996548399483
960	NAXD	I3LS60	ATP-dependent (S)-NAD(P)H-hydrate dehydratase (EC 4.2.1.93) (ATP-dependent NAD(P)HX dehydratase) (Carbohydrate kinase domain-containing protein)		19.2811232709413	25.1758801009308		-19.2811232709413	-25.1758801009308	0	-5.8947568299895	19.2811232709413	25.1758801009308
961	NCDN	A0A4X1VSP2	Uncharacterized protein		23.4164659239184	26.603989213298		-23.4164659239184	-26.603989213298	0	-3.1875232893796	23.4164659239184	26.603989213298
962	NCEH1	A0A5G2Q7D1	Uncharacterized protein		20.0239010478972	20.9957188736163		-20.0239010478972	-20.9957188736163	0	-0.9718178257191	20.0239010478972	20.9957188736163
963	NCK1	A0A4X1TKT2	Uncharacterized protein		20.6288300437564	21.1420185848511		-20.6288300437564	-21.1420185848511	0	-0.513188541094703	20.6288300437564	21.1420185848511
964	NCKAP1	A0A287BQ29	NCK associated protein 1		20.3873451311021			-20.3873451311021	0	0	20.3873451311021	20.3873451311021	0
965	NCKIPSD	A0A4X1SYU9	NCK interacting protein with SH3 domain		19.8308604664643	21.419621573912		-19.8308604664643	-21.419621573912	0	-1.5887611074477	19.8308604664643	21.419621573912
966	NCL	A0A4X1TI48	Uncharacterized protein		26.0600727231931	25.711286262855	24.8424137703587	-26.0600727231931	-25.711286262855	-24.8424137703587	0.348786460338101	1.2176589528344	0.868872492496301
967	NCLN	F1S8E9	Nicalin		20.8230853040254	19.898927153245		-20.8230853040254	-19.898927153245	0	0.9241581507804	20.8230853040254	19.898927153245
968	NDUFA12	A0A4X1SI84	NADH dehydrogenase [ubiquinone] 1 alpha subcomplex subunit 12		24.4598523512973	26.1239125589544		-24.4598523512973	-26.1239125589544	0	-1.6640602076571	24.4598523512973	26.1239125589544
969	NDUFA2	F1RGE3	NADH dehydrogenase [ubiquinone] 1 alpha subcomplex subunit 2		26.9070620644571	25.7045250381547		-26.9070620644571	-25.7045250381547	0	1.2025370263024	26.9070620644571	25.7045250381547
970	NDUFA4	A1XQS3	Mitochondrial NDUFA4		23.8038489491993	26.6442840523947		-23.8038489491993	-26.6442840523947	0	-2.8404351031954	23.8038489491993	26.6442840523947
971	NDUFA5	A0A4X1VWT5	Uncharacterized protein		22.4936944877404	26.0681152796255		-22.4936944877404	-26.0681152796255	0	-3.5744207918851	22.4936944877404	26.0681152796255
972	NDUFA7	A0A4X1VLA2	Uncharacterized protein		23.0883374597966	26.4088015577259		-23.0883374597966	-26.4088015577259	0	-3.3204640979293	23.0883374597966	26.4088015577259
973	NDUFA8	F1SLR1	CHCH domain-containing protein		24.3378812274445	27.0285952028084		-24.3378812274445	-27.0285952028084	0	-2.6907139753639	24.3378812274445	27.0285952028084
974	NDUFA9	A0A287AE88	NADH:ubiquinone oxidoreductase subunit A9		23.5366806669903	26.4357816376506		-23.5366806669903	-26.4357816376506	0	-2.8991009706603	23.5366806669903	26.4357816376506
975	NDUFB4	A0A287BPW8	NADH:ubiquinone oxidoreductase subunit B4		24.3065551869764	24.472370822284		-24.3065551869764	-24.472370822284	0	-0.165815635307599	24.3065551869764	24.472370822284
976	NDUFB6	F6Q0K3	NADH dehydrogenase [ubiquinone] 1 beta subcomplex subunit 6		21.1877190140135	23.1199423674101		-21.1877190140135	-23.1199423674101	0	-1.9322233533966	21.1877190140135	23.1199423674101
977	NDUFB7	F1SCH1	NADH dehydrogenase ubiquinone 1 beta subcomplex subunit 7 (NADH:ubiquinone oxidoreductase subunit B7)		23.3968186343992	24.3309564595532		-23.3968186343992	-24.3309564595532	0	-0.934137825154	23.3968186343992	24.3309564595532
978	NDUFB9	A0A4X1T0A8	Uncharacterized protein		28.1702054825401	26.7501784171658		-28.1702054825401	-26.7501784171658	0	1.4200270653743	28.1702054825401	26.7501784171658
979	NDUFS1	F1SHD7	NADH:ubiquinone oxidoreductase core subunit S1		25.8472307346675	28.8541970045243	23.4988088985179	-25.8472307346675	-28.8541970045243	-23.4988088985179	-3.0069662698568	2.3484218361496	5.3553881060064
980	NDUFS3	A0A4X1VSA0	Complex1_30kDa domain-containing protein		20.2868672193271	25.325977752571		-20.2868672193271	-25.325977752571	0	-5.0391105332439	20.2868672193271	25.325977752571
981	NDUFS4	A0A5G2QZZ2	NADH:ubiquinone oxidoreductase subunit S4		22.8522327955074			-22.8522327955074	0	0	22.8522327955074	22.8522327955074	0
982	NDUFS5	F1SV23	Uncharacterized protein	23.5742047775928	25.4673853842725	25.7881109984801		-1.8931806066797	-2.2139062208873	23.5742047775928	-0.3207256142076	25.4673853842725	25.7881109984801
983	NDUFS6	A0A4X1THU2	NADH dehydrogenase [ubiquinone] iron-sulfur protein 6, mitochondrial		21.7620730216489	27.0505022980664		-21.7620730216489	-27.0505022980664	0	-5.2884292764175	21.7620730216489	27.0505022980664
984	NDUFS7	A0A4X1VVS8	Oxidored_q6 domain-containing protein		24.931601823664	24.9780123813682		-24.931601823664	-24.9780123813682	0	-0.0464105577041991	24.931601823664	24.9780123813682
985	NDUFS8	A0A287BDC0	NADH:ubiquinone oxidoreductase core subunit S8		22.8309038903409	25.128166240623		-22.8309038903409	-25.128166240623	0	-2.2972623502821	22.8309038903409	25.128166240623
986	NDUFV2	A0A4X1VR45	Uncharacterized protein		23.4973574937328	26.8671901485711	22.5436447368867	-23.4973574937328	-26.8671901485711	-22.5436447368867	-3.3698326548383	0.953712756846098	4.3235454116844
987	NECAP1	A0A4X1TY53	DUF1681 domain-containing protein		23.3509323762783	24.5413023486257		-23.3509323762783	-24.5413023486257	0	-1.1903699723474	23.3509323762783	24.5413023486257
988	NEFH	F1RFH3	Neurofilament heavy polypeptide		28.5628672115524	29.5405372260617		-28.5628672115524	-29.5405372260617	0	-0.9776700145093	28.5628672115524	29.5405372260617
989	NEFL	A0A4X1VCX8	Neurofilament light polypeptide		31.1631019928436	33.2377548633087	21.4403525815087	-31.1631019928436	-33.2377548633087	-21.4403525815087	-2.0746528704651	9.7227494113349	11.7974022818
990	NEGR1	A0A4X1UFE5	Uncharacterized protein		21.4611400675921			-21.4611400675921	0	0	21.4611400675921	21.4611400675921	0
991	NEK7	A0A4X1SPG3	Protein kinase domain-containing protein		20.5047406632179			-20.5047406632179	0	0	20.5047406632179	20.5047406632179	0
992	NEOGENIN ISOFORM X13	A0A480JXZ6	Neogenin isoform X13		20.7599817324539	25.094830904073		-20.7599817324539	-25.094830904073	0	-4.3348491716191	20.7599817324539	25.094830904073
993	NES	I3LNY6	Nestin		19.8238987704107		25.1464297576152	-19.8238987704107	0	-25.1464297576152	19.8238987704107	-5.3225309872045	-25.1464297576152
994	NESPRIN-1 (NESPRIN-1 ISOFORM X8)	A0A480IYE0	Nesprin-1 (Nesprin-1 isoform X8)		19.5960049892083			-19.5960049892083	0	0	19.5960049892083	19.5960049892083	0
995	NEURABIN-2	A0A480L9H7	Neurabin-2		21.2951861123442	24.0253898818549		-21.2951861123442	-24.0253898818549	0	-2.7302037695107	21.2951861123442	24.0253898818549
996	NEURAL CELL ADHESION MOLECULE 1 ISOFORM 1 (NEURAL CELL ADHESION MOLECULE 1 ISOFORM X21)	A0A480IND8	Neural cell adhesion molecule 1 isoform 1 (Neural cell adhesion molecule 1 isoform X21)		25.4122626713336			-25.4122626713336	0	0	25.4122626713336	25.4122626713336	0
997	NEURAL CELL ADHESION MOLECULE 2	A0A4X1UFV8	Neural cell adhesion molecule 2		22.6046404694377	26.7986983665232		-22.6046404694377	-26.7986983665232	0	-4.1940578970855	22.6046404694377	26.7986983665232
998	NEUROBLAST DIFFERENTIATION-ASSOCIATED PROTEIN AHNAK ISOFORM X1 (NEUROBLAST DIFFERENTIATION-ASSOCIATED PROTEIN AHNAK ISOFORM X1-LIKE)	A0A480Z467	Neuroblast differentiation-associated protein AHNAK isoform X1 (Neuroblast differentiation-associated protein AHNAK isoform X1-like)		23.9273635596836	20.3255159118236		-23.9273635596836	-20.3255159118236	0	3.60184764786	23.9273635596836	20.3255159118236
999	NEUROCAN CORE PROTEIN	A0A480NPG3	Neurocan core protein		26.0410551962718			-26.0410551962718	0	0	26.0410551962718	26.0410551962718	0
1000	NEUROFILAMENT MEDIUM POLYPEPTIDE ISOFORM 1	A0A480VY62	Neurofilament medium polypeptide isoform 1		30.7718681852297	33.9431853125272		-30.7718681852297	-33.9431853125272	0	-3.1713171272975	30.7718681852297	33.9431853125272
1001	NEUROLIGIN-3 ISOFORM 3	I3LVN7	Neuroligin-3 isoform 3		19.607087603426	20.2091541469596		-19.607087603426	-20.2091541469596	0	-0.602066543533603	19.607087603426	20.2091541469596
1002	NFASC	A0A286ZKL7	Neurofascin		26.1312287875033	28.5554552155263		-26.1312287875033	-28.5554552155263	0	-2.424226428023	26.1312287875033	28.5554552155263
1003	NID1	F1RGY5	Nidogen 1		24.8488735004787		33.3838484875623	-24.8488735004787	0	-33.3838484875623	24.8488735004787	-8.5349749870836	-33.3838484875623	Core matrisome	ECM Glycoproteins	nidogen 1	NID	7821	NA	P14543	NP_002499.2	Mouse:Nid1|	Basement Membrane
1004	NID2	A0A4X1WE67	Uncharacterized protein		25.3787595480325	23.2666334030824	29.0515760087754	-25.3787595480325	-23.2666334030824	-29.0515760087754	2.1121261449501	-3.6728164607429	-5.784942605693	Core matrisome	ECM Glycoproteins	nidogen 2 (osteonidogen)	-	13389	NA	H0YJV3:Q14112	NP_031387.3	Mouse:Nid2|	Basement Membrane
1005	NIPSNAP1	A0A4X1VCJ1	NIPSNAP domain-containing protein		26.771172642641	26.1515659879671		-26.771172642641	-26.1515659879671	0	0.619606654673902	26.771172642641	26.1515659879671
1006	NIPSNAP2	A0A5G2QWH5	Nipsnap homolog 2		24.2693291721756	23.6835639635054		-24.2693291721756	-23.6835639635054	0	0.5857652086702	24.2693291721756	23.6835639635054
1007	NIT2	A0A4X1UWI9	CN hydrolase domain-containing protein		20.1934202894728	24.8408196354775		-20.1934202894728	-24.8408196354775	0	-4.6473993460047	20.1934202894728	24.8408196354775
1008	NNT	A0A4X1STF8	Uncharacterized protein		27.1341621380592	24.1888776561239		-27.1341621380592	-24.1888776561239	0	2.9452844819353	27.1341621380592	24.1888776561239
1009	NON-SPECIFIC LIPID-TRANSFER PROTEIN (NON-SPECIFIC LIPID-TRANSFER PROTEIN ISOFORM 1)	A0A480SKS9	Non-specific lipid-transfer protein (Non-specific lipid-transfer protein isoform 1)		22.7553397330264			-22.7553397330264	0	0	22.7553397330264	22.7553397330264	0
1010	NON-SPECIFIC SERINE/THREONINE PROTEIN KINASE (EC 2.7.11.1)	A0A480TW82	Non-specific serine/threonine protein kinase (EC 2.7.11.1)		20.7208355865014	26.8595925120338		-20.7208355865014	-26.8595925120338	0	-6.1387569255324	20.7208355865014	26.8595925120338
1011	NONO	I3LSU1	Non-POU domain containing octamer binding (Non-POU domain-containing octamer-binding protein isoform 1)		24.8961049814339	24.6079182803549	26.4364811067689	-24.8961049814339	-24.6079182803549	-26.4364811067689	0.288186701078999	-1.540376125335	-1.828562826414
1012	NOP58	A0A287AGF9	NOP58 ribonucleoprotein		20.5387534780895	20.682647766712		-20.5387534780895	-20.682647766712	0	-0.143894288622501	20.5387534780895	20.682647766712
1013	NOVA2	A0A4X1VWF7	Uncharacterized protein		22.9080513881919	22.4454784225763		-22.9080513881919	-22.4454784225763	0	0.4625729656156	22.9080513881919	22.4454784225763
1014	NPEPPS	A0A5G2R745	Aminopeptidase (EC 3.4.11.-)		22.6677657366622	27.411638729883		-22.6677657366622	-27.411638729883	0	-4.7438729932208	22.6677657366622	27.411638729883
1015	NPM1	I3LUP6	Nucleophosmin (Nucleophosmin 1) (Nucleophosmin isoform 1)		21.8260653079167	25.6018008552347	23.2046590143667	-21.8260653079167	-25.6018008552347	-23.2046590143667	-3.775735547318	-1.37859370645	2.397141840868
1016	NPTN	F1SIC5	Neuroplastin		22.4392405771157	27.1073999258355		-22.4392405771157	-27.1073999258355	0	-4.6681593487198	22.4392405771157	27.1073999258355
1017	NRCAM	A0A287AIH7	Neuronal cell adhesion molecule (Neuronal cell adhesion molecule isoform X24)		22.1823710389397	27.9648582492981		-22.1823710389397	-27.9648582492981	0	-5.7824872103584	22.1823710389397	27.9648582492981
1018	NSF	A0A4X1TCT0	Uncharacterized protein	21.5944033887617	28.5228159981855	30.392301841679	21.1539826753879	-6.9284126094238	-8.7978984529173	0.440420713373801	-1.8694858434935	7.3688333227976	9.2383191662911
1019	NSF ATTACHMENT PROTEIN ALPHA	A0A4X1W2W5	NSF attachment protein alpha		22.4791240170282	24.5239074749321		-22.4791240170282	-24.5239074749321	0	-2.0447834579039	22.4791240170282	24.5239074749321
1020	NSFL1C	A0A4X1SK04	Uncharacterized protein		19.8509165923562	25.5542566970533		-19.8509165923562	-25.5542566970533	0	-5.7033401046971	19.8509165923562	25.5542566970533
1021	NSUN2	A0A4X1TIX2	SAM_MT_RSMB_NOP domain-containing protein		20.831815858076	20.7470595883225		-20.831815858076	-20.7470595883225	0	0.0847562697534983	20.831815858076	20.7470595883225
1022	NUBP2	A0A5G2R5P5	Cytosolic Fe-S cluster assembly factor NUBP2 (Nucleotide-binding protein 2) (NBP 2)		18.9430590069573			-18.9430590069573	0	0	18.9430590069573	18.9430590069573	0
1023	NUCLEAR DISTRIBUTION C, DYNEIN COMPLEX REGULATOR	A0A4X1UR50	Nuclear distribution C, dynein complex regulator		20.8334051307838	25.537820704141		-20.8334051307838	-25.537820704141	0	-4.7044155733572	20.8334051307838	25.537820704141
1024	NUCLEAR PORE COMPLEX PROTEIN NUP93	A0A480NWF7	Nuclear pore complex protein Nup93		18.5909548626151			-18.5909548626151	0	0	18.5909548626151	18.5909548626151	0
1025	NUCLEOSIDE DIPHOSPHATE KINASE (EC 2.7.4.6) (FRAGMENT)	A0A481D0P1	Nucleoside diphosphate kinase (EC 2.7.4.6) (Fragment)		21.3849445307904	27.6575750499462		-21.3849445307904	-27.6575750499462	0	-6.2726305191558	21.3849445307904	27.6575750499462
1026	NUDCD2	A0A4X1U3F1	CS domain-containing protein		19.8693062195847	21.053083070615		-19.8693062195847	-21.053083070615	0	-1.1837768510303	19.8693062195847	21.053083070615
1027	NUDCD3	A0A287BST6	NudC domain containing 3		22.8448046488048	21.3447744219393		-22.8448046488048	-21.3447744219393	0	1.5000302268655	22.8448046488048	21.3447744219393
1028	NUDT2	P50584	Bis(5'-nucleosyl)-tetraphosphatase [asymmetrical] (EC 3.6.1.17) (Diadenosine 5',5'''-P1,P4-tetraphosphate asymmetrical hydrolase) (Ap4A hydrolase) (Ap4Aase) (Diadenosine tetraphosphatase) (Nucleoside diphosphate-linked moiety X motif 2) (Nudix motif 2)		21.0556093846271	20.6534501720838		-21.0556093846271	-20.6534501720838	0	0.4021592125433	21.0556093846271	20.6534501720838
1029	NUDT21	A0A5G2QJ53	Cleavage and polyadenylation specificity factor subunit 5		19.4544187279887	21.2577917030833	20.7917952764457	-19.4544187279887	-21.2577917030833	-20.7917952764457	-1.8033729750946	-1.337376548457	0.465996426637599
1030	NUDT4	A0A287A8H7	Nudix hydrolase domain-containing protein		22.2671993230739	22.2017138889503		-22.2671993230739	-22.2017138889503	0	0.0654854341235982	22.2671993230739	22.2017138889503
1031	NUMA1	A0A0B8RSH5	Nuclear mitotic apparatus protein 1		22.2208296228162	21.7880594651615	26.9964067116092	-22.2208296228162	-21.7880594651615	-26.9964067116092	0.432770157654701	-4.775577088793	-5.2083472464477
1032	OCIAD2	F1SE82	OCIA domain containing 2		21.4387119999887	22.8265723910172		-21.4387119999887	-22.8265723910172	0	-1.3878603910285	21.4387119999887	22.8265723910172
1033	OGA	A0A287A1M3	O-GlcNAcase		21.6183975090286	23.3106050652861		-21.6183975090286	-23.3106050652861	0	-1.6922075562575	21.6183975090286	23.3106050652861
1034	OGDH	K9IVI1	2-oxoglutarate dehydrogenase, mitochondrial (2-oxoglutarate dehydrogenase, mitochondrial isoform 1) (Oxoglutarate dehydrogenase)		24.4881715184531	26.9754481704392	21.2510698830009	-24.4881715184531	-26.9754481704392	-21.2510698830009	-2.4872766519861	3.2371016354522	5.7243782874383
1035	OGN	A0A0H5ANC0	Osteoglycin (Osteoglycin/mimecan)		23.6192393652427	22.1781460464363		-23.6192393652427	-22.1781460464363	0	1.4410933188064	23.6192393652427	22.1781460464363	Core matrisome	Proteoglycans	osteoglycin	DKFZp586P2421|OG|OIF|SLRR3A	8126	NA	P20774:Q5TBF5	NP_054776.1:NP_148935.1	Mouse:Ogn|
1036	OLA1	A0A4X1UNV8	Obg-like ATPase 1		25.2204702470743	25.6783884000198		-25.2204702470743	-25.6783884000198	0	-0.457918152945499	25.2204702470743	25.6783884000198
1037	OLFACTOMEDIN-LIKE PROTEIN 1 (OLFACTOMEDIN-LIKE PROTEIN 1 ISOFORM X1)	A0A480F4M9	Olfactomedin-like protein 1 (Olfactomedin-like protein 1 isoform X1)		20.2543863328909			-20.2543863328909	0	0	20.2543863328909	20.2543863328909	0
1038	OLFML3	H6UWK6	Olfactomedin like 3 (Olfactomedin-like protein 3) (EC 1.2.7.1) (Olfactomedin-like protein 3 isoform 1)		22.657825316875	20.4007890397108		-22.657825316875	-20.4007890397108	0	2.2570362771642	22.657825316875	20.4007890397108
1039	OMG	A0A5G2QNK3	Oligodendrocyte myelin glycoprotein		24.5414225110217	27.862899493021		-24.5414225110217	-27.862899493021	0	-3.3214769819993	24.5414225110217	27.862899493021
1040	OPA1	A0A286ZLB3	Dynamin-like 120 kDa protein, mitochondrial isoform 8 (OPA1 mitochondrial dynamin like GTPase)		24.4408523655947	26.6942842094449		-24.4408523655947	-26.6942842094449	0	-2.2534318438502	24.4408523655947	26.6942842094449
1041	OPIOID-BINDING PROTEIN/CELL ADHESION MOLECULE ISOFORM B	A0A480Y9K7	Opioid-binding protein/cell adhesion molecule isoform b		21.9646356500089			-21.9646356500089	0	0	21.9646356500089	21.9646356500089	0
1042	OPTN	A0A4X1VXX3	Optineurin		19.8153551995057	22.5491940292147		-19.8153551995057	-22.5491940292147	0	-2.733838829709	19.8153551995057	22.5491940292147
1043	ORNITHINE AMINOTRANSFERASE, MITOCHONDRIAL ISOFORM 1	A0A480KQ15	Ornithine aminotransferase, mitochondrial isoform 1		22.767890586389			-22.767890586389	0	0	22.767890586389	22.767890586389	0
1044	OSBPL1A	A0A4X1VNA3	Oxysterol-binding protein		19.3426170430257	22.8992426007205		-19.3426170430257	-22.8992426007205	0	-3.5566255576948	19.3426170430257	22.8992426007205
1045	OSTF1	A0A5G2R2G9	Osteoclast-stimulating factor 1		21.6194262165304			-21.6194262165304	0	0	21.6194262165304	21.6194262165304	0
1046	OXCT1	Q29551	Succinyl-CoA:3-ketoacid coenzyme A transferase 1, mitochondrial (EC 2.8.3.5) (3-oxoacid CoA-transferase 1) (Somatic-type succinyl-CoA:3-oxoacid CoA-transferase) (SCOT-s)		22.6155744122492	22.0251784155257		-22.6155744122492	-22.0251784155257	0	0.590395996723498	22.6155744122492	22.0251784155257
1047	OXR1	A0A287AJY1	Oxidation resistance 1		22.1498140528925	26.1094999118505		-22.1498140528925	-26.1094999118505	0	-3.959685858958	22.1498140528925	26.1094999118505
1048	OXYSTEROL-BINDING PROTEIN	A0A480VBR5	Oxysterol-binding protein		21.1681329943723	23.0839469133667		-21.1681329943723	-23.0839469133667	0	-1.9158139189944	21.1681329943723	23.0839469133667
1049	PA2G4	A0A4X1W958	Peptidase_M24 domain-containing protein		23.4487131358948	24.542616218225		-23.4487131358948	-24.542616218225	0	-1.0939030823302	23.4487131358948	24.542616218225
1050	PABPC1	F2Z557	Polyadenylate-binding protein (PABP)		24.5644793797324	26.4287924015411	27.3573669527602	-24.5644793797324	-26.4287924015411	-27.3573669527602	-1.8643130218087	-2.7928875730278	-0.9285745512191
1051	PACSIN1	A0A4X1T639	Uncharacterized protein		26.4792314703533	28.6854014502805		-26.4792314703533	-28.6854014502805	0	-2.2061699799272	26.4792314703533	28.6854014502805
1052	PACSIN2	A0A4X1W3U3	Protein kinase C and casein kinase substrate in neurons 2		20.7705729240391	20.2792185370375		-20.7705729240391	-20.2792185370375	0	0.4913543870016	20.7705729240391	20.2792185370375
1053	PADI2	A0A4X1W7G6	Peptidyl arginine deiminase 2		22.7800714389098	26.1857770190305		-22.7800714389098	-26.1857770190305	0	-3.4057055801207	22.7800714389098	26.1857770190305
1054	PAFAH1B1	A0A4X1U9N0	Platelet-activating factor acetylhydrolase IB subunit alpha (Lissencephaly-1 protein) (LIS-1) (PAF acetylhydrolase 45 kDa subunit) (PAF-AH 45 kDa subunit) (PAF-AH alpha) (PAFAH alpha)		26.0643614212571	26.1266801302294		-26.0643614212571	-26.1266801302294	0	-0.062318708972299	26.0643614212571	26.1266801302294
1055	PAFAH1B2	A0A4X1SWN4	SGNH_hydro domain-containing protein		24.1145340809399	26.3782644511541		-24.1145340809399	-26.3782644511541	0	-2.2637303702142	24.1145340809399	26.3782644511541
1056	PAFAH1B3	A0A4X1SJ01	SGNH_hydro domain-containing protein		24.1005655126978	25.7418287817446		-24.1005655126978	-25.7418287817446	0	-1.6412632690468	24.1005655126978	25.7418287817446
1057	PAK2	A0A5G2R246	Non-specific serine/threonine protein kinase (EC 2.7.11.1)		22.1856053084457	22.9017065956567		-22.1856053084457	-22.9017065956567	0	-0.716101287211	22.1856053084457	22.9017065956567
1058	PALLD	F1RIW3	Palladin isoform X1 (Palladin isoform X2) (Palladin, cytoskeletal associated protein)		25.1985515195995	22.3188770238792		-25.1985515195995	-22.3188770238792	0	2.8796744957203	25.1985515195995	22.3188770238792
1059	PALMITOYL-PROTEIN THIOESTERASE 1 ISOFORM 1	A0A480TS65	Palmitoyl-protein thioesterase 1 isoform 1		20.1791628827257	24.127330410773		-20.1791628827257	-24.127330410773	0	-3.9481675280473	20.1791628827257	24.127330410773
1060	PAPSS1	A0A287A7F4	3'-phosphoadenosine 5'-phosphosulfate synthase 1		20.1132671725996	21.0892611309502		-20.1132671725996	-21.0892611309502	0	-0.9759939583506	20.1132671725996	21.0892611309502
1061	PARK7	A0A5G2QIK1	DJ-1_PfpI domain-containing protein		24.0118533842326	30.2706534273963		-24.0118533842326	-30.2706534273963	0	-6.2588000431637	24.0118533842326	30.2706534273963
1062	PARP1	I3LDH3	Poly [ADP-ribose] polymerase (PARP) (EC 2.4.2.-)		22.8061299395863	22.5792127774979		-22.8061299395863	-22.5792127774979	0	0.226917162088398	22.8061299395863	22.5792127774979
1063	PARP3	A0A4X1SEZ3	Poly [ADP-ribose] polymerase (PARP) (EC 2.4.2.-)		18.4867507021601			-18.4867507021601	0	0	18.4867507021601	18.4867507021601	0
1064	PARVA	A0A5G2R583	Parvin alpha		20.2611525720416			-20.2611525720416	0	0	20.2611525720416	20.2611525720416	0
1065	PBDC1	A0A287A992	Polysaccharide biosynthesis domain containing 1		21.7832893929204	22.2196658059027		-21.7832893929204	-22.2196658059027	0	-0.436376412982302	21.7832893929204	22.2196658059027
1066	PBXIP1	A0A287BL58	PBX homeobox interacting protein 1 (Pre-B-cell leukemia transcription factor-interacting protein 1 isoform 1)		19.1331510269533	23.6937628797411		-19.1331510269533	-23.6937628797411	0	-4.5606118527878	19.1331510269533	23.6937628797411
1067	PC	A0A4X1TDF5	Pyruvate carboxylase (EC 6.4.1.1)		23.8946370023754	26.2042520350445		-23.8946370023754	-26.2042520350445	0	-2.3096150326691	23.8946370023754	26.2042520350445
1068	PCBP1	I3LEC2	Poly(rC) binding protein 1		25.1266128657273	26.6245738456221	25.156361038448	-25.1266128657273	-26.6245738456221	-25.156361038448	-1.4979609798948	-0.0297481727207014	1.4682128071741
1069	PCLO	A0A4X1SMJ9	Piccolo presynaptic cytomatrix protein		21.1373904057857	25.6592098180493		-21.1373904057857	-25.6592098180493	0	-4.5218194122636	21.1373904057857	25.6592098180493
1070	PCMT1	P80895	Protein-L-isoaspartate(D-aspartate) O-methyltransferase (PIMT) (EC 2.1.1.77) (L-isoaspartyl protein carboxyl methyltransferase) (Protein L-isoaspartyl/D-aspartyl methyltransferase) (Protein-beta-aspartate methyltransferase)		25.2807349315719	28.7796416136019		-25.2807349315719	-28.7796416136019	0	-3.49890668203	25.2807349315719	28.7796416136019
1071	PCOLCE	A0A4X1UEE0	Uncharacterized protein		20.7779554031			-20.7779554031	0	0	20.7779554031	20.7779554031	0	Core matrisome	ECM Glycoproteins	procollagen C-endopeptidase enhancer	PCPE|PCPE1	8738	NA	Q15113	NP_002584.2	Mouse:Pcolce|
1072	PCYOX1L	A0A4X1T6F9	Prenylcysteine oxidase 1 like		20.4065138060032	22.1161359642636		-20.4065138060032	-22.1161359642636	0	-1.7096221582604	20.4065138060032	22.1161359642636
1073	PCYT1A	A0A5G2QIR1	Phosphate cytidylyltransferase 1, choline, alpha		21.1282271480593			-21.1282271480593	0	0	21.1282271480593	21.1282271480593	0
1074	PDHA1	I3LCI2	Pyruvate dehydrogenase E1 component subunit alpha (EC 1.2.4.1)		25.6579451321276			-25.6579451321276	0	0	25.6579451321276	25.6579451321276	0
1075	PDHB	A0A5G2QSU5	Pyruvate dehydrogenase E1 component subunit beta (EC 1.2.4.1)		26.0362457396494	28.0726247782259		-26.0362457396494	-28.0726247782259	0	-2.0363790385765	26.0362457396494	28.0726247782259
1076	PDHX	A0A4X1SR46	Dihydrolipoamide acetyltransferase component of pyruvate dehydrogenase complex (EC 2.3.1.-)		22.0843408807169	25.4302283891375		-22.0843408807169	-25.4302283891375	0	-3.3458875084206	22.0843408807169	25.4302283891375
1077	PDIA4	F1SAD9	Protein disulfide-isomerase (EC 5.3.4.1)		22.517267720702	24.4855405932117	22.2859056767514	-22.517267720702	-24.4855405932117	-22.2859056767514	-1.9682728725097	0.2313620439506	2.1996349164603
1078	PDIA5	A0A4X1TF61	Uncharacterized protein		19.8768720188975			-19.8768720188975	0	0	19.8768720188975	19.8768720188975	0
1079	PDIA6	A0A480ZCA0	Protein disulfide-isomerase A6		22.7483064060003	25.1167638716019	25.6015322795415	-22.7483064060003	-25.1167638716019	-25.6015322795415	-2.3684574656016	-2.8532258735412	-0.484768407939601
1080	PDLIM1	A0A5K1TZ27	PDZ and LIM domain protein 1		23.4518109400994			-23.4518109400994	0	0	23.4518109400994	23.4518109400994	0
1081	PDLIM5	A0A4X1UFC0	Uncharacterized protein		22.7845611889665	22.4262605848877		-22.7845611889665	-22.4262605848877	0	0.358300604078799	22.7845611889665	22.4262605848877
1082	PDLIM7	A0A4X1SEG0	Uncharacterized protein		25.4275587291683			-25.4275587291683	0	0	25.4275587291683	25.4275587291683	0
1083	PDP1	A0A4X1U610	PPM-type phosphatase domain-containing protein		21.392375710464	21.9304514946414		-21.392375710464	-21.9304514946414	0	-0.538075784177398	21.392375710464	21.9304514946414
1084	PDZ AND LIM DOMAIN PROTEIN 4 ISOFORM 1 (FRAGMENT)	A0A481D286	PDZ and LIM domain protein 4 isoform 1 (Fragment)		19.2552673151976			-19.2552673151976	0	0	19.2552673151976	19.2552673151976	0
1085	PEA15	A0A4X1VP31	DED domain-containing protein		25.8285826137768	27.8363088319441		-25.8285826137768	-27.8363088319441	0	-2.0077262181673	25.8285826137768	27.8363088319441
1086	PEBP1	A0A4X1TTH9	Uncharacterized protein		21.5848319500215	31.7989744202647		-21.5848319500215	-31.7989744202647	0	-10.2141424702432	21.5848319500215	31.7989744202647
1087	PEPTIDYLPROLYL ISOMERASE (EC 5.2.1.8)	A0A480WFQ2	Peptidylprolyl isomerase (EC 5.2.1.8)		24.4286720043919			-24.4286720043919	0	0	24.4286720043919	24.4286720043919	0
1088	PFKM	A0A287B8N1	ATP-dependent 6-phosphofructokinase (ATP-PFK) (Phosphofructokinase) (EC 2.7.1.11) (Phosphohexokinase)		25.7120871501987	28.0663046367739		-25.7120871501987	-28.0663046367739	0	-2.3542174865752	25.7120871501987	28.0663046367739
1089	PFKP	A0A287AB45	ATP-dependent 6-phosphofructokinase (ATP-PFK) (Phosphofructokinase) (EC 2.7.1.11) (Phosphohexokinase)		23.1001399843889	25.9693649702609	18.3862933638723	-23.1001399843889	-25.9693649702609	-18.3862933638723	-2.869224985872	4.7138466205166	7.5830716063886
1090	PFN1	A0A4X1UWL6	Profilin		25.3238908121741	26.5098655893019	25.3899831431436	-25.3238908121741	-26.5098655893019	-25.3899831431436	-1.1859747771278	-0.0660923309695001	1.1198824461583
1091	PFN2	A0A4X1SZN9	Profilin		27.588366671852	27.1168163009546	21.9998147364312	-27.588366671852	-27.1168163009546	-21.9998147364312	0.4715503708974	5.5885519354208	5.1170015645234
1092	PGAM1	A0A287AJQ2	Phosphoglycerate mutase (EC 5.4.2.11) (EC 5.4.2.4)	21.6271311567948	28.6543037324224	30.7163751769248	23.4643303321139	-7.0271725756276	-9.08924402013	-1.8371991753191	-2.0620714445024	5.1899734003085	7.2520448448109
1093	PGK1	A0A5G2R4C4	Phosphoglycerate kinase (EC 2.7.2.3)	22.2799104116423	28.0797296330628	30.6182615361421	22.2226583594055	-5.7998192214205	-8.3383511244998	0.0572520522368016	-2.5385319030793	5.8570712736573	8.3956031767366
1094	PGLS	A0A4X1UGK7	6-phosphogluconolactonase (6PGL) (EC 3.1.1.31)		22.4706463810035	24.5177497089911		-22.4706463810035	-24.5177497089911	0	-2.0471033279876	22.4706463810035	24.5177497089911
1095	PGM1	A0A4X1TAN5	Uncharacterized protein		22.4481333667947	26.4537001908765		-22.4481333667947	-26.4537001908765	0	-4.0055668240818	22.4481333667947	26.4537001908765
1096	PGRMC1	Q95250	Membrane-associated progesterone receptor component 1 (mPR)		21.9040012307458	25.7966654001559		-21.9040012307458	-25.7966654001559	0	-3.8926641694101	21.9040012307458	25.7966654001559
1097	PHACTR1	A0A287ANU9	Phosphatase and actin regulator		22.1023314029375	24.4940458564807		-22.1023314029375	-24.4940458564807	0	-2.3917144535432	22.1023314029375	24.4940458564807
1098	PHB	F2Z543	Prohibitin		23.3436588850919	26.3042226545183	21.5721409987206	-23.3436588850919	-26.3042226545183	-21.5721409987206	-2.9605637694264	1.7715178863713	4.7320816557977
1099	PHB2	A0A4X1UZT9	Prohibitin		27.0505607538996	26.773247755306		-27.0505607538996	-26.773247755306	0	0.277312998593601	27.0505607538996	26.773247755306
1100	PHF24	A0A4X1VZ15	Zf_RING domain-containing protein		23.3048993149521	26.4028654134502		-23.3048993149521	-26.4028654134502	0	-3.0979660984981	23.3048993149521	26.4028654134502
1101	PHGDH	A0A4X1SSC2	D-3-phosphoglycerate dehydrogenase (EC 1.1.1.95)		24.6739035712097			-24.6739035712097	0	0	24.6739035712097	24.6739035712097	0
1102	PHOSPHATIDYLINOSITOL 5-PHOSPHATE 4-KINASE TYPE-2 ALPHA ISOFORM 1	A0A480VMP9	Phosphatidylinositol 5-phosphate 4-kinase type-2 alpha isoform 1		19.1050910374477			-19.1050910374477	0	0	19.1050910374477	19.1050910374477	0
1103	PHOSPHODIESTERASE (EC 3.1.4.-)	A0A481CZF0	Phosphodiesterase (EC 3.1.4.-)		19.5710129897916	24.3793006374768		-19.5710129897916	-24.3793006374768	0	-4.8082876476852	19.5710129897916	24.3793006374768
1104	PHOSPHOFURIN ACIDIC CLUSTER SORTING PROTEIN 1	A0A480IRH0	Phosphofurin acidic cluster sorting protein 1		22.1684104857211	24.9014032597701		-22.1684104857211	-24.9014032597701	0	-2.732992774049	22.1684104857211	24.9014032597701
1105	PHPT1	P59083	14 kDa phosphohistidine phosphatase (EC 3.9.1.3) (Phosphohistidine phosphatase 1) (PHPT1) (Protein histidine phosphatase) (PHP)		24.6977979506366	24.9442487262925		-24.6977979506366	-24.9442487262925	0	-0.246450775655902	24.6977979506366	24.9442487262925
1106	PHYHIP	F1RMB1	Phytanoyl-CoA 2-hydroxylase interacting protein (Phytanoyl-CoA hydroxylase-interacting protein)		22.2608963240259	25.3959290747518		-22.2608963240259	-25.3959290747518	0	-3.1350327507259	22.2608963240259	25.3959290747518
1107	PHYHIPL	A0A5G2QDT6	Phytanoyl-CoA 2-hydroxylase interacting protein like		24.4094236342571	25.938422897951		-24.4094236342571	-25.938422897951	0	-1.5289992636939	24.4094236342571	25.938422897951
1108	PI4K2A	A0A287AVH6	PI3K/PI4K domain-containing protein		18.9841671591556	17.9477079327398		-18.9841671591556	-17.9477079327398	0	1.0364592264158	18.9841671591556	17.9477079327398
1109	PICALM	F1STS9	Phosphatidylinositol binding clathrin assembly protein		19.1482714395461		23.0455331972503	-19.1482714395461	0	-23.0455331972503	19.1482714395461	-3.8972617577042	-23.0455331972503
1110	PIN1	A0A4X1UPF0	Peptidyl-prolyl cis-trans isomerase (EC 5.2.1.8)		24.2804339982985	25.6353648292329		-24.2804339982985	-25.6353648292329	0	-1.3549308309344	24.2804339982985	25.6353648292329
1111	PIP4K2B	A0A480I421	Phosphatidylinositol 5-phosphate 4-kinase type-2 beta		22.7580499538356	24.6826091279574		-22.7580499538356	-24.6826091279574	0	-1.9245591741218	22.7580499538356	24.6826091279574
1112	PIP5K1C	A0A287AQ94	Phosphatidylinositol-4-phosphate 5-kinase type 1 gamma		20.0286277132583	23.791026957592		-20.0286277132583	-23.791026957592	0	-3.7623992443337	20.0286277132583	23.791026957592
1113	PITPNA	A0A0B8RTD1	Phosphatidylinositol transfer protein, alpha		21.5090740174855	24.9375039621431		-21.5090740174855	-24.9375039621431	0	-3.4284299446576	21.5090740174855	24.9375039621431
1114	PITPNB	A0A5G2R4L6	Phosphatidylinositol transfer protein beta		21.3946076790374	24.8228711631471		-21.3946076790374	-24.8228711631471	0	-3.4282634841097	21.3946076790374	24.8228711631471
1115	PITPNM2	A0A287A673	Phosphatidylinositol transfer protein membrane associated 2		18.7687208127113	21.1608404406768		-18.7687208127113	-21.1608404406768	0	-2.3921196279655	18.7687208127113	21.1608404406768
1116	PKM	A0A287B8G0	Multifunctional fusion protein [Includes: Poly [ADP-ribose] polymerase (PARP) (EC 2.4.2.-); Pyruvate kinase (EC 2.7.1.40)]	23.1867557916874	23.7795903703876	26.4637272753983	26.4953317608441	-0.592834578700199	-3.2769714837109	-3.3085759691567	-2.6841369050107	-2.7157413904565	-0.0316044854458006
1117	PKR	Q865A4	Double stranded RNA-dependent protein kinase		20.8037819830634	21.3373507014653		-20.8037819830634	-21.3373507014653	0	-0.533568718401902	20.8037819830634	21.3373507014653
1118	PLCG1	A0A287BD27	1-phosphatidylinositol 4,5-bisphosphate phosphodiesterase gamma (EC 3.1.4.11)		22.0694193853696	22.2278579551101		-22.0694193853696	-22.2278579551101	0	-0.1584385697405	22.0694193853696	22.2278579551101
1119	PLECTIN ISOFORM 1A (PLECTIN ISOFORM X16)	A0A480IPA8	Plectin isoform 1a (Plectin isoform X16)		28.9977894645044			-28.9977894645044	0	0	28.9977894645044	28.9977894645044	0
1120	PLG	A0A4X1VQL9	Plasminogen (EC 3.4.21.7)		22.8333173955616	20.8885167482356	26.3756996140326	-22.8333173955616	-20.8885167482356	-26.3756996140326	1.944800647326	-3.542382218471	-5.487182865797	Matrisome-associated	ECM Regulators	plasminogen	DKFZp779M0222	9071	NA	A6PVI2:P00747:Q5TEH5	NP_000292.1:NP_001161810.1	Mouse:Plg|
1121	PLK4	A0A5G2QSN4	Polo like kinase 4		24.989150380235			-24.989150380235	0	0	24.989150380235	24.989150380235	0
1122	PLP1	A0A4X1W584	Myelin proteolipid protein	26.7011640213392	23.0452397593711	33.5006756391861		3.6559242619681	-6.7995116178469	26.7011640213392	-10.455435879814999	23.0452397593711	33.5006756391861
1123	PLPBP	F1RX84	Pyridoxal phosphate homeostasis protein (PLP homeostasis protein) (Proline synthase co-transcribed bacterial homolog protein)		22.860364834463	23.7853100248762		-22.860364834463	-23.7853100248762	0	-0.924945190413201	22.860364834463	23.7853100248762
1124	PLS3	A0A4X1V9E1	Uncharacterized protein		19.6614070969079	23.9303251135041		-19.6614070969079	-23.9303251135041	0	-4.2689180165962	19.6614070969079	23.9303251135041
1125	PMP2	A0A4X1UHK8	Myelin P2 protein		25.750315308262			-25.750315308262	0	0	25.750315308262	25.750315308262	0
1126	PMPCA	A0A4X1SPP9	Uncharacterized protein		20.0506474767114	20.5590540406405		-20.0506474767114	-20.5590540406405	0	-0.5084065639291	20.0506474767114	20.5590540406405
1127	PNPT1	F8SIP3	Polyribonucleotide nucleotidyltransferase 1		24.3163740023096	22.7424312951657		-24.3163740023096	-22.7424312951657	0	1.5739427071439	24.3163740023096	22.7424312951657
1128	PON2	B1PK14	Celiac disease 2		21.9687668884132	21.3640813558601		-21.9687668884132	-21.3640813558601	0	0.604685532553098	21.9687668884132	21.3640813558601
1129	POSTN	A0A5G2R015	Periostin		25.5807846345547			-25.5807846345547	0	0	25.5807846345547	25.5807846345547	0	Core matrisome	ECM Glycoproteins	periostin, osteoblast specific factor	MGC119510|MGC119511|OSF-2|OSF2|PDLPOSTN|PN|RP11-41	16953	NA	B1ALD9:Q15063	NP_001129406.1:NP_001129407.1:NP_001129408.1:NP_001273594.1:NP_001273595.1:NP_001273596.1:NP_006466.2:XP_005266288.1	Mouse:Postn|
1130	PPA1	A0A4X1TE56	Uncharacterized protein		26.7804081374085	27.0625501982913		-26.7804081374085	-27.0625501982913	0	-0.282142060882801	26.7804081374085	27.0625501982913
1131	PPA2	A0A4X1USG4	Uncharacterized protein		20.1008315215727	23.5904093664883		-20.1008315215727	-23.5904093664883	0	-3.4895778449156	20.1008315215727	23.5904093664883
1132	PPFIA3	I3LBV8	PTPRF interacting protein alpha 3		22.1739342787417	25.1524523474046		-22.1739342787417	-25.1524523474046	0	-2.9785180686629	22.1739342787417	25.1524523474046
1133	PPIA	P62936	Peptidyl-prolyl cis-trans isomerase A (PPIase A) (EC 5.2.1.8) (Cyclophilin A) (Cyclosporin A-binding protein) (Rotamase A) [Cleaved into: Peptidyl-prolyl cis-trans isomerase A, N-terminally processed]	22.7075373699751	30.3334236446064	31.6011275723416	26.0746057407379	-7.6258862746313	-8.8935902023665	-3.3670683707628	-1.2677039277352	4.2588179038685	5.5265218316037
1134	PPIB	A0A286ZKG9	Peptidyl-prolyl cis-trans isomerase (PPIase) (EC 5.2.1.8)		25.5546132214921		21.8644901279325	-25.5546132214921	0	-21.8644901279325	25.5546132214921	3.6901230935596	-21.8644901279325
1135	PPID	A0A4X1TWD6	Uncharacterized protein		24.740256118112	26.7163632765657		-24.740256118112	-26.7163632765657	0	-1.9761071584537	24.740256118112	26.7163632765657
1136	PPP1CC	Q2EHH7	Serine/threonine-protein phosphatase (EC 3.1.3.16)		24.0415103111803	22.9005829370464		-24.0415103111803	-22.9005829370464	0	1.1409273741339	24.0415103111803	22.9005829370464
1137	PPP1R12A	A0A5G2QU87	Protein phosphatase 1 regulatory subunit		22.3399641859165			-22.3399641859165	0	0	22.3399641859165	22.3399641859165	0
1138	PPP1R7	F1SI09	Uncharacterized protein		24.1654416298692	25.5995949485725		-24.1654416298692	-25.5995949485725	0	-1.4341533187033	24.1654416298692	25.5995949485725
1139	PPP2CB	A0A4X1VTD3	Serine/threonine-protein phosphatase (EC 3.1.3.16)		21.4823565906078	25.2755613667364		-21.4823565906078	-25.2755613667364	0	-3.7932047761286	21.4823565906078	25.2755613667364
1140	PPP2R1A	P54612	Serine/threonine-protein phosphatase 2A 65 kDa regulatory subunit A alpha isoform (PP2A subunit A isoform PR65-alpha) (PP2A subunit A isoform R1-alpha)		25.0150878065609	27.8769549603082	20.6520553522801	-25.0150878065609	-27.8769549603082	-20.6520553522801	-2.8618671537473	4.3630324542808	7.2248996080281
1141	PPP2R2A	A0A4X1VD60	Serine/threonine-protein phosphatase 2A 55 kDa regulatory subunit B		24.4479622264447	24.6228935683687	18.4102222717653	-24.4479622264447	-24.6228935683687	-18.4102222717653	-0.174931341923998	6.0377399546794	6.2126712966034
1142	PPP2R5D	A0A287BGB1	Serine/threonine-protein phosphatase 2A 56 kDa regulatory subunit		18.5578749377513	23.1860195390058		-18.5578749377513	-23.1860195390058	0	-4.6281446012545	18.5578749377513	23.1860195390058
1143	PRDX1	A0A286ZND5	Peroxiredoxin 1		25.7051491519327	27.179776063868	25.6624593148926	-25.7051491519327	-27.179776063868	-25.6624593148926	-1.4746269119353	0.0426898370401005	1.5173167489754
1144	PRDX2	A0A287AJ76	Peroxiredoxin-2		25.5705839973147	29.0892071410222	22.3594785365088	-25.5705839973147	-29.0892071410222	-22.3594785365088	-3.5186231437075	3.2111054608059	6.7297286045134
1145	PRDX3	F1S418	Thioredoxin domain-containing protein		22.7891318834754	27.6841944230828	25.3499726600961	-22.7891318834754	-27.6841944230828	-25.3499726600961	-4.8950625396074	-2.5608407766207	2.3342217629867
1146	PRDX5	A0A5G2R9D6	Peroxiredoxin (EC 1.11.1.15)		27.1130971709093	27.5159499446266		-27.1130971709093	-27.5159499446266	0	-0.402852773717299	27.1130971709093	27.5159499446266
1147	PRDX6	Q9TSX9	Peroxiredoxin-6 (EC 1.11.1.15) (1-Cys peroxiredoxin) (1-Cys PRX) (Acidic calcium-independent phospholipase A2) (aiPLA2) (EC 3.1.1.4) (Non-selenium glutathione peroxidase) (NSGPx)		20.9290313453352	25.7299547125167		-20.9290313453352	-25.7299547125167	0	-4.8009233671815	20.9290313453352	25.7299547125167
1148	PRELP	F1S6B4	Prolargin (Proline and arginine rich end leucine rich repeat protein)		27.9290441889982	22.8300690985223		-27.9290441889982	-22.8300690985223	0	5.0989750904759	27.9290441889982	22.8300690985223	Core matrisome	Proteoglycans	proline/arginine-rich end leucine-rich repeat protein	MGC45323|MST161|MSTP161|SLRR2A	9357	NA	P51888	NP_002716.1:NP_958505.1	Mouse:Prelp|
1149	PRKAB1	A0A5G2QTQ1	5'-AMP-activated protein kinase subunit beta-1		20.256443131984	20.5864236777607		-20.256443131984	-20.5864236777607	0	-0.329980545776699	20.256443131984	20.5864236777607
1150	PRKAR1A	A0A4X1SQ46	cAMP-dependent protein kinase type I-alpha regulatory subunit		24.7723777241135	24.4506935139504		-24.7723777241135	-24.4506935139504	0	0.321684210163099	24.7723777241135	24.4506935139504
1151	PRKAR2A	A0A4X1T0V7	cAMP-dependent protein kinase type II-alpha regulatory subunit		24.3904229657202	25.7167228786657		-24.3904229657202	-25.7167228786657	0	-1.3262999129455	24.3904229657202	25.7167228786657
1152	PRKAR2B	A0A4X1V1T6	Uncharacterized protein		24.4550549433977	26.587437255177		-24.4550549433977	-26.587437255177	0	-2.1323823117793	24.4550549433977	26.587437255177
1153	PRKCB	K9J4L8	Protein kinase C (EC 2.7.11.13)		19.8138485916583			-19.8138485916583	0	0	19.8138485916583	19.8138485916583	0
1154	PRKG1	Q3YJM5	cGMP-dependent protein kinase (EC 2.7.11.12)		20.3372110510535			-20.3372110510535	0	0	20.3372110510535	20.3372110510535	0
1155	PRKRA	A0A4X1UG29	Uncharacterized protein		23.8994900482461	25.1036569523591		-23.8994900482461	-25.1036569523591	0	-1.204166904113	23.8994900482461	25.1036569523591
1156	PRMT1	A0A5G2QA32	Protein arginine methyltransferase 1		19.6536242619177	21.7187258719914	19.7613128195292	-19.6536242619177	-21.7187258719914	-19.7613128195292	-2.0651016100737	-0.1076885576115	1.9574130524622
1157	PRNP	A0A2C9F391	Major prion protein		22.8127371422452	24.8480176402955		-22.8127371422452	-24.8480176402955	0	-2.0352804980503	22.8127371422452	24.8480176402955
1158	PROC	A0A4X1SMT6	Vitamin K-dependent protein C		21.945020773557			-21.945020773557	0	0	21.945020773557	21.945020773557	0
1159	PROGRAMMED CELL DEATH 6-INTERACTING PROTEIN ISOFORM 1	A0A480KNJ7	Programmed cell death 6-interacting protein isoform 1		22.1219853923403	24.9267917982965		-22.1219853923403	-24.9267917982965	0	-2.8048064059562	22.1219853923403	24.9267917982965
1160	PROTEIN ABHD11 ISOFORM 1 (PROTEIN ABHD11 ISOFORM X1)	A0A480XHD8	Protein ABHD11 isoform 1 (Protein ABHD11 isoform X1)		22.3493835593614			-22.3493835593614	0	0	22.3493835593614	22.3493835593614	0
1161	PROTEIN ABHD16A ISOFORM A	A0A480VFQ9	Protein ABHD16A isoform a		19.2040740438548	18.8963557382778		-19.2040740438548	-18.8963557382778	0	0.307718305576998	19.2040740438548	18.8963557382778
1162	PROTEIN DISULFIDE-ISOMERASE A6	A0A480ZCA0	Protein disulfide-isomerase A6		22.7483064060003	25.1167638716019		-22.7483064060003	-25.1167638716019	0	-2.3684574656016	22.7483064060003	25.1167638716019
1163	PROTEIN FAM98B (FRAGMENT)	A0A480JRQ1	Protein FAM98B (Fragment)		20.7007788382852	21.4057906099496		-20.7007788382852	-21.4057906099496	0	-0.705011771664402	20.7007788382852	21.4057906099496
1164	PROTEIN FLIGHTLESS-1 HOMOLOG ISOFORM 1	A0A480X0T9	Protein flightless-1 homolog isoform 1		18.5691537857588	21.3035687470884		-18.5691537857588	-21.3035687470884	0	-2.7344149613296	18.5691537857588	21.3035687470884
1165	PROTEIN HOOK HOMOLOG 3 (PROTEIN HOOK HOMOLOG 3 ISOFORM X1)	A0A480IM90	Protein Hook homolog 3 (Protein Hook homolog 3 isoform X1)		20.0691890777275			-20.0691890777275	0	0	20.0691890777275	20.0691890777275	0
1166	PROTEIN KINASE C AND CASEIN KINASE SUBSTRATE IN NEURONS PROTEIN 1 (FRAGMENT)	A0A481BY08	Protein kinase C and casein kinase substrate in neurons protein 1 (Fragment)		22.3316063500007			-22.3316063500007	0	0	22.3316063500007	22.3316063500007	0
1167	PROTEIN KINASE DOMAIN-CONTAINING PROTEIN	A0A4X1V1N4	Protein kinase domain-containing protein		24.1957845971429	24.7695686419073		-24.1957845971429	-24.7695686419073	0	-0.573784044764398	24.1957845971429	24.7695686419073
1168	PRPF19	A0A4X1VHT8	Uncharacterized protein		22.3713107760449	23.1771381571054	21.419284135231	-22.3713107760449	-23.1771381571054	-21.419284135231	-0.805827381060499	0.952026640813902	1.7578540218744
1169	PRPF8	A0A4X1U8G2	MPN domain-containing protein		20.1697010264172	21.3422464617806	23.7007449168512	-20.1697010264172	-21.3422464617806	-23.7007449168512	-1.1725454353634	-3.531043890434	-2.3584984550706
1170	PRPH	A0A4X1WDS9	Peripherin		26.1848554048907			-26.1848554048907	0	0	26.1848554048907	26.1848554048907	0
1171	PRPS1	F2Z572	Uncharacterized protein		23.2514710345434		20.2632172588915	-23.2514710345434	0	-20.2632172588915	23.2514710345434	2.9882537756519	-20.2632172588915
1172	PRX	A0A4X1SPV8	PDZ domain-containing protein		23.8128701280536			-23.8128701280536	0	0	23.8128701280536	23.8128701280536	0
1173	PRXL2A	F1SEQ7	Peroxiredoxin like 2A		21.4187684906261	23.3943875822591		-21.4187684906261	-23.3943875822591	0	-1.975619091633	21.4187684906261	23.3943875822591
1174	PRXL2B	A0A4X1W349	Prostamide/prostaglandin F synthase		24.3523659111486	23.9584711874652		-24.3523659111486	-23.9584711874652	0	0.393894723683399	24.3523659111486	23.9584711874652
1175	PSAT1	A0A4X1W0F8	Phosphoserine aminotransferase (EC 2.6.1.52)		24.5496097862952			-24.5496097862952	0	0	24.5496097862952	24.5496097862952	0
1176	PSD3	A0A4X1UFQ8	Pleckstrin and Sec7 domain containing 3		23.7196337770066	26.0607312036201		-23.7196337770066	-26.0607312036201	0	-2.3410974266135	23.7196337770066	26.0607312036201
1177	PSMC1	F2Z5J1	26S protease regulatory subunit 4 (26S proteasome regulatory subunit 4 isoform a) (Proteasome 26S subunit, ATPase 1)		23.3459475931419	24.2006707465598	18.1499162525374	-23.3459475931419	-24.2006707465598	-18.1499162525374	-0.854723153417901	5.1960313406045	6.0507544940224
1178	PSMC2	A0A4X1VCL1	AAA domain-containing protein		23.9159735145033	24.6794109677974	21.3337643396913	-23.9159735145033	-24.6794109677974	-21.3337643396913	-0.763437453294099	2.582209174812	3.3456466281061
1179	PSMC4	A0A4X1SRU3	AAA domain-containing protein		24.9682066897249	24.6749437047556		-24.9682066897249	-24.6749437047556	0	0.293262984969303	24.9682066897249	24.6749437047556
1180	PSMC6	A0A4X1W7V1	AAA domain-containing protein		23.1703371182432	24.9426847149038		-23.1703371182432	-24.9426847149038	0	-1.7723475966606	23.1703371182432	24.9426847149038
1181	PSMD11	F1RKW8	Proteasome 26S subunit, non-ATPase 11		22.0088339187797	24.615991658687		-22.0088339187797	-24.615991658687	0	-2.6071577399073	22.0088339187797	24.615991658687
1182	PSMD12	A0A480SMR6	26S proteasome non-ATPase regulatory subunit 12 (26S proteasome non-ATPase regulatory subunit 12 isoform 1) (Proteasome 26S subunit, non-ATPase 12)		20.6067443407873	22.6701785776658		-20.6067443407873	-22.6701785776658	0	-2.0634342368785	20.6067443407873	22.6701785776658
1183	PSMD13	A0A4X1VZI2	PCI domain-containing protein		20.3614659213404	22.6839578947939		-20.3614659213404	-22.6839578947939	0	-2.3224919734535	20.3614659213404	22.6839578947939
1184	PSMD4	A0A288CG47	Proteasome 26S subunit, non-ATPase 4		23.5514133948508	23.7397940109914	20.4339287058546	-23.5514133948508	-23.7397940109914	-20.4339287058546	-0.188380616140599	3.1174846889962	3.3058653051368
1185	PSMD7	A0A287AEH0	Proteasome 26S subunit, non-ATPase 7		21.9953756166514	23.5311392004999		-21.9953756166514	-23.5311392004999	0	-1.5357635838485	21.9953756166514	23.5311392004999
1186	PSPC1	A0A286ZKW2	Paraspeckle component 1 (Paraspeckle component 1 isoform 1)		23.8779872859613	23.7212271082941	27.5722512393286	-23.8779872859613	-23.7212271082941	-27.5722512393286	0.156760177667199	-3.6942639533673	-3.8510241310345
1187	PTBP1	A0A4X1VUR2	Polypyrimidine tract-binding protein 1		25.1872120269897	22.6882925094601	25.5923040314488	-25.1872120269897	-22.6882925094601	-25.5923040314488	2.4989195175296	-0.4050920044591	-2.9040115219887
1188	PTBP2	A0A4X1TWZ8	Uncharacterized protein		20.4681464949315	23.3719288896641		-20.4681464949315	-23.3719288896641	0	-2.9037823947326	20.4681464949315	23.3719288896641
1189	PTGDS	Q29095	Prostaglandin-H2 D-isomerase (EC 5.3.99.2) (Glutathione-independent PGD synthase) (Lipocalin-type prostaglandin-D synthase) (Prostaglandin-D2 synthase) (PGD2 synthase) (PGDS) (PGDS2)		21.8102135330245	25.990506318435		-21.8102135330245	-25.990506318435	0	-4.1802927854105	21.8102135330245	25.990506318435
1190	PTGES3	A0A5G2QTM2	Prostaglandin E synthase 3		24.9442300286253	26.3966728040893		-24.9442300286253	-26.3966728040893	0	-1.452442775464	24.9442300286253	26.3966728040893
1191	PTGIS	A0A5G2QTI8	Prostaglandin I2 synthase		20.6234537476679			-20.6234537476679	0	0	20.6234537476679	20.6234537476679	0
1192	PTGR2	A0A4X1TM83	Uncharacterized protein		21.0094659042562	22.8439389331823		-21.0094659042562	-22.8439389331823	0	-1.8344730289261	21.0094659042562	22.8439389331823
1193	PTN	A0A4X1VIL0	Pleiotrophin		22.3864993833219	20.9042208663465		-22.3864993833219	-20.9042208663465	0	1.4822785169754	22.3864993833219	20.9042208663465	Matrisome-associated	Secreted Factors	pleiotrophin	HARP|HBGF8|HBNF|NEGF1	9630	NA	C9JR52:P21246	NP_002816.1:XP_005250572.1	Mouse:Ptn|
1194	PTPN11	A0A480ERB4	Tyrosine-protein phosphatase non-receptor type (EC 3.1.3.48)		23.1089503528986	24.5807198830499		-23.1089503528986	-24.5807198830499	0	-1.4717695301513	23.1089503528986	24.5807198830499
1195	PTRH2	F1S227	Peptidyl-tRNA hydrolase 2 (Peptidyl-tRNA hydrolase 2, mitochondrial) (Peptidyl-tRNA hydrolase 2, mitochondrial isoform X1)		20.3999122608801	21.5326163386135		-20.3999122608801	-21.5326163386135	0	-1.1327040777334	20.3999122608801	21.5326163386135
1196	PUF60	A0A4X1UVY8	Uncharacterized protein		20.3232357435296	22.4154619972199		-20.3232357435296	-22.4154619972199	0	-2.0922262536903	20.3232357435296	22.4154619972199
1197	PURA	A0A5G2RGK0	Purine rich element binding protein A		26.985962687218	26.7656655920161		-26.985962687218	-26.7656655920161	0	0.2202970952019	26.985962687218	26.7656655920161
1198	PURB	A0A287A4H2	Purine rich element binding protein B (Transcriptional activator protein Pur-beta)		23.4332617869175	25.1801330814226		-23.4332617869175	-25.1801330814226	0	-1.7468712945051	23.4332617869175	25.1801330814226
1199	PURG	A0A4X1VV68	Uncharacterized protein		20.9231103294853	22.558068337766		-20.9231103294853	-22.558068337766	0	-1.6349580082807	20.9231103294853	22.558068337766
1200	PUTATIVE G-PROTEIN COUPLED RECEPTOR 158 (PUTATIVE G-PROTEIN COUPLED RECEPTOR 158 ISOFORM X1)	A0A481A5E2	Putative G-protein coupled receptor 158 (Putative G-protein coupled receptor 158 isoform X1)		20.9536968245795	24.6760851837514		-20.9536968245795	-24.6760851837514	0	-3.7223883591719	20.9536968245795	24.6760851837514
1201	PUTATIVE TYROSINE-PROTEIN PHOSPHATASE AUXILIN ISOFORM 1 (PUTATIVE TYROSINE-PROTEIN PHOSPHATASE AUXILIN ISOFORM X1)	A0A480V3M0	Putative tyrosine-protein phosphatase auxilin isoform 1 (Putative tyrosine-protein phosphatase auxilin isoform X1)		23.1356801951037			-23.1356801951037	0	0	23.1356801951037	23.1356801951037	0
1202	PYCR3	A0A287A3W3	Pyrroline-5-carboxylate reductase (EC 1.5.1.2)		26.1600634830494	22.880960646855		-26.1600634830494	-22.880960646855	0	3.2791028361944	26.1600634830494	22.880960646855
1203	PYGB	A0A4X1V5H0	Alpha-1,4 glucan phosphorylase (EC 2.4.1.1)		28.4927162594238	28.9020847700646		-28.4927162594238	-28.9020847700646	0	-0.4093685106408	28.4927162594238	28.9020847700646
1204	PYGM	A0A287B6I2	Alpha-1,4 glucan phosphorylase (EC 2.4.1.1)		26.2368868857545	26.2904860393278		-26.2368868857545	-26.2904860393278	0	-0.0535991535732983	26.2368868857545	26.2904860393278
1205	PYRIDOXAL KINASE (PYRIDOXAL KINASE ISOFORM 1)	A0A480QGN2	Pyridoxal kinase (Pyridoxal kinase isoform 1)		23.9407536483626			-23.9407536483626	0	0	23.9407536483626	23.9407536483626	0
1206	PYRUVATE KINASE (EC 2.7.1.40)	A0A480JGH8	Pyruvate kinase (EC 2.7.1.40)		30.170156326721	33.4030355425691		-30.170156326721	-33.4030355425691	0	-3.2328792158481	30.170156326721	33.4030355425691
1207	QARS	M3TYW5	Glutamine--tRNA ligase (Glutamine--tRNA ligase isoform a) (Glutaminyl-tRNA synthetase) (Glutamyl-prolyl-tRNA synthetase)		21.3493856292378	22.1195719937306	22.7358784379739	-21.3493856292378	-22.1195719937306	-22.7358784379739	-0.770186364492798	-1.3864928087361	-0.6163064442433
1208	QDPR	A0A4X1V8D9	Dihydropteridine reductase		25.9322388534759	28.1201497795212		-25.9322388534759	-28.1201497795212	0	-2.1879109260453	25.9322388534759	28.1201497795212
1209	QKI	A0A4X1VQY7	Protein quaking		22.217331085884	23.6958936303053	21.8729330794013	-22.217331085884	-23.6958936303053	-21.8729330794013	-1.4785625444213	0.344398006482699	1.822960550904
1210	RAB-LIKE PROTEIN 6 ISOFORM 1	A0A480L7X4	Rab-like protein 6 isoform 1		20.8529688771855	21.9383186235235		-20.8529688771855	-21.9383186235235	0	-1.085349746338	20.8529688771855	21.9383186235235
1211	RAB11A	A0A5G2QE74	Ras-related protein Rab-11A		26.3193268663666			-26.3193268663666	0	0	26.3193268663666	26.3193268663666	0
1212	RAB11FIP5	A0A5G2QT97	Uncharacterized protein		23.0953974724067	22.8826097510973		-23.0953974724067	-22.8826097510973	0	0.2127877213094	23.0953974724067	22.8826097510973
1213	RAB14	A0A4X1UKV3	Ras-related protein Rab-14		25.4404097570882	26.0054578383139		-25.4404097570882	-26.0054578383139	0	-0.565048081225701	25.4404097570882	26.0054578383139
1214	RAB18	I3LC07	RAB18, member RAS oncogene family		22.8430325554139	22.3122634830296		-22.8430325554139	-22.3122634830296	0	0.530769072384299	22.8430325554139	22.3122634830296
1215	RAB1A	F2Z5U4	Ras-related protein Rab-1A		21.0333539693484	25.1488859960169	20.5014655473972	-21.0333539693484	-25.1488859960169	-20.5014655473972	-4.1155320266685	0.531888421951201	4.6474204486197
1216	RAB1B	Q06AU7	Ras-related protein Rab-1B		25.0227260486322			-25.0227260486322	0	0	25.0227260486322	25.0227260486322	0
1217	RAB21	A0A4X1W0W9	Uncharacterized protein		23.7999109276428	24.2110043004826		-23.7999109276428	-24.2110043004826	0	-0.411093372839801	23.7999109276428	24.2110043004826
1218	RAB2A	F1RT87	RAB2A, member RAS oncogene family		24.9148236062535	24.6046280923811		-24.9148236062535	-24.6046280923811	0	0.310195513872401	24.9148236062535	24.6046280923811
1219	RAB3 GTPASE-ACTIVATING PROTEIN NON-CATALYTIC SUBUNIT (RAB3 GTPASE-ACTIVATING PROTEIN NON-CATALYTIC SUBUNIT ISOFORM X1)	A0A480Z1F7	Rab3 GTPase-activating protein non-catalytic subunit (Rab3 GTPase-activating protein non-catalytic subunit isoform X1)		19.5625507766635			-19.5625507766635	0	0	19.5625507766635	19.5625507766635	0
1220	RAB3A	Q06AU3	Ras-related protein Rab-3A		26.3554231509594	27.4212937178649		-26.3554231509594	-27.4212937178649	0	-1.0658705669055	26.3554231509594	27.4212937178649
1221	RAB3C	A0A286ZIQ6	RAB3C, member RAS oncogene family		21.8611753339665	24.9298605731625		-21.8611753339665	-24.9298605731625	0	-3.068685239196	21.8611753339665	24.9298605731625
1222	RAB3GAP1	A0A4X1SUX9	RAB3 GTPase activating protein catalytic subunit 1		20.5341105607801	23.0171683452982		-20.5341105607801	-23.0171683452982	0	-2.4830577845181	20.5341105607801	23.0171683452982
1223	RAB4B	A0A287B4X7	Uncharacterized protein		21.1955683676074	20.7767517770644		-21.1955683676074	-20.7767517770644	0	0.418816590542999	21.1955683676074	20.7767517770644
1224	RAB5A	Q06AU6	Ras-related protein Rab-5A (EC 3.6.5.2)		21.2825559262739	23.5863143633351		-21.2825559262739	-23.5863143633351	0	-2.3037584370612	21.2825559262739	23.5863143633351
1225	RAB5C	A0A287BN36	Uncharacterized protein		22.176396983234	24.1122505777393		-22.176396983234	-24.1122505777393	0	-1.9358535945053	22.176396983234	24.1122505777393
1226	RAB6B	A0A5G2QQB0	RAB6B, member RAS oncogene family		25.595253616773			-25.595253616773	0	0	25.595253616773	25.595253616773	0
1227	RAB7A	A0A480T5S7	RAB7A, member RAS oncogene family (Ras-related protein Rab-7a isoform X1)		26.1382841736904	25.5689100340254		-26.1382841736904	-25.5689100340254	0	0.569374139665001	26.1382841736904	25.5689100340254
1228	RABEP1	F1RGL8	Rabaptin, RAB GTPase binding effector protein 1		20.3103327419776		22.7080237150255	-20.3103327419776	0	-22.7080237150255	20.3103327419776	-2.3976909730479	-22.7080237150255
1229	RAC1	A0A4X1TUU9	Uncharacterized protein		23.8322989408543	26.988851732321		-23.8322989408543	-26.988851732321	0	-3.1565527914667	23.8322989408543	26.988851732321
1230	RALA	A0A4X1UH51	Uncharacterized protein		24.6088751763388	25.3437658813095		-24.6088751763388	-25.3437658813095	0	-0.734890704970702	24.6088751763388	25.3437658813095
1231	RALGAPB	F1SDX3	Ral GTPase activating protein non-catalytic beta subunit		21.7295928301298	19.8011454057067		-21.7295928301298	-19.8011454057067	0	1.9284474244231	21.7295928301298	19.8011454057067
1232	RALY	A0A287AKP9	RALY heterogeneous nuclear ribonucleoprotein		22.8288522348752	22.1987446426248		-22.8288522348752	-22.1987446426248	0	0.6301075922504	22.8288522348752	22.1987446426248
1233	RAN	A0A4X1UF70	GTP-binding nuclear protein Ran		26.0691220215498	27.2503916865627		-26.0691220215498	-27.2503916865627	0	-1.1812696650129	26.0691220215498	27.2503916865627
1234	RANBP1	A0A4X1ULB9	RanBD1 domain-containing protein		23.3612340452924	25.0742026610397		-23.3612340452924	-25.0742026610397	0	-1.7129686157473	23.3612340452924	25.0742026610397
1235	RAP1 GTPASE-ACTIVATING PROTEIN 1 ISOFORM F	A0A480ZQD4	Rap1 GTPase-activating protein 1 isoform f		20.2976548886405			-20.2976548886405	0	0	20.2976548886405	20.2976548886405	0
1236	RAP1A	A0A4X1TAH5	Uncharacterized protein		26.8494289792164	25.9954854671599		-26.8494289792164	-25.9954854671599	0	0.8539435120565	26.8494289792164	25.9954854671599
1237	RAP1GAP2	A0A287AU73	RAP1 GTPase activating protein 2		21.2757707111299	23.764076611151		-21.2757707111299	-23.764076611151	0	-2.4883059000211	21.2757707111299	23.764076611151
1238	RAP1GDS1	I3LQI9	Rap1 GTPase-GDP dissociation stimulator 1		21.9187840698078	25.5821807483821		-21.9187840698078	-25.5821807483821	0	-3.6633966785743	21.9187840698078	25.5821807483821
1239	RAP2A	A0A4X1UXA9	Ras-related protein Rap-2a		22.2897403688483	24.3902513031234		-22.2897403688483	-24.3902513031234	0	-2.1005109342751	22.2897403688483	24.3902513031234
1240	RARRES2	A0A4X1UNM4	Uncharacterized protein		20.793264758513			-20.793264758513	0	0	20.793264758513	20.793264758513	0
1241	RARS	F1RR89	Arginine--tRNA ligase, cytoplasmic		21.4877360852212	22.7524285320083	24.298454288765	-21.4877360852212	-22.7524285320083	-24.298454288765	-1.2646924467871	-2.8107182035438	-1.5460257567567
1242	RAS-RELATED PROTEIN RAB-12	A0A480VY28	Ras-related protein Rab-12		20.1981222513514	21.9894286355181		-20.1981222513514	-21.9894286355181	0	-1.7913063841667	20.1981222513514	21.9894286355181
1243	RBBP4	A0A5G2R154	WD_REPEATS_REGION domain-containing protein		21.3222277307105	23.3418475233092		-21.3222277307105	-23.3418475233092	0	-2.0196197925987	21.3222277307105	23.3418475233092
1244	RBM12	F1S4V8	C2 domain-containing protein		19.8384459300281	23.2330874657753		-19.8384459300281	-23.2330874657753	0	-3.3946415357472	19.8384459300281	23.2330874657753
1245	RBM14	F1RUT1	RNA binding motif protein 14 (RNA-binding protein 4 isoform 1)		22.8349117099875		23.2770219071527	-22.8349117099875	0	-23.2770219071527	22.8349117099875	-0.442110197165199	-23.2770219071527
1246	RBM15	A0A4X1TC88	Uncharacterized protein		18.3064193974374			-18.3064193974374	0	0	18.3064193974374	18.3064193974374	0
1247	RBM3	A0A287B5F5	RRM domain-containing protein		20.0269674586112		22.7974510384174	-20.0269674586112	0	-22.7974510384174	20.0269674586112	-2.7704835798062	-22.7974510384174
1248	RBM39	A0A287AXU6	RNA binding motif protein 39		21.3635107894972			-21.3635107894972	0	0	21.3635107894972	21.3635107894972	0
1249	RBM7	A0A4X1T1M3	RRM domain-containing protein		19.1991730933826			-19.1991730933826	0	0	19.1991730933826	19.1991730933826	0
1250	RBMX	A0A4X1SGD2	RRM domain-containing protein		21.3602422804586	24.866832932048		-21.3602422804586	-24.866832932048	0	-3.5065906515894	21.3602422804586	24.866832932048
1251	RBX1	A0A287B501	E3 ubiquitin-protein ligase RBX1		20.2272368634986	22.0988178335898		-20.2272368634986	-22.0988178335898	0	-1.8715809700912	20.2272368634986	22.0988178335898
1252	RCN2	A0A4X1TWE4	Uncharacterized protein		23.4615473723949		25.2963680922077	-23.4615473723949	0	-25.2963680922077	23.4615473723949	-1.8348207198128	-25.2963680922077
1253	RDX	F1SV14	Radixin		19.8019716787881	23.8754851201815	20.350929122825	-19.8019716787881	-23.8754851201815	-20.350929122825	-4.0735134413934	-0.548957444036901	3.5245559973565
1254	RELCH	A0A4X1TT64	LisH domain-containing protein		22.5968328519174	22.709273030517		-22.5968328519174	-22.709273030517	0	-0.112440178599599	22.5968328519174	22.709273030517
1255	RETICULON	A0A4X1VI57	Reticulon		19.7511855812703	26.7775191283838		-19.7511855812703	-26.7775191283838	0	-7.0263335471135	19.7511855812703	26.7775191283838
1256	RGS6	A0A5G2QS79	Regulator of G protein signaling 6		23.4929842444504	24.8254740991637		-23.4929842444504	-24.8254740991637	0	-1.3324898547133	23.4929842444504	24.8254740991637
1257	RGS7	F1S9G4	Regulator of G protein signaling 7		21.6872992242583	25.0272437140525		-21.6872992242583	-25.0272437140525	0	-3.3399444897942	21.6872992242583	25.0272437140525
1258	RHO GTPASE-ACTIVATING PROTEIN 17 ISOFORM 1	A0A481BGK8	Rho GTPase-activating protein 17 isoform 1		19.5981730364021			-19.5981730364021	0	0	19.5981730364021	19.5981730364021	0
1259	RHOA	A0A4X1ST20	Uncharacterized protein		24.839422871842	26.4553673475471	19.7817260618615	-24.839422871842	-26.4553673475471	-19.7817260618615	-1.6159444757051	5.0576968099805	6.6736412856855996
1260	RHOB	A0A4X1U2N5	Uncharacterized protein		22.4582962455258	23.8996247114943		-22.4582962455258	-23.8996247114943	0	-1.4413284659685	22.4582962455258	23.8996247114943
1261	RHOT1	A0A4X1TEB9	Mitochondrial Rho GTPase (EC 3.6.5.-)		18.3523212196845	21.2124052227878		-18.3523212196845	-21.2124052227878	0	-2.8600840031033	18.3523212196845	21.2124052227878
1262	RIBONUCLEASE INHIBITOR	A0A480LRK1	Ribonuclease inhibitor		24.3848369659714			-24.3848369659714	0	0	24.3848369659714	24.3848369659714	0
1263	RIBOSOMAL PROTEIN L19	A0A4X1UFA1	Ribosomal protein L19		24.9200661428931			-24.9200661428931	0	0	24.9200661428931	24.9200661428931	0
1264	RIBOSOMAL_L16 DOMAIN-CONTAINING PROTEIN	A0A4X1T5U8	Ribosomal_L16 domain-containing protein		25.2848556237885	25.9157948447379		-25.2848556237885	-25.9157948447379	0	-0.630939220949401	25.2848556237885	25.9157948447379
1265	RILPL1	A0A4X1UKP1	Uncharacterized protein		19.3484443837829	19.8507178236292		-19.3484443837829	-19.8507178236292	0	-0.502273439846299	19.3484443837829	19.8507178236292
1266	RIMS1	A0A4X1SNC1	Regulating synaptic membrane exocytosis 1		22.8672724885091	24.0468064408389		-22.8672724885091	-24.0468064408389	0	-1.1795339523298	22.8672724885091	24.0468064408389
1267	RLBP1	F1SK35	Retinaldehyde-binding protein 1		20.4857679822987	22.7792715805451		-20.4857679822987	-22.7792715805451	0	-2.2935035982464	20.4857679822987	22.7792715805451
1268	RNA-BINDING PROTEIN 4 ISOFORM X1 (RNA-BINDING PROTEIN 4B ISOFORM X1)	A0A480I1Q8	RNA-binding protein 4 isoform X1 (RNA-binding protein 4B isoform X1)		21.8714408444554			-21.8714408444554	0	0	21.8714408444554	21.8714408444554	0
1269	ROCK2	A0A4X1U8R6	Rho-associated protein kinase (EC 2.7.11.1)		23.0607360001608	25.4157619918559		-23.0607360001608	-25.4157619918559	0	-2.3550259916951	23.0607360001608	25.4157619918559
1270	RPA2	A0A5G2RE33	RPA_C domain-containing protein		20.1106050213819	21.850755686548		-20.1106050213819	-21.850755686548	0	-1.7401506651661	20.1106050213819	21.850755686548
1271	RPA3	A0A4X1TNF0	Uncharacterized protein		18.3163051767353	21.7002798418785		-18.3163051767353	-21.7002798418785	0	-3.3839746651432	18.3163051767353	21.7002798418785
1272	RPE	A0A286ZQY9	Ribulose-phosphate 3-epimerase (EC 5.1.3.1)		20.045604160924	21.8917533525098		-20.045604160924	-21.8917533525098	0	-1.8461491915858	20.045604160924	21.8917533525098
1273	RPH3A	A0A4X1THR7	Uncharacterized protein		23.8280004997798	26.4837264649028		-23.8280004997798	-26.4837264649028	0	-2.655725965123	23.8280004997798	26.4837264649028
1274	RPL10A	A0A4X1T0H0	Ribosomal protein		25.4842997889826	24.5271371413368	23.726644873584	-25.4842997889826	-24.5271371413368	-23.726644873584	0.957162647645799	1.7576549153986	0.800492267752801
1275	RPL11	A0A286ZRK7	60S ribosomal protein L11		22.5151200117853			-22.5151200117853	0	0	22.5151200117853	22.5151200117853	0
1276	RPL12	A0A0B8RZ72	Ribosomal protein L12		23.7085689318806	24.685616692321		-23.7085689318806	-24.685616692321	0	-0.977047760440399	23.7085689318806	24.685616692321
1277	RPL13	I3LSD3	60S ribosomal protein L13		26.0051955341087	25.4655070565732	22.6413106668413	-26.0051955341087	-25.4655070565732	-22.6413106668413	0.539688477535503	3.3638848672674	2.8241963897319
1278	RPL13A	A0A4X1VYE4	60S ribosomal protein L13a		25.2540937656257	25.2898285235688	21.5344063340971	-25.2540937656257	-25.2898285235688	-21.5344063340971	-0.0357347579431	3.7196874315286	3.7554221894717
1279	RPL14	A1XQU3	60S ribosomal protein L14		25.6877247718288	25.1237767116009	24.3607533679192	-25.6877247718288	-25.1237767116009	-24.3607533679192	0.563948060227901	1.3269714039096	0.763023343681699
1280	RPL15	A0A287A452	Ribosomal protein L15		25.2435149488791	24.9829000623549	23.490703199359	-25.2435149488791	-24.9829000623549	-23.490703199359	0.260614886524198	1.7528117495201	1.4921968629959
1281	RPL17-C18ORF32	A0A287B386	60S ribosomal protein L17 isoform a (RPL17-C18orf32 readthrough)		25.2330386266283	24.9123380027559		-25.2330386266283	-24.9123380027559	0	0.320700623872401	25.2330386266283	24.9123380027559
1282	RPL18	A0A5G2QVW0	60S ribosomal protein L18		25.9865205051412	25.1127350588485		-25.9865205051412	-25.1127350588485	0	0.8737854462927	25.9865205051412	25.1127350588485
1283	RPL18A	A0A287APR1	60S ribosomal protein L18a		24.8441865385647	24.4763779688459	22.145437615468	-24.8441865385647	-24.4763779688459	-22.145437615468	0.3678085697188	2.6987489230967	2.3309403533779
1284	RPL21	P49666	60S ribosomal protein L21		26.1265283874071	24.8870318643292	23.4528945281506	-26.1265283874071	-24.8870318643292	-23.4528945281506	1.2394965230779	2.6736338592565	1.4341373361786
1285	RPL22	A0A5G2QFP8	60S ribosomal protein L22		25.5510395812483	24.9741873184286		-25.5510395812483	-24.9741873184286	0	0.576852262819699	25.5510395812483	24.9741873184286
1286	RPL23	P62831	60S ribosomal protein L23 (Ribosomal protein L17)		26.1204927042466	23.9695992016756	25.1727547790339	-26.1204927042466	-23.9695992016756	-25.1727547790339	2.150893502571	0.947737925212699	-1.2031555773583
1287	RPL23A	A0A4X1TPC2	Ribosomal_L23eN domain-containing protein		26.3831841168412	25.5061765714546		-26.3831841168412	-25.5061765714546	0	0.877007545386601	26.3831841168412	25.5061765714546
1288	RPL24	A0A5G2QUI7	Ribosomal protein L24		26.5788989422676	23.8474460439618	24.6025730745562	-26.5788989422676	-23.8474460439618	-24.6025730745562	2.7314528983058	1.9763258677114	-0.755127030594402
1289	RPL26L1	B7TJ03	Ribosomal protein L26-like 1		26.3448386167104			-26.3448386167104	0	0	26.3448386167104	26.3448386167104	0
1290	RPL27	A1XQU5	60S ribosomal protein L27		26.982709566282	25.6845881551259	23.5687166132027	-26.982709566282	-25.6845881551259	-23.5687166132027	1.2981214111561	3.4139929530793	2.1158715419232
1291	RPL27A	A0A287AWS4	60S ribosomal protein L27a		25.0623716534634	24.9463920199426	24.1911237675611	-25.0623716534634	-24.9463920199426	-24.1911237675611	0.115979633520801	0.871247885902303	0.755268252381502
1292	RPL28	A0A287AJT7	Ribosomal protein L28		25.3388953560514	25.0831483566604	23.0085481870865	-25.3388953560514	-25.0831483566604	-23.0085481870865	0.255746999391	2.3303471689649	2.0746001695739
1293	RPL3	A0A4X1VVA3	60S ribosomal protein L3		25.7680960926676	25.6739830278734	26.4736411479314	-25.7680960926676	-25.6739830278734	-26.4736411479314	0.0941130647942003	-0.705545055263798	-0.799658120057998
1294	RPL30	A0A287B6Y1	60S ribosomal protein L30 (60S ribosomal protein L30 isoform X1)		23.7710003465001	24.8774577135014	23.512864830322	-23.7710003465001	-24.8774577135014	-23.512864830322	-1.1064573670013	0.2581355161781	1.3645928831794
1295	RPL31	P62901	60S ribosomal protein L31		24.6791073661491	24.6543582905422		-24.6791073661491	-24.6543582905422	0	0.024749075606902	24.6791073661491	24.6543582905422
1296	RPL32	A0A4X1UDF8	60S ribosomal protein L32		26.775746081984	24.2936647092522		-26.775746081984	-24.2936647092522	0	2.4820813727318	26.775746081984	24.2936647092522
1297	RPL34	Q29223	60S ribosomal protein L34		26.4442392782332	24.4160358176944	23.4442996950511	-26.4442392782332	-24.4160358176944	-23.4442996950511	2.0282034605388	2.9999395831821	0.9717361226433
1298	RPL35	Q29361	60S ribosomal protein L35		27.4124959675785	25.0726315733593		-27.4124959675785	-25.0726315733593	0	2.3398643942192	27.4124959675785	25.0726315733593
1299	RPL36	A0A4X1VRZ2	60S ribosomal protein L36		25.8107148183844	23.7271634536593		-25.8107148183844	-23.7271634536593	0	2.0835513647251	25.8107148183844	23.7271634536593
1300	RPL37A	A0A4X1UIX9	Uncharacterized protein		23.7436157554615	23.3386664296789		-23.7436157554615	-23.3386664296789	0	0.404949325782603	23.7436157554615	23.3386664296789
1301	RPL38	A0A287AE36	Ribosomal protein L38		23.7770470726969	23.6695269769094		-23.7770470726969	-23.6695269769094	0	0.1075200957875	23.7770470726969	23.6695269769094
1302	RPL4	A0A4X1TB66	60S ribosomal protein L4		26.7670776021979	26.3362268673932	24.5468926146626	-26.7670776021979	-26.3362268673932	-24.5468926146626	0.4308507348047	2.2201849875353	1.7893342527306
1303	RPL5	B0FWK5	Ribosomal protein L5		25.7375365442838	24.0010626183596	20.8902192287033	-25.7375365442838	-24.0010626183596	-20.8902192287033	1.7364739259242	4.8473173155805	3.1108433896563
1304	RPL6	Q2YGT9	60S ribosomal protein L6		27.9898548570407	26.8982825994995	26.8683310286957	-27.9898548570407	-26.8982825994995	-26.8683310286957	1.0915722575412	1.121523828345	0.0299515708037994
1305	RPL7	A0A287A8T0	Uncharacterized protein		25.9594559932423	25.6623553108771		-25.9594559932423	-25.6623553108771	0	0.297100682365201	25.9594559932423	25.6623553108771
1306	RPL7A	A0A5G2R293	60S ribosomal protein L7a	24.4109574378469	27.4330788100366	26.1663604568139	27.1475389742554	-3.0221213721897	-1.755403018967	-2.7365815364085	1.2667183532227	0.285539835781201	-0.981178517441499
1307	RPL8	F2Z567	60S ribosomal protein L8		25.5224843798192	25.6140860636728	23.8773309280848	-25.5224843798192	-25.6140860636728	-23.8773309280848	-0.0916016838536002	1.6451534517344	1.736755135588
1308	RPL9	A0A4X1V3Z6	Uncharacterized protein		25.5168253618254	25.212649406697	24.1998720480098	-25.5168253618254	-25.212649406697	-24.1998720480098	0.3041759551284	1.3169533138156	1.0127773586872
1309	RPLP0	Q29214	60S acidic ribosomal protein P0 (60S ribosomal protein L10E)		23.035281378428	24.7236259119442	21.5457059628203	-23.035281378428	-24.7236259119442	-21.5457059628203	-1.6883445335162	1.4895754156077	3.1779199491239
1310	RPN1	Q9GMB0	Dolichyl-diphosphooligosaccharide--protein glycosyltransferase subunit 1 (Dolichyl-diphosphooligosaccharide--protein glycosyltransferase 67 kDa subunit) (Ribophorin I) (RPN-I) (Ribophorin-1)		23.2567263333912			-23.2567263333912	0	0	23.2567263333912	23.2567263333912	0
1311	RPRD1B	F2Z5H3	Regulation of nuclear pre-mRNA domain containing 1B (Regulation of nuclear pre-mRNA domain-containing protein 1B)		21.8754984756145			-21.8754984756145	0	0	21.8754984756145	21.8754984756145	0
1312	RPS10	A0A5G2QEC7	S10_plectin domain-containing protein		26.023370260091	24.2590144713112		-26.023370260091	-24.2590144713112	0	1.7643557887798	26.023370260091	24.2590144713112
1313	RPS11	F2Z4Y8	Ribosomal protein S11		27.0236260070049	25.9237730633179	25.3275638067101	-27.0236260070049	-25.9237730633179	-25.3275638067101	1.099852943687	1.6960622002948	0.5962092566078
1314	RPS15	A0A4X1VTH3	40S ribosomal protein S15	22.3897309593253	27.1543991987627	24.5364051797012	24.4578556997465	-4.7646682394374	-2.1466742203759	-2.0681247404212	2.6179940190615	2.6965434990162	0.0785494799547024
1315	RPS15A	A0A287ADE6	Ribosomal protein S15a		24.6448268032436	23.790754826217	22.0177687464276	-24.6448268032436	-23.790754826217	-22.0177687464276	0.854071977026599	2.627058056816	1.7729860797894
1316	RPS16	B6V8C7	40S ribosomal protein S16 isoform 1 (Ribosomal protein S16)		27.2767425434526	25.7804840177373	24.8732516246168	-27.2767425434526	-25.7804840177373	-24.8732516246168	1.4962585257153	2.4034909188358	0.907232393120502
1317	RPS17	Q6QAP7	40S ribosomal protein S17		27.4946895039748	25.1673517181741		-27.4946895039748	-25.1673517181741	0	2.3273377858007	27.4946895039748	25.1673517181741
1318	RPS18	P62272	40S ribosomal protein S18		28.8809922676746	26.3111290470881	24.3253531489363	-28.8809922676746	-26.3111290470881	-24.3253531489363	2.5698632205865	4.5556391187383	1.9857758981518
1319	RPS19	A0A4X1SDD8	40S ribosomal protein S19		27.2522833229087	25.0100221952834		-27.2522833229087	-25.0100221952834	0	2.2422611276253	27.2522833229087	25.0100221952834
1320	RPS2	I3LJ87	Ribosomal protein S2		25.1038397703312	25.6761298523469	25.3677474095357	-25.1038397703312	-25.6761298523469	-25.3677474095357	-0.572290082015702	-0.263907639204501	0.308382442811201
1321	RPS20	A1XQU9	40S ribosomal protein S20		25.2255502818483	24.4807240905073		-25.2255502818483	-24.4807240905073	0	0.744826191340998	25.2255502818483	24.4807240905073
1322	RPS23	F2Z512	40S ribosomal protein S23		25.1741104373534	24.1818931332102		-25.1741104373534	-24.1818931332102	0	0.9922173041432	25.1741104373534	24.1818931332102
1323	RPS24	A0A4X1SJK8	40S ribosomal protein S24		26.555303299303	24.6380293379245	19.9175215472448	-26.555303299303	-24.6380293379245	-19.9175215472448	1.9172739613785	6.6377817520582	4.7205077906797
1324	RPS3	Q0Z8U2	40S ribosomal protein S3 (EC 4.2.99.18)		25.2741685080467	25.6812410286213	26.935096464372	-25.2741685080467	-25.6812410286213	-26.935096464372	-0.407072520574602	-1.6609279563253	-1.2538554357507
1325	RPS3A	A0A4X1SK65	40S ribosomal protein S3a		27.0571789702087	26.0735770711691	23.3450522061226	-27.0571789702087	-26.0735770711691	-23.3450522061226	0.983601899039598	3.7121267640861	2.7285248650465
1326	RPS4X	F1RQ91	40S ribosomal protein S4		28.0707825318639	27.3757369978912	24.88627140785	-28.0707825318639	-27.3757369978912	-24.88627140785	0.695045533972703	3.1845111240139	2.4894655900412
1327	RPS5	A0A287AEM2	40S ribosomal protein S5 (Ribosomal protein S5)		24.6871829898271	23.9420201844478	24.1308035563198	-24.6871829898271	-23.9420201844478	-24.1308035563198	0.745162805379302	0.556379433507299	-0.188783371872002
1328	RPS6	A1XQU8	RPS6 (Fragment)		25.25168508616	25.2182923663621	24.9424833558895	-25.25168508616	-25.2182923663621	-24.9424833558895	0.0333927197978987	0.309201730270498	0.275809010472599
1329	RPS7	I3L5B2	40S ribosomal protein S7	23.814795386141	28.3954223533305	26.250145046827		-4.5806269671895	-2.435349660686	23.814795386141	2.1452773065035	28.3954223533305	26.250145046827
1330	RPS8	F2Z5F5	40S ribosomal protein S8		28.1292134475444	25.5501686735255	22.8314176345076	-28.1292134475444	-25.5501686735255	-22.8314176345076	2.5790447740189	5.2977958130368	2.7187510390179
1331	RPS9	I3LEX0	40S ribosomal protein S9		26.73587255066	25.6517763635493	24.348244655089	-26.73587255066	-25.6517763635493	-24.348244655089	1.0840961871107	2.387627895571	1.3035317084603
1332	RPSA	A0A480SME4	40S ribosomal protein SA (37 kDa laminin receptor precursor) (37LRP) (37/67 kDa laminin receptor) (LRP/LR) (67 kDa laminin receptor) (67LR) (Laminin receptor 1) (LamR) (Laminin-binding protein precursor p40) (LBP/p40)		23.6921360148183	25.7608113112211	26.8085563059919	-23.6921360148183	-25.7608113112211	-26.8085563059919	-2.0686752964028	-3.1164202911736	-1.0477449947708
1333	RRAS	F1RHW4	RAS related		24.2074790849796	20.5710972521456		-24.2074790849796	-20.5710972521456	0	3.636381832834	24.2074790849796	20.5710972521456
1334	RRAS2	A0A5G2QI85	Uncharacterized protein		21.1763420850531	21.0068570091176		-21.1763420850531	-21.0068570091176	0	0.169485075935501	21.1763420850531	21.0068570091176
1335	RSU1	A0A4X1U9D1	Uncharacterized protein		25.2039613131248	22.6425782166459		-25.2039613131248	-22.6425782166459	0	2.5613830964789	25.2039613131248	22.6425782166459
1336	RTCA	A0A4X1TT48	Uncharacterized protein		21.0283595094851	22.6713648080559		-21.0283595094851	-22.6713648080559	0	-1.6430052985708	21.0283595094851	22.6713648080559
1337	RTCB	Q19PY3	RNA-splicing ligase RtcB homolog (EC 6.5.1.8) (3'-phosphate/5'-hydroxy nucleic acid ligase)		24.51387052805	25.6238387813272		-24.51387052805	-25.6238387813272	0	-1.1099682532772	24.51387052805	25.6238387813272
1338	RTN4	A0A4X1W6J1	Reticulon		20.8763966001114	27.1523883897801		-20.8763966001114	-27.1523883897801	0	-6.2759917896687	20.8763966001114	27.1523883897801
1339	RTRAF	F1SFF4	Uncharacterized protein		22.499552094274	24.3625161257603		-22.499552094274	-24.3625161257603	0	-1.8629640314863	22.499552094274	24.3625161257603
1340	RUFY3	A0A287BIZ5	Protein RUFY3 isoform X4 (RUN and FYVE domain containing 3)		22.7957570803561			-22.7957570803561	0	0	22.7957570803561	22.7957570803561	0
1341	RUVB-LIKE HELICASE (EC 3.6.4.12) (FRAGMENT)	A0A480JT72	RuvB-like helicase (EC 3.6.4.12) (Fragment)		22.523938811909	23.4937504495213		-22.523938811909	-23.4937504495213	0	-0.969811637612299	22.523938811909	23.4937504495213
1342	RUVBL1	A0A4X1U0Q7	RuvB-like helicase (EC 3.6.4.12)		23.8537116158117	23.937996604669	23.4239667635006	-23.8537116158117	-23.937996604669	-23.4239667635006	-0.0842849888572985	0.429744852311099	0.514029841168398
1343	S_100 DOMAIN-CONTAINING PROTEIN	A0A4X1VZY9	S_100 domain-containing protein		23.3415927937946	30.0793338074455		-23.3415927937946	-30.0793338074455	0	-6.7377410136509	23.3415927937946	30.0793338074455
1344	S100A12	P80310	Protein S100-A12 (Calgranulin-C) (CAGC) (Extracellular newly identified RAGE-binding protein) (EN-RAGE) (S100 calcium-binding protein A12)		27.1840261509001	19.075232877284		-27.1840261509001	-19.075232877284	0	8.1087932736161	27.1840261509001	19.075232877284	Matrisome-associated	Secreted Factors	S100 calcium binding protein A12	CAAF1|CAGC|CGRP|ENRAGE|MRP6|p6	10489	NA	P80511	NP_005612.1	Mouse:Gm5849|
1345	S100A8	A0A4X1VVF8	Protein S100 (S100 calcium-binding protein)	21.3498395955922	24.8804978808154	20.640561786862		-3.5306582852232	0.709277808730199	21.3498395955922	4.2399360939534	24.8804978808154	20.640561786862	Matrisome-associated	Secreted Factors	S100 calcium binding protein A8	60B8AG|CAGA|CFAG|CGLA|CP-10|L1Ag|MA387|MIF|MRP8|NI	10498	NA	P05109	NP_002955.2	Mouse:S100a8|
1346	S100A9	F6Q697	EF-hand domain-containing protein		25.5975044968542	20.0284969586364		-25.5975044968542	-20.0284969586364	0	5.5690075382178	25.5975044968542	20.0284969586364	Matrisome-associated	Secreted Factors	S100 calcium binding protein A9	60B8AG|CAGB|CFAG|CGLB|L1AG|LIAG|MAC387|MIF|MRP14|N	10499	NA	P06702	NP_002956.1	Mouse:S100a9|
1347	SAE1	A0A287AQE1	SUMO1 activating enzyme subunit 1		21.3669663263059			-21.3669663263059	0	0	21.3669663263059	21.3669663263059	0
1348	SAMM50	A0A5G2R4T0	SAMM50 sorting and assembly machinery component		24.3955814053314			-24.3955814053314	0	0	24.3955814053314	24.3955814053314	0
1349	SAR1A	Q52NJ3	GTP-binding protein SAR1a		22.5836419124516	22.9446147662472		-22.5836419124516	-22.9446147662472	0	-0.360972853795598	22.5836419124516	22.9446147662472
1350	SAR1B	Q5PYH3	GTP-binding protein SAR1b		21.3967454957077	20.659397812256		-21.3967454957077	-20.659397812256	0	0.737347683451702	21.3967454957077	20.659397812256
1351	SARS	A0A287BJI6	Seryl-tRNA synthetase		24.1484387527453	25.8875195251501	21.1270776313484	-24.1484387527453	-25.8875195251501	-21.1270776313484	-1.7390807724048	3.0213611213969	4.7604418938017
1352	SBDS	A0A4X1SWU2	Uncharacterized protein		23.5781891219726	23.1642971901017		-23.5781891219726	-23.1642971901017	0	0.4138919318709	23.5781891219726	23.1642971901017
1353	SBF1	F1RXT5	SET binding factor 1		21.4437743037222	23.8524033371733		-21.4437743037222	-23.8524033371733	0	-2.4086290334511	21.4437743037222	23.8524033371733
1354	SBSPON	A0A480WBM1	Somatomedin B and thrombospondin type 1 domain containing (Somatomedin-B and thrombospondin type-1 domain-containing protein)		25.0698864764913			-25.0698864764913	0	0	25.0698864764913	25.0698864764913	0	Core matrisome	ECM Glycoproteins	chromosome 8 open reading frame 84	FLJ40021|RPESP|C8orf84	30362	NA	Q8IVN8	NP_694957.3
1355	SCCPDH	F1S8P1	Sacchrp_dh_NADP domain-containing protein		21.2850702841909	23.4483118018027		-21.2850702841909	-23.4483118018027	0	-2.1632415176118	21.2850702841909	23.4483118018027
1356	SCRN1	A0A4X1TH69	Uncharacterized protein		24.6151336834833	28.3063029496898		-24.6151336834833	-28.3063029496898	0	-3.6911692662065	24.6151336834833	28.3063029496898
1357	SDCBP	A0A4X1SMZ2	Uncharacterized protein		17.711778518318	23.6328506064956		-17.711778518318	-23.6328506064956	0	-5.9210720881776	17.711778518318	23.6328506064956
1358	SDF4	A0A287A0Q2	Stromal cell derived factor 4		21.0858298319979	19.7795044328133		-21.0858298319979	-19.7795044328133	0	1.3063253991846	21.0858298319979	19.7795044328133
1359	SDHB	I3LDC1	Succinate dehydrogenase [ubiquinone] iron-sulfur subunit, mitochondrial (EC 1.3.5.1)		22.3165493398479	26.8137072321894	21.5647832940992	-22.3165493398479	-26.8137072321894	-21.5647832940992	-4.4971578923415	0.751766045748699	5.2489239380902
1360	SDR39U1	A0A287A9T9	Short chain dehydrogenase/reductase family 39U member 1		22.0038566610443	22.6193395456051		-22.0038566610443	-22.6193395456051	0	-0.615482884560802	22.0038566610443	22.6193395456051
1361	SEC13	A0A480V9A7	Protein SEC13 homolog (Protein SEC13 homolog isoform X1) (SEC13 homolog, nuclear pore and COPII coat complex component)		20.9654549001607	22.9163012712456	23.108862937739	-20.9654549001607	-22.9163012712456	-23.108862937739	-1.9508463710849	-2.1434080375783	-0.1925616664934
1362	SEC23A	A0A5G2QY85	Protein transport protein SEC23		21.1670103622058	23.0537457772681	24.6100413331677	-21.1670103622058	-23.0537457772681	-24.6100413331677	-1.8867354150623	-3.4430309709619	-1.5562955558996
1363	SEC31A	A0A287AKV0	SEC31 homolog A, COPII coat complex component		24.5374594348721		24.2226992721755	-24.5374594348721	0	-24.2226992721755	24.5374594348721	0.314760162696601	-24.2226992721755
1364	SELENBP1	A0A480MVX6	Selenium binding protein 1 (Selenium-binding protein 1 isoform 3)		22.0009375917859	27.529938897615		-22.0009375917859	-27.529938897615	0	-5.5290013058291	22.0009375917859	27.529938897615
1365	SELENOF	A1Z623	Selenoprotein F (15 kDa selenoprotein)		20.686022000552			-20.686022000552	0	0	20.686022000552	20.686022000552	0
1366	SEPTIN-7 ISOFORM X5	A0A480XEW0	Septin-7 isoform X5		26.7959876786914			-26.7959876786914	0	0	26.7959876786914	26.7959876786914	0
1367	SEPTIN-9 ISOFORM C	A0A480XM87	Septin-9 isoform c		25.4204531979412	26.0928879947469		-25.4204531979412	-26.0928879947469	0	-0.6724347968057	25.4204531979412	26.0928879947469
1368	SEPTIN10	A0A173G6G7	Septin 10		22.3099480979237	22.7577902981812		-22.3099480979237	-22.7577902981812	0	-0.447842200257497	22.3099480979237	22.7577902981812
1369	SEPTIN11	A0A4X1SWU4	Septin-type G domain-containing protein		27.8694515374052	29.2544550879169		-27.8694515374052	-29.2544550879169	0	-1.3850035505117	27.8694515374052	29.2544550879169
1370	SEPTIN2	F1SIP0	Septin 2		25.8792025416011	26.7403869309869		-25.8792025416011	-26.7403869309869	0	-0.861184389385802	25.8792025416011	26.7403869309869
1371	SEPTIN3	A0A4X1W2B4	Septin 3		24.863128260101			-24.863128260101	0	0	24.863128260101	24.863128260101	0
1372	SEPTIN4	A0A4X1SQ68	Septin-type G domain-containing protein		24.3213416671981	26.6534898595102		-24.3213416671981	-26.6534898595102	0	-2.3321481923121	24.3213416671981	26.6534898595102
1373	SEPTIN5	A0A4X1USQ5	Septin-type G domain-containing protein		26.3941425864646	28.4508397254131		-26.3941425864646	-28.4508397254131	0	-2.0566971389485	26.3941425864646	28.4508397254131
1374	SEPTIN6	A0A4X1W6F6	Septin-type G domain-containing protein		23.5176562229145	25.5576600976189		-23.5176562229145	-25.5576600976189	0	-2.0400038747044	23.5176562229145	25.5576600976189
1375	SEPTIN8	A0A287AWW1	Septin 8		24.8926170863919			-24.8926170863919	0	0	24.8926170863919	24.8926170863919	0
1376	SERINE PROTEASE HTRA1	A0A480SWE4	Serine protease HTRA1		24.5017427565643			-24.5017427565643	0	0	24.5017427565643	24.5017427565643	0
1377	SERINE PROTEASE HTRA2, MITOCHONDRIAL ISOFORM 1 PREPROPROTEIN	A0A480QIP3	Serine protease HTRA2, mitochondrial isoform 1 preproprotein		21.570380286522	22.3960169592939		-21.570380286522	-22.3960169592939	0	-0.8256366727719	21.570380286522	22.3960169592939
1378	SERINE/ARGININE-RICH SPLICING FACTOR 2 ISOFORM X1 (FRAGMENT)	A0A480TW29	Serine/arginine-rich splicing factor 2 isoform X1 (Fragment)		22.825716328121			-22.825716328121	0	0	22.825716328121	22.825716328121	0
1379	SERINE/THREONINE-PROTEIN KINASE MRCK BETA (SERINE/THREONINE-PROTEIN KINASE MRCK BETA ISOFORM X1)	A0A480XYF6	Serine/threonine-protein kinase MRCK beta (Serine/threonine-protein kinase MRCK beta isoform X1)		19.7628370890487	21.7621476124774		-19.7628370890487	-21.7621476124774	0	-1.9993105234287	19.7628370890487	21.7621476124774
1380	SERINE/THREONINE-PROTEIN PHOSPHATASE (EC 3.1.3.16)	A0A4X1T2B5	Serine/threonine-protein phosphatase (EC 3.1.3.16)		21.5352286479032	28.4372083348857		-21.5352286479032	-28.4372083348857	0	-6.9019796869825	21.5352286479032	28.4372083348857
1381	SERPIN H1 ISOFORM X1 (FRAGMENT)	A0A480U2E1	Serpin H1 isoform X1 (Fragment)		28.286112843746	24.6600886742863		-28.286112843746	-24.6600886742863	0	3.6260241694597	28.286112843746	24.6600886742863
1382	SERPINC1	A0A480P2S5	Antithrombin-III		19.8589206146055	20.3937038493578	21.6633526237088	-19.8589206146055	-20.3937038493578	-21.6633526237088	-0.5347832347523	-1.8044320091033	-1.269648774351	Matrisome-associated	ECM Regulators	serpin peptidase inhibitor, clade C (antithrombin), member 1	AT3|ATIII|MGC22579	775	NA	P01008	NP_000479.1	Mouse:Serpinc1|
1383	SERPINE2	A0A4X1U844	SERPIN domain-containing protein		21.7151875269971	19.9227295955175		-21.7151875269971	-19.9227295955175	0	1.7924579314796	21.7151875269971	19.9227295955175	Matrisome-associated	ECM Regulators	serpin peptidase inhibitor, clade E (nexin, plasminogen activator inhibitor type 1), member 2	GDN|PI7|PN1|PNI	8951	NA	C9JN98:C9JRK5:C9K031:P07093	NP_001130000.1:NP_001130002.1:NP_006207.1:XP_005246699.1	Mouse:Serpine2|
1384	SERPINF1	A0A287AYJ8	Serpin family F member 1		25.2657157309522	20.1645929198186		-25.2657157309522	-20.1645929198186	0	5.1011228111336	25.2657157309522	20.1645929198186	Matrisome-associated	ECM Regulators	serpin peptidase inhibitor, clade F (alpha-2 antiplasmin, pigment epithelium derived factor), member 1	EPC-1|PEDF|PIG35	8824	NA	I3L107:I3L1U4:I3L2R7:I3L3Z3:I3L425:I3L4F9:I3L4N7:I3L4Z0:P36955	NP_002606.3	Mouse:Serpinf1|
1385	SETD7	I3LI15	Histone-lysine N-methyltransferase SETD7 (EC 2.1.1.-) (SET domain-containing protein 7)		22.1623797005632	22.875532558723		-22.1623797005632	-22.875532558723	0	-0.713152858159798	22.1623797005632	22.875532558723
1386	SF3B1	A0A4X1VGU5	SF3b1 domain-containing protein		19.6185391535394	20.6730686832776	16.570480749236	-19.6185391535394	-20.6730686832776	-16.570480749236	-1.0545295297382	3.0480584043034	4.1025879340416
1387	SFPQ	A0A287A4F2	Splicing factor proline and glutamine rich (Splicing factor, proline-and glutamine-rich isoform X1)		26.528081976886	25.9489047990656	28.2887558426095	-26.528081976886	-25.9489047990656	-28.2887558426095	0.579177177820402	-1.7606738657235	-2.3398510435439
1388	SFXN1	A0A287A7C0	Sidoreflexin		21.3297194480348	25.423798596398		-21.3297194480348	-25.423798596398	0	-4.0940791483632	21.3297194480348	25.423798596398
1389	SFXN3	I3LTQ6	Sidoreflexin		20.8566962445822	19.4286895624816		-20.8566962445822	-19.4286895624816	0	1.4280066821005999	20.8566962445822	19.4286895624816
1390	SGIP1	A0A480ESV1	SH3 domain GRB2 like endophilin interacting protein 1 (SH3-containing GRB2-like protein 3-interacting protein 1 isoform 1)		18.5984039511453	25.8367253878346		-18.5984039511453	-25.8367253878346	0	-7.2383214366893	18.5984039511453	25.8367253878346
1391	SGTA	A0A5G2QXK3	Small glutamine rich tetratricopeptide repeat containing alpha		23.7359202202947	24.8051095033136		-23.7359202202947	-24.8051095033136	0	-1.0691892830189	23.7359202202947	24.8051095033136
1392	SH3GL1	A0A4X1VR96	Uncharacterized protein		21.5443939491996	23.3897223724682		-21.5443939491996	-23.3897223724682	0	-1.8453284232686	21.5443939491996	23.3897223724682
1393	SH3GL2	F1SNE5	SH3 domain containing GRB2 like 2, endophilin A1		27.3327015418355	28.925779745624	22.5090720851874	-27.3327015418355	-28.925779745624	-22.5090720851874	-1.5930782037885	4.8236294566481	6.4167076604366
1394	SH3GL3	I3LPZ5	SH3 domain containing GRB2 like 3, endophilin A3		22.7460740484718	24.1071293829891		-22.7460740484718	-24.1071293829891	0	-1.3610553345173	22.7460740484718	24.1071293829891
1395	SHANK3	A0A287ASF0	SH3 and multiple ankyrin repeat domains 3		19.5344040592592	24.7184583999413		-19.5344040592592	-24.7184583999413	0	-5.1840543406821	19.5344040592592	24.7184583999413
1396	SHMT2	A0A4X1W7Z5	Serine hydroxymethyltransferase (EC 2.1.2.1)		20.3338470989911	22.1355512351476		-20.3338470989911	-22.1355512351476	0	-1.8017041361565	20.3338470989911	22.1355512351476
1397	SHSP DOMAIN-CONTAINING PROTEIN	A0A4X1UH19	SHSP domain-containing protein		28.2612174463723	26.7059631094583		-28.2612174463723	-26.7059631094583	0	1.555254336914	28.2612174463723	26.7059631094583
1398	SHTN1	F1S4S1	Shootin 1		22.4264575522234	23.5280899681374		-22.4264575522234	-23.5280899681374	0	-1.101632415914	22.4264575522234	23.5280899681374
1399	SICKLE TAIL PROTEIN HOMOLOG ISOFORM X8	A0A480RMB5	Sickle tail protein homolog isoform X8		21.7882078675801			-21.7882078675801	0	0	21.7882078675801	21.7882078675801	0
1400	SIGNAL RECOGNITION PARTICLE SUBUNIT SRP68 ISOFORM 1	A0A480K090	Signal recognition particle subunit SRP68 isoform 1		20.2144603401857			-20.2144603401857	0	0	20.2144603401857	20.2144603401857	0
1401	SIGNAL RECOGNITION PARTICLE SUBUNIT SRP72	A0A480Y0W3	Signal recognition particle subunit SRP72		21.0584096254865	21.5120412887274		-21.0584096254865	-21.5120412887274	0	-0.453631663240898	21.0584096254865	21.5120412887274
1402	SIRT2	B0FWP5	NAD-dependent protein deacetylase (EC 2.3.1.286)		25.1818988864281			-25.1818988864281	0	0	25.1818988864281	25.1818988864281	0
1403	SIRT5	A0A480MQ13	NAD-dependent protein deacylase sirtuin-5, mitochondrial (EC 2.3.1.-) (Regulatory protein SIR2 homolog 5) (SIR2-like protein 5)		21.4051323044359	23.64484267704		-21.4051323044359	-23.64484267704	0	-2.2397103726041	21.4051323044359	23.64484267704
1404	SLC12A2	A0A4X1UI76	Solute carrier family 12 member 2		21.9149031436804	22.6051434059723		-21.9149031436804	-22.6051434059723	0	-0.690240262291898	21.9149031436804	22.6051434059723
1405	SLC1A2	A0A4X1SNF2	Amino acid transporter		20.171718696839	28.9940707613892		-20.171718696839	-28.9940707613892	0	-8.8223520645502	20.171718696839	28.9940707613892
1406	SLC25A11	A0A4X1UXU0	Uncharacterized protein		24.1887649146163	23.2879916921401		-24.1887649146163	-23.2879916921401	0	0.9007732224762	24.1887649146163	23.2879916921401
1407	SLC25A12	F1S086	Calcium-binding mitochondrial carrier protein Aralar1 (Solute carrier family 25 (Aspartate/glutamate carrier), member 12) (Solute carrier family 25 member 12)		24.1104773224942	24.9070093829997		-24.1104773224942	-24.9070093829997	0	-0.796532060505498	24.1104773224942	24.9070093829997
1408	SLC25A22	A0A0B8RSA0	Solute carrier family 25 (Mitochondrial carrier: glutamate), member 22		23.520641351701	26.0147623882238		-23.520641351701	-26.0147623882238	0	-2.4941210365228	23.520641351701	26.0147623882238
1409	SLC25A3	A0A4X1SNN9	Uncharacterized protein		23.053643965185	24.2764306086163		-23.053643965185	-24.2764306086163	0	-1.2227866434313	23.053643965185	24.2764306086163
1410	SLC25A4	A0A286ZIE8	Solute carrier family 25 member 4		23.2029885513013	23.7326924801072	24.5782148587157	-23.2029885513013	-23.7326924801072	-24.5782148587157	-0.529703928805901	-1.3752263074144	-0.8455223786085
1411	SLC25A6	A0A4X1T9J2	ADP/ATP translocase 3		22.6450386391381	29.1074703259788		-22.6450386391381	-29.1074703259788	0	-6.4624316868407	22.6450386391381	29.1074703259788
1412	SLC4A1	K7GR72	Anion exchange protein		19.2091903744019	21.5828369822427		-19.2091903744019	-21.5828369822427	0	-2.3736466078408	19.2091903744019	21.5828369822427
1413	SLC4A4	A0A4X1TBD5	Anion exchange protein		23.2537800864925	25.3196720351403		-23.2537800864925	-25.3196720351403	0	-2.0658919486478	23.2537800864925	25.3196720351403
1414	SLK	A0A4X1TJZ9	Uncharacterized protein		22.081998926819	23.0948380604933		-22.081998926819	-23.0948380604933	0	-1.0128391336743	22.081998926819	23.0948380604933
1415	SLMAP	A0A287B794	Sarcolemma associated protein		19.4445870975617	21.3719938637365		-19.4445870975617	-21.3719938637365	0	-1.9274067661748	19.4445870975617	21.3719938637365
1416	SMARCA1	A0A4X1W9M8	Uncharacterized protein		19.7280104821204			-19.7280104821204	0	0	19.7280104821204	19.7280104821204	0
1417	SMARCC2	A0A4X1W9B5	Uncharacterized protein		19.6106411053533	21.8901723451203		-19.6106411053533	-21.8901723451203	0	-2.279531239767	19.6106411053533	21.8901723451203
1418	SMC1A	K7GT43	Structural maintenance of chromosomes protein		20.3741322780815	20.518427293008		-20.3741322780815	-20.518427293008	0	-0.144295014926499	20.3741322780815	20.518427293008
1419	SMC3	A0A5G2QH30	Structural maintenance of chromosomes protein		22.2725182873394		20.8171025584113	-22.2725182873394	0	-20.8171025584113	22.2725182873394	1.4554157289281	-20.8171025584113
1420	SMCHD1	A0A5G2R1S8	Structural maintenance of chromosomes flexible hinge domain containing 1		19.2021482773943			-19.2021482773943	0	0	19.2021482773943	19.2021482773943	0
1421	SMOOTHELIN (SMOOTHELIN ISOFORM C)	A0A480JQI4	Smoothelin (Smoothelin isoform c)		24.5950531168036			-24.5950531168036	0	0	24.5950531168036	24.5950531168036	0
1422	SNAP25	A0A4X1UQH9	Synaptosomal-associated protein		25.7005185757649	30.208300261138		-25.7005185757649	-30.208300261138	0	-4.5077816853731	25.7005185757649	30.208300261138
1423	SNAP91	A0A4X1V5R8	ENTH domain-containing protein		24.2859290880811	27.947959743963		-24.2859290880811	-27.947959743963	0	-3.6620306558819	24.2859290880811	27.947959743963
1424	SNCA	Q3I5G7	Alpha-synuclein		22.3462708829313	29.4676277309674		-22.3462708829313	-29.4676277309674	0	-7.1213568480361	22.3462708829313	29.4676277309674
1425	SNCG	A0A4X1VGJ5	Gamma-synuclein		18.7149428961943	24.1308266756252		-18.7149428961943	-24.1308266756252	0	-5.4158837794309	18.7149428961943	24.1308266756252
1426	SND1	A0A5G2QLY5	Staphylococcal nuclease domain-containing protein (EC 3.1.31.1)		24.1774372365936	24.2998748900939		-24.1774372365936	-24.2998748900939	0	-0.122437653500299	24.1774372365936	24.2998748900939
1427	SNRNP200	A0A5G2R8E9	Small nuclear ribonucleoprotein U5 subunit 200		20.3287866554346	21.262046742722		-20.3287866554346	-21.262046742722	0	-0.933260087287398	20.3287866554346	21.262046742722
1428	SNRNP70	A0A287AJ85	Small nuclear ribonucleoprotein U1 subunit 70		22.4462292525589	22.9083541985079		-22.4462292525589	-22.9083541985079	0	-0.462124945949	22.4462292525589	22.9083541985079
1429	SNRPD1	F2Z5G9	Small nuclear ribonucleoprotein Sm D1 (snRNP core protein D1)		25.4502076983508	23.0259478784835	22.4287402284701	-25.4502076983508	-23.0259478784835	-22.4287402284701	2.4242598198673	3.0214674698807	0.597207650013399
1430	SNRPD2	A0A4X1W115	Small nuclear ribonucleoprotein Sm D2 (Sm-D2) (snRNP core protein D2)		24.4068135025027	23.778204147414	24.0189592283792	-24.4068135025027	-23.778204147414	-24.0189592283792	0.628609355088699	0.387854274123502	-0.240755080965197
1431	SNRPD3	A0A4X1V3C3	Small nuclear ribonucleoprotein Sm D3 (Sm-D3) (snRNP core protein D3)		25.4038094590386	24.0516178681127	23.4335752484694	-25.4038094590386	-24.0516178681127	-23.4335752484694	1.3521915909259	1.9702342105692	0.618042619643301
1432	SNRPE	A0A4X1V3M7	Small nuclear ribonucleoprotein E (snRNP-E) (Sm protein E)		22.1058389589264			-22.1058389589264	0	0	22.1058389589264	22.1058389589264	0
1433	SNRPF	F1SQR4	Sm domain-containing protein		22.534714977718	21.6862816340673		-22.534714977718	-21.6862816340673	0	0.848433343650701	22.534714977718	21.6862816340673
1434	SNRPN	I3LBT8	Small nuclear ribonucleoprotein-associated protein		24.2464869433869	24.0565149146052		-24.2464869433869	-24.0565149146052	0	0.1899720287817	24.2464869433869	24.0565149146052
1435	SNTA1	A0A4X1T2P8	Uncharacterized protein		20.8135383144968	23.8014887404438		-20.8135383144968	-23.8014887404438	0	-2.987950425947	20.8135383144968	23.8014887404438
1436	SNTB1	A0A4X1T530	Syntrophin beta 1		22.8893815784365	24.4596271242902		-22.8893815784365	-24.4596271242902	0	-1.5702455458537	22.8893815784365	24.4596271242902
1437	SNU13	I3L7T5	Ribonucloprotein		22.4054805929532	22.6073054557667		-22.4054805929532	-22.6073054557667	0	-0.201824862813499	22.4054805929532	22.6073054557667
1438	SNX1	A0A480LB97	Sorting nexin-1 (Sorting nexin-1 isoform a)		21.6437245569466	23.2437495032475		-21.6437245569466	-23.2437495032475	0	-1.6000249463009	21.6437245569466	23.2437495032475
1439	SNX12	A0A4X1VYL8	PX domain-containing protein		23.2341660600567	25.4706939952771		-23.2341660600567	-25.4706939952771	0	-2.2365279352204	23.2341660600567	25.4706939952771
1440	SNX18	F1SLP9	Sorting nexin 18		19.0128147003049	20.094737427464		-19.0128147003049	-20.094737427464	0	-1.0819227271591	19.0128147003049	20.094737427464
1441	SNX27	A0A287B8H1	Sorting nexin 27		20.4226728626817	23.1938349173045		-20.4226728626817	-23.1938349173045	0	-2.7711620546228	20.4226728626817	23.1938349173045
1442	SNX3	A0A4X1VF05	PX domain-containing protein		25.995974181347	25.3122957657097		-25.995974181347	-25.3122957657097	0	0.683678415637303	25.995974181347	25.3122957657097
1443	SNX4	A0A287A9C0	Sorting nexin 4		21.19149595644	22.621136476042		-21.19149595644	-22.621136476042	0	-1.429640519602	21.19149595644	22.621136476042
1444	SNX5	A0A4X1UZC2	Sorting nexin		21.7248444367733	22.6767095047976		-21.7248444367733	-22.6767095047976	0	-0.951865068024301	21.7248444367733	22.6767095047976
1445	SNX6	A0A287BQY8	Vps5 domain-containing protein		22.6203285291397	21.8884434998088		-22.6203285291397	-21.8884434998088	0	0.7318850293309	22.6203285291397	21.8884434998088
1446	SNX9	A0A4X1VV25	Sorting nexin		22.6401894552316	19.0127851900701		-22.6401894552316	-19.0127851900701	0	3.6274042651615	22.6401894552316	19.0127851900701
1447	SOLUTE CARRIER FAMILY 12 MEMBER 5 ISOFORM 1	A0A480E0H0	Solute carrier family 12 member 5 isoform 1		24.0780511208369			-24.0780511208369	0	0	24.0780511208369	24.0780511208369	0
1448	SON	A0A4X1U0I2	Uncharacterized protein		22.6011780330786	19.3509902129936		-22.6011780330786	-19.3509902129936	0	3.250187820085	22.6011780330786	19.3509902129936
1449	SORBITOL DEHYDROGENASE	A0A480UJV9	Sorbitol dehydrogenase		21.3445725337053	23.7530673472038		-21.3445725337053	-23.7530673472038	0	-2.4084948134985	21.3445725337053	23.7530673472038
1450	SORBS1	A0A4X1ULJ7	Uncharacterized protein		23.8519343208759			-23.8519343208759	0	0	23.8519343208759	23.8519343208759	0
1451	SPARC	A0A4X1TP83	SPARC		22.8683708716231	23.1996033313706	29.3872482503598	-22.8683708716231	-23.1996033313706	-29.3872482503598	-0.3312324597475	-6.5188773787367	-6.1876449189892	Core matrisome	ECM Glycoproteins	secreted protein, acidic, cysteine-rich (osteonectin)	ON	11219	NA	E5RJA5:E5RK62:F5GY03:F5H4E2:P09486	NP_003109.1	Mouse:Sparc|
1452	SPARCL1	A0A286ZRX5	SPARC like 1		20.8974413365652	23.4156361584385	22.3089342607962	-20.8974413365652	-23.4156361584385	-22.3089342607962	-2.5181948218733	-1.411492924231	1.1067018976423	Core matrisome	ECM Glycoproteins	SPARC-like 1 (hevin)	PIG33|SC1	11220	NA	B4E2Z0:C9JJR8:D6RA29:E7EU82:E9PC64:F5H1Y9:F5H331:F5H4Y3:Q14515	NP_001121782.1:NP_004675.3	Mouse:Sparcl1|
1453	SPAST	A0A480RPZ2	Spastin (EC 5.6.1.1)		18.9409091906838	20.7009813166111		-18.9409091906838	-20.7009813166111	0	-1.7600721259273	18.9409091906838	20.7009813166111
1454	SPATS2L	A0A4X1VDG9	Uncharacterized protein		19.9910503860015			-19.9910503860015	0	0	19.9910503860015	19.9910503860015	0
1455	SPECTRIN BETA CHAIN	A0A480F030	Spectrin beta chain		29.5219761576559	32.4545263697368		-29.5219761576559	-32.4545263697368	0	-2.9325502120809	29.5219761576559	32.4545263697368
1456	SPLICEOSOME RNA HELICASE DDX39B	A0A480YVB6	Spliceosome RNA helicase DDX39B		21.1941042016449			-21.1941042016449	0	0	21.1941042016449	21.1941042016449	0
1457	SPR	A0A4X1W9A7	Uncharacterized protein		23.2108446235512	25.2815554777535		-23.2108446235512	-25.2815554777535	0	-2.0707108542023	23.2108446235512	25.2815554777535
1458	SPTA1	A0A4X1VVH7	Uncharacterized protein		17.628818113516	18.2797777206918	24.827965691656	-17.628818113516	-18.2797777206918	-24.827965691656	-0.6509596071758	-7.19914757814	-6.5481879709642
1459	SPTB	A0A4X1UE92	Spectrin beta chain		20.9598410973743	22.0502978994653	24.243695487215	-20.9598410973743	-22.0502978994653	-24.243695487215	-1.090456802091	-3.2838543898407	-2.1933975877497
1460	SPTBN2	A0A286ZNA8	Spectrin beta chain		24.8377088584636	27.9732787817376		-24.8377088584636	-27.9732787817376	0	-3.135569923274	24.8377088584636	27.9732787817376
1461	SQOR	F1SN58	Sulfide:quinone oxidoreductase, mitochondrial		22.4425152075212	24.3871360726216		-22.4425152075212	-24.3871360726216	0	-1.9446208651004	22.4425152075212	24.3871360726216
1462	SQSTM1	A0A4X1VVD8	Uncharacterized protein		20.082900372074	21.2433059859825		-20.082900372074	-21.2433059859825	0	-1.1604056139085	20.082900372074	21.2433059859825
1463	SRCIN1	A0A5G2QEH2	SRC kinase signaling inhibitor 1		23.069766028433			-23.069766028433	0	0	23.069766028433	23.069766028433	0
1464	SRGAP2	A0A4X1UNF8	Uncharacterized protein		20.7808125563703	22.9725748232701		-20.7808125563703	-22.9725748232701	0	-2.1917622668998	20.7808125563703	22.9725748232701
1465	SRI	A0A287AR67	Sorcin		23.3386715162951	25.4012721670787		-23.3386715162951	-25.4012721670787	0	-2.0626006507836	23.3386715162951	25.4012721670787
1466	SRP19	A0A4X1U2G4	Uncharacterized protein		20.9112306042775	20.1326588179848		-20.9112306042775	-20.1326588179848	0	0.778571786292698	20.9112306042775	20.1326588179848
1467	SRP54	A0A5G2QA48	Signal recognition particle 54 kDa protein		18.2069056099254	20.8654654690089		-18.2069056099254	-20.8654654690089	0	-2.6585598590835	18.2069056099254	20.8654654690089
1468	SRPX	K7GKF8	Sushi repeat containing protein X-linked	23.7694747862472	25.6198846387752			-1.850409852528	23.7694747862472	23.7694747862472	25.6198846387752	25.6198846387752	0	Core matrisome	ECM Glycoproteins	sushi-repeat-containing protein, X-linked	DRS|ETX1|SRPX1	11309	NA	P78539	NP_001164221.1:NP_001164222.1:NP_001164223.1:NP_006298.1	Mouse:Srpx|
1469	SRPX2	A0A4X1W4A0	Uncharacterized protein		23.2938663565058			-23.2938663565058	0	0	23.2938663565058	23.2938663565058	0	Core matrisome	ECM Glycoproteins	sushi-repeat-containing protein, X-linked 2	BPP|CBPS|PMGX|RESDX|SRPUL	30668	NA	O60687	NP_055282.1:XP_005262178.1	Mouse:Srpx2|
1470	SRSF3	A0A4X1SUA0	RRM domain-containing protein		22.9107832237652	24.3361116448512		-22.9107832237652	-24.3361116448512	0	-1.425328421086	22.9107832237652	24.3361116448512
1471	SRSF4	A0A5G2R0S9	Serine and arginine rich splicing factor 4		23.0766468464395	23.5402265473349		-23.0766468464395	-23.5402265473349	0	-0.463579700895401	23.0766468464395	23.5402265473349
1472	SSB	A0A4X1VM94	Uncharacterized protein		25.7410787681163	23.462105249135		-25.7410787681163	-23.462105249135	0	2.2789735189813	25.7410787681163	23.462105249135
1473	SSBP1	A0A287A6V6	Single stranded DNA binding protein 1 (Single-stranded DNA-binding protein, mitochondrial)		21.8356072589788	23.8584966712701	22.5664154906832	-21.8356072589788	-23.8584966712701	-22.5664154906832	-2.0228894122913	-0.730808231704401	1.2920811805869
1474	ST13	F1SRB9	ST13 Hsp70 interacting protein		23.4853217432106	26.5666229211768		-23.4853217432106	-26.5666229211768	0	-3.0813011779662	23.4853217432106	26.5666229211768
1475	STAM	I3LAD5	Signal transducing adaptor molecule		21.8449969324819	24.4685938600282		-21.8449969324819	-24.4685938600282	0	-2.6235969275463	21.8449969324819	24.4685938600282
1476	STAT1	A0A4X1THM1	Signal transducer and activator of transcription		21.6887499479035	23.0819029998031		-21.6887499479035	-23.0819029998031	0	-1.3931530518996	21.6887499479035	23.0819029998031
1477	STAT3	A0A4X1TZR6	Signal transducer and activator of transcription		20.3488100460445	20.0962323956052	20.2360351055677	-20.3488100460445	-20.0962323956052	-20.2360351055677	0.252577650439299	0.112774940476797	-0.139802709962503
1478	STIP1	A0A0B8RZ32	Stress-induced phosphoprotein 1		24.8890678551747	28.6771613360013	24.0927420918546	-24.8890678551747	-28.6771613360013	-24.0927420918546	-3.7880934808266	0.796325763320102	4.5844192441467
1479	STK24	A0A5G2RG17	Serine/threonine kinase 24		20.3663437298343	23.226397430433		-20.3663437298343	-23.226397430433	0	-2.8600537005987	20.3663437298343	23.226397430433
1480	STK38L	A0A5K1VIR8	Non-specific serine/threonine protein kinase (EC 2.7.11.1)		19.8491988567364			-19.8491988567364	0	0	19.8491988567364	19.8491988567364	0
1481	STK39	A0A5G2QZU5	Serine/threonine kinase 39		20.59931858059	23.248201028261		-20.59931858059	-23.248201028261	0	-2.648882447671	20.59931858059	23.248201028261
1482	STOM	A0A5G2R6Z7	Stomatin		22.5571865067989			-22.5571865067989	0	0	22.5571865067989	22.5571865067989	0
1483	STOML2	A0A4X1W169	PHB domain-containing protein		21.387388437075	24.1016968484159	21.0642339323418	-21.387388437075	-24.1016968484159	-21.0642339323418	-2.7143084113409	0.3231545047332	3.0374629160741
1484	STRAP	I3LEQ7	Serine/threonine kinase receptor associated protein		23.0802252266469	25.0019837413136		-23.0802252266469	-25.0019837413136	0	-1.9217585146667	23.0802252266469	25.0019837413136
1485	STRIATIN (FRAGMENT)	A0A480LP37	Striatin (Fragment)		22.3839852550736	23.2558215867781		-22.3839852550736	-23.2558215867781	0	-0.8718363317045	22.3839852550736	23.2558215867781
1486	STUB1	A0A4X1SS64	Uncharacterized protein		18.7582511078922	23.1968179568624		-18.7582511078922	-23.1968179568624	0	-4.4385668489702	18.7582511078922	23.1968179568624
1487	STX18	A0A4X1SI50	Syntaxin-18_N domain-containing protein		19.8194069850177	20.0920742360628		-19.8194069850177	-20.0920742360628	0	-0.2726672510451	19.8194069850177	20.0920742360628
1488	STX1A	A0A4X1UMV3	Syntaxin 1A		20.8668754927046	22.1533293838512		-20.8668754927046	-22.1533293838512	0	-1.2864538911466	20.8668754927046	22.1533293838512
1489	STX1B	A0A5G2RCE1	Syntaxin 1B		23.5481770527369	29.0557291984108		-23.5481770527369	-29.0557291984108	0	-5.5075521456739	23.5481770527369	29.0557291984108
1490	STXBP1	F1RS11	Syntaxin binding protein 1		29.3272381217351	31.9576796260314	22.323380457722	-29.3272381217351	-31.9576796260314	-22.323380457722	-2.6304415042963	7.0038576640131	9.6342991683094
1491	STXBP3	A0A287AXC7	Syntaxin binding protein 3		21.7536933140483	22.3383127378616		-21.7536933140483	-22.3383127378616	0	-0.584619423813301	21.7536933140483	22.3383127378616
1492	STXBP6	A0A4X1SVH3	V-SNARE coiled-coil homology domain-containing protein		23.4217913834506	23.3923081880547		-23.4217913834506	-23.3923081880547	0	0.0294831953959012	23.4217913834506	23.3923081880547
1493	SUB1 LOC100512195	A0A287AUW4	PC4 domain-containing protein		22.1128241224528	24.8698684478034		-22.1128241224528	-24.8698684478034	0	-2.7570443253506	22.1128241224528	24.8698684478034
1494	SUCCINATE-SEMIALDEHYDE DEHYDROGENASE (EC 1.2.1.24) (FRAGMENT)	A0A480VQ30	Succinate-semialdehyde dehydrogenase (EC 1.2.1.24) (Fragment)		24.0200935122911	27.5407413184396		-24.0200935122911	-27.5407413184396	0	-3.5206478061485	24.0200935122911	27.5407413184396
1495	SUCCINATE DEHYDROGENASE [UBIQUINONE] FLAVOPROTEIN SUBUNIT, MITOCHONDRIAL (EC 1.3.5.1)	A0A4X1TJN2	Succinate dehydrogenase [ubiquinone] flavoprotein subunit, mitochondrial (EC 1.3.5.1)		23.9020388337474			-23.9020388337474	0	0	23.9020388337474	23.9020388337474	0
1496	SUCLG1	A0A5G2R4W7	Succinate--CoA ligase [ADP/GDP-forming] subunit alpha, mitochondrial (EC 6.2.1.4) (EC 6.2.1.5) (Succinyl-CoA synthetase subunit alpha) (SCS-alpha)		26.1353196463635	27.9570577144587		-26.1353196463635	-27.9570577144587	0	-1.8217380680952	26.1353196463635	27.9570577144587
1497	SUCLG2	P53590	Succinate--CoA ligase [GDP-forming] subunit beta, mitochondrial (EC 6.2.1.4) (GTP-specific succinyl-CoA synthetase subunit beta) (G-SCS) (GTPSCS) (Succinyl-CoA synthetase beta-G chain) (SCS-betaG) (Fragment)		24.7185447684534	22.1740613559008		-24.7185447684534	-22.1740613559008	0	2.5444834125526	24.7185447684534	22.1740613559008
1498	SUGT1	A0A286ZQC1	SGT1 homolog, MIS12 kinetochore complex assembly cochaperone		19.7931962585418	27.9873530785914		-19.7931962585418	-27.9873530785914	0	-8.1941568200496	19.7931962585418	27.9873530785914
1499	SULT4A1	F1SJU2	Sulfotransferase (EC 2.8.2.-)		20.551082600624	22.8650165872717		-20.551082600624	-22.8650165872717	0	-2.3139339866477	20.551082600624	22.8650165872717
1500	SUN2	A0A287BIL5	Sad1 and UNC84 domain containing 2		23.6020078041407			-23.6020078041407	0	0	23.6020078041407	23.6020078041407	0
1501	SVIL	A0A287A071	Supervillin		20.2121203286274			-20.2121203286274	0	0	20.2121203286274	20.2121203286274	0
1502	SYN1	B7TY10	Synapsin 1 (Synapsin I) (Synapsin Ia) (Synapsin-1 isoform Ia)		29.8064610911866	30.7594672067042	19.1902813799978	-29.8064610911866	-30.7594672067042	-19.1902813799978	-0.953006115517603	10.6161797111888	11.5691858267064
1503	SYN2	A0A287ALW8	Synapsin II		27.8241603908974	21.8730319626359		-27.8241603908974	-21.8730319626359	0	5.9511284282615	27.8241603908974	21.8730319626359
1504	SYN3	A0A286ZRD6	Synapsin III		19.5143245417473	23.5488933612071		-19.5143245417473	-23.5488933612071	0	-4.0345688194598	19.5143245417473	23.5488933612071
1505	SYNAPTOTAGMIN-2 ISOFORM X2	A0A480PQZ5	Synaptotagmin-2 isoform X2		20.3791753118009			-20.3791753118009	0	0	20.3791753118009	20.3791753118009	0
1506	SYNCRIP	A0A4X1VIP2	Uncharacterized protein		23.5609735841862	24.395860362318	20.0654925976017	-23.5609735841862	-24.395860362318	-20.0654925976017	-0.8348867781318	3.4954809865845	4.3303677647163
1507	SYNGAP1	F1RZR5	Synaptic Ras GTPase activating protein 1		23.3764604210272	26.0724574326298		-23.3764604210272	-26.0724574326298	0	-2.6959970116026	23.3764604210272	26.0724574326298
1508	SYNJ1	A0A4X1U4C5	Uncharacterized protein		25.1690070451483	26.9972801532016		-25.1690070451483	-26.9972801532016	0	-1.8282731080533	25.1690070451483	26.9972801532016
1509	SYNM	A0A4X1UKQ2	Synemin		24.949723930359	18.2976023372244		-24.949723930359	-18.2976023372244	0	6.6521215931346	24.949723930359	18.2976023372244
1510	SYNPO2	A0A4X1V8J5	PDZ domain-containing protein		22.6718073687443	19.833124712553		-22.6718073687443	-19.833124712553	0	2.8386826561913	22.6718073687443	19.833124712553
1511	SYNTAXIN-BINDING PROTEIN 1 ISOFORM X2 (SYNTAXIN-BINDING PROTEIN 1 ISOFORM B)	A0A480L3Z3	Syntaxin-binding protein 1 isoform X2 (Syntaxin-binding protein 1 isoform b)		22.6646050570629	22.471519366462		-22.6646050570629	-22.471519366462	0	0.193085690600899	22.6646050570629	22.471519366462
1512	SYT1	A0A4X1USI8	Synaptotagmin 1		26.7023517457079	28.9778176633493	19.964899028236	-26.7023517457079	-28.9778176633493	-19.964899028236	-2.2754659176414	6.7374527174719	9.0129186351133
1513	SYT12	I3LK76	Synaptotagmin 12 (Synaptotagmin-12 isoform X3)		18.4824801232644	23.6638816619979		-18.4824801232644	-23.6638816619979	0	-5.1814015387335	18.4824801232644	23.6638816619979
1514	SYT3	A0A4X1VVH4	Synaptotagmin 3		20.8738894682226	20.6256502485174		-20.8738894682226	-20.6256502485174	0	0.248239219705201	20.8738894682226	20.6256502485174
1515	SYT7	A0A4X1VLL5	Uncharacterized protein		22.7259142880481	22.8880432100903		-22.7259142880481	-22.8880432100903	0	-0.1621289220422	22.7259142880481	22.8880432100903
1516	T-COMPLEX PROTEIN 1 SUBUNIT THETA (T-COMPLEX PROTEIN 1 SUBUNIT THETA ISOFORM 1)	A0A480X895	T-complex protein 1 subunit theta (T-complex protein 1 subunit theta isoform 1)		25.5291265511966	26.8442920061613		-25.5291265511966	-26.8442920061613	0	-1.3151654549647	25.5291265511966	26.8442920061613
1517	TAGLN	A0A4X1SX44	Transgelin		26.5944857110491	25.5558352696795		-26.5944857110491	-25.5558352696795	0	1.0386504413696	26.5944857110491	25.5558352696795
1518	TAGLN2	A0A287BK36	Transgelin		18.5377386546404	22.1813007623659		-18.5377386546404	-22.1813007623659	0	-3.6435621077255	18.5377386546404	22.1813007623659
1519	TAGLN3	A0A4X1SU00	Transgelin		24.9233150290482	28.3373869818102		-24.9233150290482	-28.3373869818102	0	-3.414071952762	24.9233150290482	28.3373869818102
1520	TALIN-1	A0A481CZZ1	Talin-1		28.0080890391334	24.5946097758897		-28.0080890391334	-24.5946097758897	0	3.4134792632437	28.0080890391334	24.5946097758897
1521	TANGO2	A0A5G2R7J9	Transport and golgi organization 2 homolog		20.6951018267034	22.4961879938171		-20.6951018267034	-22.4961879938171	0	-1.8010861671137	20.6951018267034	22.4961879938171
1522	TAOK1	A0A5G2RB57	TAO kinase 1		19.8870264965792	21.6841947983171		-19.8870264965792	-21.6841947983171	0	-1.7971683017379	19.8870264965792	21.6841947983171
1523	TAP1	A0A4X1V406	Uncharacterized protein		23.2959087878417			-23.2959087878417	0	0	23.2959087878417	23.2959087878417	0
1524	TAP2 SBAB-554F3.1-001	A5D9J7	Transporter 2, ATP-binding cassette, sub-family B (MDR/TAP)		22.2819283753096			-22.2819283753096	0	0	22.2819283753096	22.2819283753096	0
1525	TARGET OF NESH-SH3 ISOFORM 1	A0A480MX25	Target of Nesh-SH3 isoform 1		19.037605757685			-19.037605757685	0	0	19.037605757685	19.037605757685	0
1526	TARS	A0A4X1TGG9	AA_TRNA_LIGASE_II domain-containing protein		20.5214317372334	23.061978809492		-20.5214317372334	-23.061978809492	0	-2.5405470722586	20.5214317372334	23.061978809492
1527	TAX1BP3	F2Z516	Tax1 binding protein 3		22.450698592809			-22.450698592809	0	0	22.450698592809	22.450698592809	0
1528	TBCB	A0A4X1TBN3	CAP-Gly domain-containing protein		21.6944647466863	23.6531763926029		-21.6944647466863	-23.6531763926029	0	-1.9587116459166	21.6944647466863	23.6531763926029
1529	TCERG1	A0A4X1SY11	Transcription elongation regulator 1		20.3178531336984	20.3064760376421	22.0809639126098	-20.3178531336984	-20.3064760376421	-22.0809639126098	0.0113770960563002	-1.7631107789114	-1.7744878749677
1530	TCP1	F1SB63	Uncharacterized protein		25.3928319887758	27.239122610724		-25.3928319887758	-27.239122610724	0	-1.8462906219482	25.3928319887758	27.239122610724
1531	TENASCIN-R ISOFORM 1 (TENASCIN-R ISOFORM X1)	A0A481CFE3	Tenascin-R isoform 1 (Tenascin-R isoform X1)		27.7911450408321	28.5644598504718		-27.7911450408321	-28.5644598504718	0	-0.7733148096397	27.7911450408321	28.5644598504718
1532	TETHER CONTAINING UBX DOMAIN FOR GLUT4 ISOFORM 1 (TETHER CONTAINING UBX DOMAIN FOR GLUT4 ISOFORM X1)	A0A480J676	Tether containing UBX domain for GLUT4 isoform 1 (Tether containing UBX domain for GLUT4 isoform X1)		20.1268731807628			-20.1268731807628	0	0	20.1268731807628	20.1268731807628	0
1533	TF	I3LBF1	Serotransferrin		20.2008466721832	29.3511701425136	26.9768978274328	-20.2008466721832	-29.3511701425136	-26.9768978274328	-9.1503234703304	-6.7760511552496	2.3742723150808
1534	TFAM	Q5D144	Transcription factor A, mitochondrial (mtTFA)		23.7499094719568	24.2827433596078		-23.7499094719568	-24.2827433596078	0	-0.532833887650998	23.7499094719568	24.2827433596078
1535	TGFB1I1	A0A287B6W1	Transforming growth factor beta-1-induced transcript 1 protein		24.4016814259478			-24.4016814259478	0	0	24.4016814259478	24.4016814259478	0
1536	TGM2	A0A0B8RZZ6	Transglutaminase 2		28.6854053854389	22.1095640379574	17.3466579008504	-28.6854053854389	-22.1095640379574	-17.3466579008504	6.5758413474815	11.3387474845885	4.762906137107	Matrisome-associated	ECM Regulators	transglutaminase 2 (C polypeptide, protein-glutamine-gamma-glutamyltransferase)	G-ALPHA-h|GNAH|TG2|TGC	11778	NA	A2A299:A2A2A0:B4DIT7:F5H6P0:P21980	NP_004604.2:NP_945189.1	Mouse:Tgm2|
1537	THBS1	A0A4X1UR29	Uncharacterized protein		21.9390749978614			-21.9390749978614	0	0	21.9390749978614	21.9390749978614	0	Core matrisome	ECM Glycoproteins	thrombospondin 1	THBS|THBS-1|TSP|TSP-1|TSP1	11785	NA	A8MZG1:P07996	NP_003237.2	Mouse:Thbs1|
1538	THSD7A	A0A4X1TNQ8	Thrombospondin type 1 domain containing 7A		20.9686583203211			-20.9686583203211	0	0	20.9686583203211	20.9686583203211	0
1539	THY1	A0A4X1SDC4	IGv domain-containing protein		27.6061549135348	29.9454824538048		-27.6061549135348	-29.9454824538048	0	-2.33932754027	27.6061549135348	29.9454824538048
1540	THYMIDYLATE KINASE ISOFORM 1 (THYMIDYLATE KINASE ISOFORM X2)	A0A480KNV3	Thymidylate kinase isoform 1 (Thymidylate kinase isoform X2)		20.4347541301305	21.3233418145799		-20.4347541301305	-21.3233418145799	0	-0.888587684449401	20.4347541301305	21.3233418145799
1541	TIGAR	F1SKZ0	TP53 induced glycolysis regulatory phosphatase		17.7951429511724	22.1566355798641		-17.7951429511724	-22.1566355798641	0	-4.3614926286917	17.7951429511724	22.1566355798641
1542	TIMM13	A0A4X1VSY2	zf-Tim10_DDP domain-containing protein		21.6906223577038	24.8530757685708		-21.6906223577038	-24.8530757685708	0	-3.162453410867	21.6906223577038	24.8530757685708
1543	TIMP3	A0A286ZZX3	Metalloproteinase inhibitor 3 (TIMP metallopeptidase inhibitor 3)		20.6060738555326			-20.6060738555326	0	0	20.6060738555326	20.6060738555326	0	Matrisome-associated	ECM Regulators	TIMP metallopeptidase inhibitor 3	HSMRK222|K222|K222TA2|SFD	11822	NA	P35625	NP_000353.1	Mouse:Timp3|
1544	TJP1	A0A5G2QT24	Tight junction protein 1		25.4903997842629	23.554959894486		-25.4903997842629	-23.554959894486	0	1.9354398897769	25.4903997842629	23.554959894486
1545	TJP2	F1SJE2	Uncharacterized protein		21.9078324796541	22.7959703173297		-21.9078324796541	-22.7959703173297	0	-0.8881378376756	21.9078324796541	22.7959703173297
1546	TKT	A8U4R4	Transketolase		27.0043717888901	29.1163628404139	21.4841683921621	-27.0043717888901	-29.1163628404139	-21.4841683921621	-2.1119910515238	5.520203396728	7.6321944482518
1547	TLN1	A0A481CZZ1	Talin-1		28.0080890391334	24.5946097758897	23.5521184622235	-28.0080890391334	-24.5946097758897	-23.5521184622235	3.4134792632437	4.4559705769099	1.0424913136662
1548	TLN2	A0A287B272	Talin 2		24.1530616761789	26.4442320028767		-24.1530616761789	-26.4442320028767	0	-2.2911703266978	24.1530616761789	26.4442320028767
1549	TMED10	A0A286ZV95	Transmembrane emp24 domain-containing protein 10 (Transmembrane p24 trafficking protein 10)		22.8619317104528	22.9535006017326		-22.8619317104528	-22.9535006017326	0	-0.0915688912797989	22.8619317104528	22.9535006017326
1550	TMEM263	A0A4X1WCX7	Uncharacterized protein		22.4542515484376	22.4387168532498		-22.4542515484376	-22.4387168532498	0	0.0155346951877995	22.4542515484376	22.4387168532498
1551	TMEM43	A0A4X1U6F2	Uncharacterized protein		23.2356397264584	19.7913554499257		-23.2356397264584	-19.7913554499257	0	3.4442842765327	23.2356397264584	19.7913554499257
1552	TMOD1	A0A4X1UCA5	MIF4G domain-containing protein		17.9880963152114	22.6370840847502		-17.9880963152114	-22.6370840847502	0	-4.6489877695388	17.9880963152114	22.6370840847502
1553	TMOD2	A0A287BG70	Tropomodulin 2		23.8588599841399	27.7296548694912		-23.8588599841399	-27.7296548694912	0	-3.8707948853513	23.8588599841399	27.7296548694912
1554	TMX3	A0A4X1TWN6	Thioredoxin domain-containing protein		22.2143888662507	21.3712928975597		-22.2143888662507	-21.3712928975597	0	0.843095968690999	22.2143888662507	21.3712928975597
1555	TNC	A0A287AVF2	Tenascin		23.8075809295554	25.9311878973864		-23.8075809295554	-25.9311878973864	0	-2.123606967831	23.8075809295554	25.9311878973864	Core matrisome	ECM Glycoproteins	tenascin C	150-225|GMEM|GP|HXB|JI|MGC167029|TN	5318	NA	E9PC84:F5H5D6:F5H7V9:H0YGZ3:J3QSU6:P24821	NP_002151.2:XP_005252029.1:XP_005252031.1:XP_005252032.1:XP_006717161.1:XP_006717163.1	Mouse:Tnc|
1556	TNI-F4	B3VI70	Troponin I		19.3822219591462			-19.3822219591462	0	0	19.3822219591462	19.3822219591462	0
1557	TNIK	A0A4X1VES9	Uncharacterized protein		21.9012210667582	21.9026833447024		-21.9012210667582	-21.9026833447024	0	-0.00146227794419929	21.9012210667582	21.9026833447024
1558	TNMD	F1S1M5	Tenomodulin		22.5766602352999			-22.5766602352999	0	0	22.5766602352999	22.5766602352999	0
1559	TNNT3	A0A4X1UDR6	Troponin T, fast skeletal muscle		21.2655950501616			-21.2655950501616	0	0	21.2655950501616	21.2655950501616	0
1560	TNS1	A0A4X1UM50	Tensin 1		25.6809563911677	18.7358617290701		-25.6809563911677	-18.7358617290701	0	6.9450946620976	25.6809563911677	18.7358617290701
1561	TOLLIP	A0A4X1UEU5	CUE domain-containing protein		24.2637437341499	25.5798702424182		-24.2637437341499	-25.5798702424182	0	-1.3161265082683	24.2637437341499	25.5798702424182
1562	TOM1	A0A4X1TB33	Target of myb1 membrane trafficking protein		21.9556699845153		20.8372821091809	-21.9556699845153	0	-20.8372821091809	21.9556699845153	1.1183878753344	-20.8372821091809
1563	TOM1L2	A0A287ATA0	Target of myb1 like 2 membrane trafficking protein		24.3284161731654	20.0278290383628		-24.3284161731654	-20.0278290383628	0	4.3005871348026	24.3284161731654	20.0278290383628
1564	TOMM70	A0A4X1UUM4	TPR_REGION domain-containing protein		24.8414313380382	26.2575658700949		-24.8414313380382	-26.2575658700949	0	-1.4161345320567	24.8414313380382	26.2575658700949
1565	TOP1	I3LHM3	DNA topoisomerase I (EC 5.6.2.1) (DNA topoisomerase 1)		20.6818569247421	21.2025605457681		-20.6818569247421	-21.2025605457681	0	-0.520703621026001	20.6818569247421	21.2025605457681
1566	TOR1AIP1	A0A4X1U6V8	Uncharacterized protein		19.5248181059024	19.8659247035314		-19.5248181059024	-19.8659247035314	0	-0.341106597629	19.5248181059024	19.8659247035314
1567	TPD52	A0A4X1UHE2	Uncharacterized protein		22.9934750123618	25.199953522415		-22.9934750123618	-25.199953522415	0	-2.2064785100532	22.9934750123618	25.199953522415
1568	TPD52L1	A0A4X1TQZ6	Uncharacterized protein		23.0121250176812	22.6691752544881		-23.0121250176812	-22.6691752544881	0	0.342949763193101	23.0121250176812	22.6691752544881
1569	TPI1	A0A288CFT0	Triosephosphate isomerase (EC 5.3.1.1)		27.5427779074313	31.8582630725322	24.9312189124065	-27.5427779074313	-31.8582630725322	-24.9312189124065	-4.3154851651009	2.6115589950248	6.9270441601257
1570	TPM1	A0A4X1TT60	Tropomyosin alpha-1 chain		25.3294843829036	26.9052261877273		-25.3294843829036	-26.9052261877273	0	-1.5757418048237	25.3294843829036	26.9052261877273
1571	TPM2	A0A4X1VY40	Uncharacterized protein		24.9826647260286	24.6063385143535		-24.9826647260286	-24.6063385143535	0	0.376326211675099	24.9826647260286	24.6063385143535
1572	TPM3	A0A5G2RJ89	Tropomyosin alpha-3 chain		30.3811575032998	28.6668338806805	21.7085498646465	-30.3811575032998	-28.6668338806805	-21.7085498646465	1.7143236226193	8.6726076386533	6.958284016034
1573	TPM4	A0A4X1UZ83	Tropomyosin alpha-4 chain		24.1052269092918	25.1629193332525	21.8908263079712	-24.1052269092918	-25.1629193332525	-21.8908263079712	-1.0576924239607	2.2144006013206	3.2720930252813
1574	TPPP	B1Q0K1	Tubulin polymerization promoting protein p25 alpha		27.1642233337009	29.3071763605309		-27.1642233337009	-29.3071763605309	0	-2.14295302683	27.1642233337009	29.3071763605309
1575	TPR	F1S300	Translocated promoter region, nuclear basket protein		20.4159540004567	25.3674475047128	28.4305743897603	-20.4159540004567	-25.3674475047128	-28.4305743897603	-4.9514935042561	-8.0146203893036	-3.0631268850475
1576	TPRG1L	A0A5G2QRM0	HSac2 domain-containing protein		20.7049318853499	22.8465184301956		-20.7049318853499	-22.8465184301956	0	-2.1415865448457	20.7049318853499	22.8465184301956
1577	TPT1	A0A287B4E6	Translationally-controlled tumor protein (Translationally-controlled tumor protein isoform 2)		24.8327899445645	25.4841967382356		-24.8327899445645	-25.4841967382356	0	-0.6514067936711	24.8327899445645	25.4841967382356
1578	TRA2A	A0A5G2R140	Transformer 2 alpha homolog		19.9407267642097			-19.9407267642097	0	0	19.9407267642097	19.9407267642097	0
1579	TRA2B	A0A5G2QFH4	Transformer 2 beta homolog		21.4571241082286	20.6835586448659		-21.4571241082286	-20.6835586448659	0	0.773565463362701	21.4571241082286	20.6835586448659
1580	TRANSFORMING GROWTH FACTOR-BETA-INDUCED PROTEIN IG-H3	A0A481AT74	Transforming growth factor-beta-induced protein ig-h3		20.9870233557273			-20.9870233557273	0	0	20.9870233557273	20.9870233557273	0
1581	TRANSITIONAL ENDOPLASMIC RETICULUM ATPASE ISOFORM 1	A0A480PTB7	Transitional endoplasmic reticulum ATPase isoform 1		22.5288791213239			-22.5288791213239	0	0	22.5288791213239	22.5288791213239	0
1582	TRANSLATION FACTOR SUI1-LIKE PROTEIN (FRAGMENT)	Q9GLJ1	Translation factor sui1-like protein (Fragment)		21.302838994308			-21.302838994308	0	0	21.302838994308	21.302838994308	0
1583	TRAPPC6B	A0A287AWL8	Trafficking protein particle complex 6B		20.3551029777322	22.6383023619832		-20.3551029777322	-22.6383023619832	0	-2.283199384251	20.3551029777322	22.6383023619832
1584	TRIM2	A0A4X1SQG4	Uncharacterized protein		25.0491875202592	26.0353868928798		-25.0491875202592	-26.0353868928798	0	-0.9861993726206	25.0491875202592	26.0353868928798
1585	TRIM25	A0A4X1SHM4	Tripartite motif containing 25		21.3355790671385	20.3052543667232		-21.3355790671385	-20.3052543667232	0	1.0303247004153	21.3355790671385	20.3052543667232
1586	TRIM28	A0A4X1W3I5	Uncharacterized protein		23.8352037374479	23.2924736296081	21.9620229840664	-23.8352037374479	-23.2924736296081	-21.9620229840664	0.542730107839802	1.8731807533815	1.3304506455417
1587	TRIM9	A0A4X1SDS7	Uncharacterized protein		20.3135669556216	21.3730859363396		-20.3135669556216	-21.3730859363396	0	-1.059518980718	20.3135669556216	21.3730859363396
1588	TRMT112	A0A4X1VDA2	Uncharacterized protein		19.4031969063392	21.6708045306528		-19.4031969063392	-21.6708045306528	0	-2.2676076243136	19.4031969063392	21.6708045306528
1589	TRYPSINOGEN	C5IWV5	Trypsinogen		25.2973851746173	23.6808798702037		-25.2973851746173	-23.6808798702037	0	1.6165053044136	25.2973851746173	23.6808798702037
1590	TSFM	A0A5G2QFS9	Elongation factor Ts, mitochondrial (EF-Ts) (EF-TsMt)		22.1837131970627	24.6415021334186		-22.1837131970627	-24.6415021334186	0	-2.4577889363559	22.1837131970627	24.6415021334186
1591	TST	A0A287BPT5	Sulfurtransferase		24.4715720467787	24.6629939165631		-24.4715720467787	-24.6629939165631	0	-0.191421869784399	24.4715720467787	24.6629939165631
1592	TSTA3	A0A287B110	Tissue specific transplantation antigen P35B		19.3209206567196			-19.3209206567196	0	0	19.3209206567196	19.3209206567196	0
1593	TTR	A0A5G2QIE9	Transthyretin		22.1094857327026	24.2814454127925		-22.1094857327026	-24.2814454127925	0	-2.1719596800899	22.1094857327026	24.2814454127925
1594	TUBB	F2Z5B2	Tubulin beta chain		29.737852345339	30.3686361263969		-29.737852345339	-30.3686361263969	0	-0.6307837810579	29.737852345339	30.3686361263969
1595	TUBB6	A0A4X1VU50	Tubulin beta chain		23.5269676991342	23.181382090055		-23.5269676991342	-23.181382090055	0	0.345585609079201	23.5269676991342	23.181382090055
1596	TUBULIN--TYROSINE LIGASE	A0A480N7J8	Tubulin--tyrosine ligase		19.0901320118612	22.5534141998111		-19.0901320118612	-22.5534141998111	0	-3.4632821879499	19.0901320118612	22.5534141998111
1597	TUBULIN BETA CHAIN	A0A480VHK4	Tubulin beta chain		33.7029614309561			-33.7029614309561	0	0	33.7029614309561	33.7029614309561	0
1598	TUBULOINTERSTITIAL NEPHRITIS ANTIGEN-LIKE ISOFORM 1	A0A480Z722	Tubulointerstitial nephritis antigen-like isoform 1		29.1487018866344			-29.1487018866344	0	0	29.1487018866344	29.1487018866344	0
1599	TUMOR SUSCEPTIBILITY GENE 101 PROTEIN	A0A480TC20	Tumor susceptibility gene 101 protein		18.0714491570969	22.5478906248653		-18.0714491570969	-22.5478906248653	0	-4.4764414677684	18.0714491570969	22.5478906248653
1600	TWF2	A0A4X1VPA1	Uncharacterized protein		23.4681826722156	24.8976002792205		-23.4681826722156	-24.8976002792205	0	-1.4294176070049	23.4681826722156	24.8976002792205
1601	TXN2	A0A4X1U393	Thioredoxin domain-containing protein		21.1108760933885	22.6325075299302		-21.1108760933885	-22.6325075299302	0	-1.5216314365417	21.1108760933885	22.6325075299302
1602	TXNDC17	A0A286ZZM7	Thioredoxin domain containing 17		21.7318060733421	23.1073544301802		-21.7318060733421	-23.1073544301802	0	-1.3755483568381	21.7318060733421	23.1073544301802
1603	TXNDC5	A0A4X1SHE8	Thioredoxin domain containing 5		23.2172697108656	22.8818426975808	25.6437200686855	-23.2172697108656	-22.8818426975808	-25.6437200686855	0.3354270132848	-2.4264503578199	-2.7618773711047
1604	TXNDC9	F1STE6	Thioredoxin domain containing 9 (Thioredoxin domain-containing protein 9)		21.0385981787727	20.4043903346042		-21.0385981787727	-20.4043903346042	0	0.634207844168497	21.0385981787727	20.4043903346042
1605	TXNL1	A0A287BP50	Thioredoxin like 1		24.357651052382	26.1286949844795		-24.357651052382	-26.1286949844795	0	-1.7710439320975	24.357651052382	26.1286949844795
1606	TXNRD1	A0A4X1T629	Thioredoxin reductase 1, cytoplasmic		20.8006383626534	22.0219545561107		-20.8006383626534	-22.0219545561107	0	-1.2213161934573	20.8006383626534	22.0219545561107
1607	TYPE I INOSITOL 1,4,5-TRISPHOSPHATE 5-PHOSPHATASE ISOFORM X3 (TYPE I INOSITOL 1,4,5-TRISPHOSPHATE 5-PHOSPHATASE ISOFORM A)	A0A480L9F4	Type I inositol 1,4,5-trisphosphate 5-phosphatase isoform X3 (Type I inositol 1,4,5-trisphosphate 5-phosphatase isoform a)		19.083833185372	19.5150977365104		-19.083833185372	-19.5150977365104	0	-0.431264551138398	19.083833185372	19.5150977365104
1608	U2AF1	A0A287AJB4	Splicing factor U2AF 35 kDa subunit (Splicing factor U2AF 35 kDa subunit isoform X1)		22.8582904688481	21.967970500886	21.5560269844646	-22.8582904688481	-21.967970500886	-21.5560269844646	0.8903199679621	1.3022634843835	0.411943516421399
1609	U5 SMALL NUCLEAR RIBONUCLEOPROTEIN 40 KDA PROTEIN	A0A480U2S8	U5 small nuclear ribonucleoprotein 40 kDa protein		21.3123827648025			-21.3123827648025	0	0	21.3123827648025	21.3123827648025	0
1610	UACA	A0A287AU41	Uveal autoantigen with coiled-coil domains and ankyrin repeats		20.4895872043006			-20.4895872043006	0	0	20.4895872043006	20.4895872043006	0
1611	UBA5	F1SNT0	Ubiquitin like modifier activating enzyme 5		19.9219970778412	22.2351136397763		-19.9219970778412	-22.2351136397763	0	-2.3131165619351	19.9219970778412	22.2351136397763
1612	UBAP2L	A0A287A0B3	Ubiquitin associated protein 2 like		22.4234603539272	23.6777849428029	24.0805579937681	-22.4234603539272	-23.6777849428029	-24.0805579937681	-1.2543245888757	-1.6570976398409	-0.402773050965198
1613	UBC	A0A5G2QDJ2	Polyubiquitin-C		23.1142599170135			-23.1142599170135	0	0	23.1142599170135	23.1142599170135	0
1614	UBC1	Q06AB2	UBC1		22.3359162446019	23.0976385099668		-22.3359162446019	-23.0976385099668	0	-0.761722265364899	22.3359162446019	23.0976385099668
1615	UBE2D2	Q06AA9	Ubiquitin-conjugating enzyme E2 D2 (EC 2.3.2.23) ((E3-independent) E2 ubiquitin-conjugating enzyme D2) (EC 2.3.2.24) (E2 ubiquitin-conjugating enzyme D2) (Ubiquitin carrier protein D2) (Ubiquitin-protein ligase D2)		18.9507832129533	21.9770955052668		-18.9507832129533	-21.9770955052668	0	-3.0263122923135	18.9507832129533	21.9770955052668
1616	UBE2I	A0A287ASP8	UBIQUITIN_CONJUGAT_2 domain-containing protein		21.4348687915352	22.4423796537534		-21.4348687915352	-22.4423796537534	0	-1.0075108622182	21.4348687915352	22.4423796537534
1617	UBE2L3	A0A5G2RDX3	UBIQUITIN_CONJUGAT_2 domain-containing protein		24.0832971836544	24.3928465592919		-24.0832971836544	-24.3928465592919	0	-0.309549375637502	24.0832971836544	24.3928465592919
1618	UBE2M	A0A4X1W9F5	UBIQUITIN_CONJUGAT_2 domain-containing protein		24.1990724929288	23.671961194392		-24.1990724929288	-23.671961194392	0	0.527111298536799	24.1990724929288	23.671961194392
1619	UBE2NL	A0A5G2RGI4	Ubiquitin conjugating enzyme E2 N like (gene/pseudogene)		24.6058476922866	26.5953748508996		-24.6058476922866	-26.5953748508996	0	-1.989527158613	24.6058476922866	26.5953748508996
1620	UBIQUITIN-LIKE DOMAIN-CONTAINING PROTEIN	A0A4X1SNZ7	Ubiquitin-like domain-containing protein		20.5657042085485			-20.5657042085485	0	0	20.5657042085485	20.5657042085485	0
1621	UBIQUITIN-LIKE MODIFIER-ACTIVATING ENZYME 1 ISOFORM X2	K7GRY0	Ubiquitin-like modifier-activating enzyme 1 isoform X2		26.2521656062915			-26.2521656062915	0	0	26.2521656062915	26.2521656062915	0
1622	UBIQUITIN CARBOXYL-TERMINAL HYDROLASE (EC 3.4.19.12)	A0A480J4Z3	Ubiquitin carboxyl-terminal hydrolase (EC 3.4.19.12)		25.0923370550741	26.7710017587139		-25.0923370550741	-26.7710017587139	0	-1.6786647036398	25.0923370550741	26.7710017587139
1623	UBIQUITIN THIOESTERASE OTUB1 (FRAGMENT)	A0A480YQK9	Ubiquitin thioesterase OTUB1 (Fragment)		23.4295136719546			-23.4295136719546	0	0	23.4295136719546	23.4295136719546	0
1624	UBXN6	A0A4X1VM39	UBX domain protein 6		20.6691176136719	23.6361218242591		-20.6691176136719	-23.6361218242591	0	-2.9670042105872	20.6691176136719	23.6361218242591
1625	UCHL1	A0A4X1UWB5	Ubiquitin carboxyl-terminal hydrolase (EC 3.4.19.12)		28.2387890809865	30.6599370765774	23.3924970548134	-28.2387890809865	-30.6599370765774	-23.3924970548134	-2.4211479955909	4.8462920261731	7.267440021764
1626	UDP-GLUCOSE:GLYCOPROTEIN GLUCOSYLTRANSFERASE 1	A0A480YR63	UDP-glucose:glycoprotein glucosyltransferase 1		19.4278192749515			-19.4278192749515	0	0	19.4278192749515	19.4278192749515	0
1627	UGP2	A0A5G2QMF9	UTP--glucose-1-phosphate uridylyltransferase		21.1196200476199	25.3292848109041		-21.1196200476199	-25.3292848109041	0	-4.2096647632842	21.1196200476199	25.3292848109041
1628	UMPS	A0A5G2RBV3	Uridine 5'-monophosphate synthase (Uridine monophosphate synthetase)		20.4565580197519	22.8978573709014		-20.4565580197519	-22.8978573709014	0	-2.4412993511495	20.4565580197519	22.8978573709014
1629	UNCONVENTIONAL MYOSIN-XVIIIA ISOFORM A	A0A480I0A4	Unconventional myosin-XVIIIa isoform a		22.228374055798			-22.228374055798	0	0	22.228374055798	22.228374055798	0
1630	UPF1	A0A4X1U7R6	Uncharacterized protein		21.722249126301	24.2803399910825	21.5266824079453	-21.722249126301	-24.2803399910825	-21.5266824079453	-2.5580908647815	0.1955667183557	2.7536575831372
1631	UQCRB	A0A4X1U2M7	Cytochrome b-c1 complex subunit 7		22.5452274900046	28.3196375641809		-22.5452274900046	-28.3196375641809	0	-5.7744100741763	22.5452274900046	28.3196375641809
1632	UQCRFS1	A0A4X1TWD8	Cytochrome b-c1 complex subunit Rieske, mitochondrial (EC 7.1.1.8)		24.1836032075294	27.163032608361	23.2877640279247	-24.1836032075294	-27.163032608361	-23.2877640279247	-2.9794294008316	0.895839179604703	3.8752685804363
1633	USP14	I3LIN5	Ubiquitin carboxyl-terminal hydrolase (EC 3.4.19.12)		23.1937811825115	24.921612374494		-23.1937811825115	-24.921612374494	0	-1.7278311919825	23.1937811825115	24.921612374494
1634	UTRN	A0A4X1VNJ3	Utrophin		23.6543361767722	21.6966586851037		-23.6543361767722	-21.6966586851037	0	1.9576774916685	23.6543361767722	21.6966586851037
1635	V-TYPE PROTON ATPASE SUBUNIT A	A0A480JSJ2	V-type proton ATPase subunit a		21.629577680399			-21.629577680399	0	0	21.629577680399	21.629577680399	0
1636	VACUOLAR PROTEIN SORTING-ASSOCIATED PROTEIN 35	A0A480X4F2	Vacuolar protein sorting-associated protein 35		20.5637160902318	24.5069108934821		-20.5637160902318	-24.5069108934821	0	-3.9431948032503	20.5637160902318	24.5069108934821
1637	VACUOLAR PROTEIN SORTING-ASSOCIATED PROTEIN 51 HOMOLOG (VACUOLAR PROTEIN SORTING-ASSOCIATED PROTEIN 51 HOMOLOG ISOFORM X1)	A0A480IP93	Vacuolar protein sorting-associated protein 51 homolog (Vacuolar protein sorting-associated protein 51 homolog isoform X1)		18.8898621289737	21.4221643339514		-18.8898621289737	-21.4221643339514	0	-2.5323022049777	18.8898621289737	21.4221643339514
1638	VACUOLAR PROTON PUMP SUBUNIT B (V-ATPASE SUBUNIT B) (VACUOLAR PROTON PUMP SUBUNIT B)	A0A480UKG6	Vacuolar proton pump subunit B (V-ATPase subunit B) (Vacuolar proton pump subunit B)		25.3610606043342	28.7132574561742		-25.3610606043342	-28.7132574561742	0	-3.35219685184	25.3610606043342	28.7132574561742
1639	VALACYCLOVIR HYDROLASE (VALACYCLOVIR HYDROLASE ISOFORM 1)	A0A480XPR9	Valacyclovir hydrolase (Valacyclovir hydrolase isoform 1)		23.9318338770797	25.807400905299		-23.9318338770797	-25.807400905299	0	-1.8755670282193	23.9318338770797	25.807400905299
1640	VAPA	A0A287BBB5	VAMP associated protein A		24.0674776497359			-24.0674776497359	0	0	24.0674776497359	24.0674776497359	0
1641	VAPB	A0A4X1US63	Vesicle-associated membrane protein-associated protein B		22.569689501893	25.9530917038705		-22.569689501893	-25.9530917038705	0	-3.3834022019775	22.569689501893	25.9530917038705
1642	VARS2	A5A8V9	Valyl-tRNA synthetase 2		19.7109057648736			-19.7109057648736	0	0	19.7109057648736	19.7109057648736	0
1643	VASP	A0A481C371	Vasodilator-stimulated phosphoprotein		23.7912613437222	20.0111628822052		-23.7912613437222	-20.0111628822052	0	3.780098461517	23.7912613437222	20.0111628822052
1644	VAT1	I3L9V2	Synaptic vesicle membrane protein VAT-1 homolog (Vesicle amine transport 1)		22.5523113992028	24.8386395975197		-22.5523113992028	-24.8386395975197	0	-2.2863281983169	22.5523113992028	24.8386395975197
1645	VAT1L	F1S467	Synaptic vesicle membrane protein VAT-1 homolog-like (Vesicle amine transport 1 like)		21.5401514882407	24.0832864584872		-21.5401514882407	-24.0832864584872	0	-2.5431349702465	21.5401514882407	24.0832864584872
1646	VBP1	K7GNY9	Prefoldin subunit 3		20.9207164265642	23.9245572639593		-20.9207164265642	-23.9245572639593	0	-3.0038408373951	20.9207164265642	23.9245572639593
1647	VCAN	F1SX59	Versican		24.7585528474725	27.7748282045569		-24.7585528474725	-27.7748282045569	0	-3.0162753570844	24.7585528474725	27.7748282045569	Core matrisome	Proteoglycans	versican	CSPG2|DKFZp686K06110|ERVR|GHAP|PG-M|WGN|WGN1	2464	NA	D6RGZ6:E9PF17:P13611:Q86W61	NP_001119808.1:NP_001119808.1:NP_001157569.1:NP_001157570.1:NP_004376.2	Mouse:Vcan|
1648	VCL	A0A4X1SRF3	Vinculin		25.7726371628197	25.3869876342409	25.7430440690841	-25.7726371628197	-25.3869876342409	-25.7430440690841	0.385649528578799	0.029593093735599	-0.3560564348432
1649	VDAC1	Q9MZ16	Voltage-dependent anion-selective channel protein 1 (VDAC-1)		28.1503698244197	30.3425449738199		-28.1503698244197	-30.3425449738199	0	-2.1921751494002	28.1503698244197	30.3425449738199
1650	VDAC2	A0A4X1SP14	Voltage-dependent anion-selective channel protein 2		27.9131140655199	29.333908398238	22.7265469406491	-27.9131140655199	-29.333908398238	-22.7265469406491	-1.4207943327181	5.1865671248708	6.6073614575889
1651	VDAC3	A0A4X1U6F1	Voltage-dependent anion-selective channel protein 3		25.0065812678078	25.5630705873086		-25.0065812678078	-25.5630705873086	0	-0.556489319500802	25.0065812678078	25.5630705873086
1652	VESICULAR INTEGRAL-MEMBRANE PROTEIN VIP36 (FRAGMENT)	A0A480VX24	Vesicular integral-membrane protein VIP36 (Fragment)		19.9818580503988	22.5615171283535		-19.9818580503988	-22.5615171283535	0	-2.5796590779547	19.9818580503988	22.5615171283535
1653	VIGILIN ISOFORM X1	A0A287AWK8	Vigilin isoform X1		23.018286875537			-23.018286875537	0	0	23.018286875537	23.018286875537	0
1654	VIM	P02543	Vimentin	21.7085498646465	31.6182328793441	29.6909307128454	31.883739859488	-9.9096830146976	-7.9823808481989	-10.1751899948415	1.9273021664987	-0.265506980143901	-2.1928091466426
1655	VINEXIN ISOFORM 1	A0A480SAG6	Vinexin isoform 1		22.378146909729			-22.378146909729	0	0	22.378146909729	22.378146909729	0
1656	VP26B	B6EAV3	Vacuolar protein sorting 26-like protein B		19.7087016101491	22.7023847235925		-19.7087016101491	-22.7023847235925	0	-2.9936831134434	19.7087016101491	22.7023847235925
1657	VPS26A	A0A5G2R839	VPS26, retromer complex component A		22.3255643011442	20.9846796840936		-22.3255643011442	-20.9846796840936	0	1.3408846170506	22.3255643011442	20.9846796840936
1658	VPS29	A0A5G2QIE0	Vacuolar protein sorting-associated protein 29 (Vesicle protein sorting 29)		23.3901583931881	24.7982594251611		-23.3901583931881	-24.7982594251611	0	-1.408101031973	23.3901583931881	24.7982594251611
1659	VPS36	F1RMD6	Vacuolar protein sorting 36 homolog		20.7162227923737	19.8520438110517		-20.7162227923737	-19.8520438110517	0	0.864178981321999	20.7162227923737	19.8520438110517
1660	VPS4B	A0A287BA12	Vacuolar protein sorting 4 homolog B (Vacuolar protein sorting-associated protein 4B)		22.7079502237894	21.531064233556		-22.7079502237894	-21.531064233556	0	1.1768859902334	22.7079502237894	21.531064233556
1661	VSNL1	F2Z5E8	Visinin like 1 (Visinin-like protein 1)		22.1654670651276	29.1904237314737		-22.1654670651276	-29.1904237314737	0	-7.0249566663461	22.1654670651276	29.1904237314737
1662	VTA1	A0A4X1VI94	Uncharacterized protein		21.3773858805635	24.6902368975278		-21.3773858805635	-24.6902368975278	0	-3.3128510169643	21.3773858805635	24.6902368975278
1663	VTN	P48819	Vitronectin (VN) (S-protein) (Serum-spreading factor)		21.0703884679111	18.7892974485455	27.0183159424015	-21.0703884679111	-18.7892974485455	-27.0183159424015	2.2810910193656	-5.9479274744904	-8.229018493856	Core matrisome	ECM Glycoproteins	vitronectin	V75|VN|VNT	12724	NA	P04004	NP_000629.3	Mouse:Vtn|	Hemostasis
1664	WASL	A0A287ATX4	Neural Wiskott-Aldrich syndrome protein (WASP like actin nucleation promoting factor)		21.0474258786991	22.5161919582242		-21.0474258786991	-22.5161919582242	0	-1.4687660795251	21.0474258786991	22.5161919582242
1665	WBP2	I3LC26	WW domain binding protein 2		22.5805737248336	24.6123416723202		-22.5805737248336	-24.6123416723202	0	-2.0317679474866	22.5805737248336	24.6123416723202
1666	WD REPEAT-CONTAINING PROTEIN 13 ISOFORM X1	A0A480U566	WD repeat-containing protein 13 isoform X1		21.339359779401	23.7044285614615		-21.339359779401	-23.7044285614615	0	-2.3650687820605	21.339359779401	23.7044285614615
1667	WDFY1	I3LBP0	Uncharacterized protein		20.6539066375936	21.5105226607381		-20.6539066375936	-21.5105226607381	0	-0.8566160231445	20.6539066375936	21.5105226607381
1668	WDR1	A0A4X1SGI0	WD_REPEATS_REGION domain-containing protein		26.9465446751517	26.8245775602552	19.5664469787145	-26.9465446751517	-26.8245775602552	-19.5664469787145	0.121967114896499	7.3800976964372	7.2581305815407
1669	WDR37	A0A286ZXF5	WD repeat domain 37		22.8095898843267	25.2538918488935		-22.8095898843267	-25.2538918488935	0	-2.4443019645668	22.8095898843267	25.2538918488935
1670	WDR44	A0A4X1W552	WD_REPEATS_REGION domain-containing protein		22.4369533740943	23.5392009332939		-22.4369533740943	-23.5392009332939	0	-1.1022475591996	22.4369533740943	23.5392009332939
1671	WDR47	F1S5Y8	WD repeat domain 47		22.7714595428518	24.9866775454453		-22.7714595428518	-24.9866775454453	0	-2.2152180025935	22.7714595428518	24.9866775454453
1672	WDR7	A0A287BCP8	WD repeat domain 7		19.8915456773642	24.1170368676967		-19.8915456773642	-24.1170368676967	0	-4.2254911903325	19.8915456773642	24.1170368676967
1673	WDR82	F2Z5U3	WD repeat domain 82		19.1191579355123	20.8209525343802		-19.1191579355123	-20.8209525343802	0	-1.7017945988679	19.1191579355123	20.8209525343802
1674	WIPI2	A0A5G2R3X8	WD repeat domain, phosphoinositide interacting 2		20.2651013401666	21.3114152289573		-20.2651013401666	-21.3114152289573	0	-1.0463138887907	20.2651013401666	21.3114152289573
1675	YARS	I3L804	Tyrosine--tRNA ligase (EC 6.1.1.1) (Tyrosyl-tRNA synthetase)		20.1743946794229	24.1494593643945		-20.1743946794229	-24.1494593643945	0	-3.9750646849716	20.1743946794229	24.1494593643945
1676	YWHAG	F2Z4Z1	Tyrosine 3-monooxygenase/tryptophan 5-monooxygenase activation protein gamma		28.6270158107723	30.7403557558073	23.0821242169349	-28.6270158107723	-30.7403557558073	-23.0821242169349	-2.113339945035	5.5448915938374	7.6582315388724
1677	YWHAH	F2Z4Y1	Tyrosine 3-monooxygenase/tryptophan 5-monooxygenase activation protein eta		31.8557564145986	29.3198789873632		-31.8557564145986	-29.3198789873632	0	2.5358774272354	31.8557564145986	29.3198789873632
1678	YWHAQ	A0A5G2QM17	Tyrosine 3-monooxygenase/tryptophan 5-monooxygenase activation protein theta		25.6711908883864	28.2750211386096	22.6353568405372	-25.6711908883864	-28.2750211386096	-22.6353568405372	-2.6038302502232	3.0358340478492	5.6396642980724
1679	ZBTB22	A0A287A1Y1	Zinc finger and BTB domain containing 22		21.3166462378502			-21.3166462378502	0	0	21.3166462378502	21.3166462378502	0
1680	ZCCHC10	A0A4X1UY89	Uncharacterized protein		24.5900338633214	27.3125938257539		-24.5900338633214	-27.3125938257539	0	-2.7225599624325	24.5900338633214	27.3125938257539
1681	ZF-TIM10_DDP DOMAIN-CONTAINING PROTEIN	F1SSK4	zf-Tim10_DDP domain-containing protein		22.0140898186384			-22.0140898186384	0	0	22.0140898186384	22.0140898186384	0
1682	ZNMC DOMAIN-CONTAINING PROTEIN	A0A4X1SWD9	ZnMc domain-containing protein		21.0009625534713			-21.0009625534713	0	0	21.0009625534713	21.0009625534713	0
1683	ZYXIN	A0A481AUZ6	Zyxin		20.2731009907008	19.8460675661351		-20.2731009907008	-19.8460675661351	0	0.4270334245657	20.2731009907008	19.8460675661351

## Sheet: Native
	Gene	Accession	Description.x	log_Dig	log_nonDig	log_Native	log_Matrigel	Dig_nonDig	Dig_Native	Dig_Mat	nonDig_Native	nonDig_Mat	Native_Mat	Division	Category	Gene.Name	Synonyms	HGNC_IDs	HGNC_IDs.Links	UniProt_IDs	Refseq_IDs	Orthology	Notes
1	A-KINASE ANCHOR PROTEIN 12 ISOFORM X2 (FRAGMENT)	A0A480VV15	A-kinase anchor protein 12 isoform X2 (Fragment)			20.7712601203646		0	-20.7712601203646	0	-20.7712601203646	0	20.7712601203646
2	A2M	A0A5G2Q8I9	Alpha-2-macroglobulin			26.3433470262887		0	-26.3433470262887	0	-26.3433470262887	0	26.3433470262887	Matrisome-associated	ECM Regulators	alpha-2-macroglobulin	CPAMD5|DKFZp779B086|FWP007|S863-7	7	NA	F5H1E8:F8W7L3:H0YFH1:H0YGH6:P01023	NP_000005.2	Mouse:A2m|
3	AAMDC	A0A4X1U924	Uncharacterized protein			23.2294399491539		0	-23.2294399491539	0	-23.2294399491539	0	23.2294399491539
4	AARS	A0A4X1ST71	Alanyl-tRNA synthetase		23.6383971351529	26.0837653334713		-23.6383971351529	-26.0837653334713	0	-2.445368198318402	23.6383971351529	26.0837653334713
5	AARSD1	A0A287BF30	Alanyl-tRNA editing protein Aarsd1		21.9343903267758	23.3495004354411		-21.9343903267758	-23.3495004354411	0	-1.4151101086652993	21.9343903267758	23.3495004354411
6	AASDHPPT	F1SV35	Aminoadipate-semialdehyde dehydrogenase-phosphopantetheinyl transferase (L-aminoadipate-semialdehyde dehydrogenase-phosphopantetheinyl transferase isoform X1)		21.3193782208801	21.658196096792		-21.3193782208801	-21.658196096792	0	-0.33881787591190005	21.3193782208801	21.658196096792
7	ABAT	A0A4X1VQN9	4-aminobutyrate aminotransferase, mitochondrial		24.1353871722562	27.7893218916851		-24.1353871722562	-27.7893218916851	0	-3.6539347194289	24.1353871722562	27.7893218916851
8	ABCD3	A0A4X1TZG4	Uncharacterized protein			21.637369930765		0	-21.637369930765	0	-21.637369930765	0	21.637369930765
9	ABCE1	A0A5G2QNL9	ATP binding cassette subfamily E member 1		19.288082104581	22.5653120937312		-19.288082104581	-22.5653120937312	0	-3.2772299891502	19.288082104581	22.5653120937312
10	ABCF1	A0A4X1VID8	ATP-binding cassette sub-family F member 1		20.4634416313461	21.7941354746167		-20.4634416313461	-21.7941354746167	0	-1.3306938432705984	20.4634416313461	21.7941354746167
11	ABHD10	A0A4X1ST33	Abhydrolase domain containing 10		19.0773704547824	23.8917315474461		-19.0773704547824	-23.8917315474461	0	-4.814361092663699	19.0773704547824	23.8917315474461
12	ABHD11	F1RJM8	Abhydrolase domain containing 11			23.9466050723113		0	-23.9466050723113	0	-23.9466050723113	0	23.9466050723113
13	ABHD12	A0A4X1V6A1	Hydrolase_4 domain-containing protein			21.6337887924666		0	-21.6337887924666	0	-21.6337887924666	0	21.6337887924666
14	ABHD14B	A0A4X1SEA1	AB hydrolase-1 domain-containing protein			22.2147413063176		0	-22.2147413063176	0	-22.2147413063176	0	22.2147413063176
15	ABHD17B	A0A4X1W3H4	Hydrolase_4 domain-containing protein			19.9164135676767		0	-19.9164135676767	0	-19.9164135676767	0	19.9164135676767
16	ABHD6	F1SGJ4	Abhydrolase domain containing 6			22.12293918751		0	-22.12293918751	0	-22.12293918751	0	22.12293918751
17	ABI1	A0A4X1TX73	Uncharacterized protein		23.3590111920162	25.2059915508537		-23.3590111920162	-25.2059915508537	0	-1.8469803588374987	23.3590111920162	25.2059915508537
18	ABI2	A0A287AUY1	Abl interactor 2			24.5010537223691		0	-24.5010537223691	0	-24.5010537223691	0	24.5010537223691
19	ABL2	A0A4X1U8J1	Tyrosine-protein kinase (EC 2.7.10.2)			20.7792413796034		0	-20.7792413796034	0	-20.7792413796034	0	20.7792413796034
20	ABLIM1	A0A4X1T2Q3	Actin binding LIM protein 1		23.6719705667954	24.4120781330163		-23.6719705667954	-24.4120781330163	0	-0.7401075662208996	23.6719705667954	24.4120781330163
21	ABLIM2	A0A4X1STB4	Actin binding LIM protein family member 2			22.6223516819593		0	-22.6223516819593	0	-22.6223516819593	0	22.6223516819593
22	ABLIM3	A0A4X1T606	Actin binding LIM protein family member 3			20.8469600372523		0	-20.8469600372523	0	-20.8469600372523	0	20.8469600372523
23	ABRAXAS2	A0A480Y3H6	BRISC complex subunit Abraxas 2 (BRISC complex subunit Abro1)			21.2934636226062		0	-21.2934636226062	0	-21.2934636226062	0	21.2934636226062
24	ACAA2	D0G0B3	3-ketoacyl-CoA thiolase, mitochondrial (Acetyl-Coenzyme A acyltransferase 2)		23.2289303227586	20.4560142418254	25.1337241375362	-23.2289303227586	-20.4560142418254	-25.1337241375362	2.7729160809332	-1.904793814777598	-4.677709895710798
25	ACACA	A0A4X1T260	Uncharacterized protein			21.3328396639044		0	-21.3328396639044	0	-21.3328396639044	0	21.3328396639044
26	ACAD10	A0A4X1TXX0	Uncharacterized protein			18.7631397585381		0	-18.7631397585381	0	-18.7631397585381	0	18.7631397585381
27	ACADL	A0A480PCQ6	Long-chain specific acyl-CoA dehydrogenase, mitochondrial		23.4093954071018	25.393269986747		-23.4093954071018	-25.393269986747	0	-1.9838745796451995	23.4093954071018	25.393269986747
28	ACADM	P41367	Medium-chain specific acyl-CoA dehydrogenase, mitochondrial (MCAD) (EC 1.3.8.7)		23.8891172562069	22.2842577319117		-23.8891172562069	-22.2842577319117	0	1.6048595242952004	23.8891172562069	22.2842577319117
29	ACADS	A0A4X1T6Q8	Short-chain-specific acyl-CoA dehydrogenase, mitochondrial		23.7043199389715	23.1875455537572		-23.7043199389715	-23.1875455537572	0	0.5167743852143012	23.7043199389715	23.1875455537572
30	ACADSB	F1SED0	Acyl-CoA dehydrogenase short/branched chain		23.687863855605	23.5177737619965		-23.687863855605	-23.5177737619965	0	0.17009009360849703	23.687863855605	23.5177737619965
31	ACADVL	A0A5G2R3E4	Acyl-CoA dehydrogenase very long chain			21.3185173169712		0	-21.3185173169712	0	-21.3185173169712	0	21.3185173169712
32	ACAN	A0A287B863	Aggrecan core protein			22.7171631629768		0	-22.7171631629768	0	-22.7171631629768	0	22.7171631629768	Core matrisome	Proteoglycans	aggrecan	AGC1|AGCAN|CSPG1|CSPGCP|MSK16|SEDK	319	NA	E7ENV9:E7EX88:H0YK70:H0YM81:H0YMF1:P16112:Q6PID9	NP_001126.3:NP_037359.3	Mouse:Acan|
33	ACAP2	A0A4X1U5J1	Uncharacterized protein		19.4223479375516	21.2105284772686		-19.4223479375516	-21.2105284772686	0	-1.7881805397170005	19.4223479375516	21.2105284772686
34	ACAT1	A0A4X1UYL8	Uncharacterized protein		22.729950972329	26.3710194715759	23.1840371243606	-22.729950972329	-26.3710194715759	-23.1840371243606	-3.6410684992468987	-0.45408615203159997	3.1869823472152987
35	ACAT2	A0A0B8RZS7	Sterol O-acyltransferase 2		23.9762748375349	27.1579219318348		-23.9762748375349	-27.1579219318348	0	-3.181647094299901	23.9762748375349	27.1579219318348
36	ACBD3	I3LPF1	Uncharacterized protein			20.5490660142151	23.4746830812124	0	-20.5490660142151	-23.4746830812124	-20.5490660142151	-23.4746830812124	-2.925617066997301
37	ACBD5	A0A286ZLW3	Acyl-CoA-binding domain-containing protein 5			20.8936492465286		0	-20.8936492465286	0	-20.8936492465286	0	20.8936492465286
38	ACETYL-COENZYME A SYNTHETASE, CYTOPLASMIC ISOFORM 1	A0A480Y097	Acetyl-coenzyme A synthetase, cytoplasmic isoform 1			21.3362398114846		0	-21.3362398114846	0	-21.3362398114846	0	21.3362398114846
39	ACIN1	A0A4X1V3Y1	SAP domain-containing protein			20.7598030719484		0	-20.7598030719484	0	-20.7598030719484	0	20.7598030719484
40	ACLY	A0A4X1U7J3	CoA_binding domain-containing protein		24.4218529645785	25.3596097491008		-24.4218529645785	-25.3596097491008	0	-0.9377567845223034	24.4218529645785	25.3596097491008
41	ACO1	A0A4X1UMC0	Uncharacterized protein		21.4537326736582	24.28644515712		-21.4537326736582	-24.28644515712	0	-2.8327124834617976	21.4537326736582	24.28644515712
42	ACO2	A0A0B8RTA5	Aconitate hydratase, mitochondrial (Aconitase) (EC 4.2.1.-)	22.3583045383723	29.3019842757533	31.1687420313178	19.7152159804317	-6.943679737381	-8.810437492945503	2.6430885579405974	-1.8667577555645032	9.586768295321598	11.4535260508861
43	ACOT13	A0A4X1VNM5	Acyl-CoA thioesterase 13		23.4727976221371	23.5711399427236		-23.4727976221371	-23.5711399427236	0	-0.09834232058650016	23.4727976221371	23.5711399427236
44	ACOT9	K7GPJ4	Acyl-CoA thioesterase 9		21.8921199980909	22.4109513770069		-21.8921199980909	-22.4109513770069	0	-0.5188313789159977	21.8921199980909	22.4109513770069
45	ACP1	A0A4X1UMF6	Low molecular weight phosphotyrosine protein phosphatase		23.4255270530794	24.1941929181917		-23.4255270530794	-24.1941929181917	0	-0.7686658651123004	23.4255270530794	24.1941929181917
46	ACSF2	A0A5G2QGQ5	Acyl-CoA synthetase family member 2		22.0413535927549	22.8851530615924	20.7992281049164	-22.0413535927549	-22.8851530615924	-20.7992281049164	-0.8437994688375028	1.2421254878385	2.0859249566760028
47	ACSF3	A0A4X1TBL0	Acyl-CoA synthetase family member 3		19.8074487879668	22.4768570427865		-19.8074487879668	-22.4768570427865	0	-2.6694082548197002	19.8074487879668	22.4768570427865
48	ACSL1	A0A4X1VWL0	AMP-binding domain-containing protein			21.1468537101291		0	-21.1468537101291	0	-21.1468537101291	0	21.1468537101291
49	ACSL6	A0A4X1ULM8	AMP-binding domain-containing protein		21.602985727459	22.1805495839774		-21.602985727459	-22.1805495839774	0	-0.5775638565183989	21.602985727459	22.1805495839774
50	ACSS2	A0A481B8E5	Acetyl-coenzyme A synthetase (EC 6.2.1.1)			19.5810814988248		0	-19.5810814988248	0	-19.5810814988248	0	19.5810814988248
51	ACTBL2	A0A287A4R1	Actin beta like 2			19.7980145876395		0	-19.7980145876395	0	-19.7980145876395	0	19.7980145876395
52	ACTC1	A0A4X1UMF3	Uncharacterized protein	25.2525819147135		29.496664741083	26.3427150849144	25.2525819147135	-4.2440828263695	-1.0901331702009003	-29.496664741083	-26.3427150849144	3.1539496561685993
53	ACTIN-RELATED PROTEIN 3B ISOFORM 1 (ACTIN-RELATED PROTEIN 3B ISOFORM X9)	A0A480JZH7	Actin-related protein 3B isoform 1 (Actin-related protein 3B isoform X9)			23.897359164966		0	-23.897359164966	0	-23.897359164966	0	23.897359164966
54	ACTIVE BREAKPOINT CLUSTER REGION-RELATED PROTEIN ISOFORM A	A0A480Q0L4	Active breakpoint cluster region-related protein isoform a			24.1780240312328		0	-24.1780240312328	0	-24.1780240312328	0	24.1780240312328
55	ACTN1	A0A4X1U5R9	Actinin alpha 1			28.745632986115	26.2403051551959	0	-28.745632986115	-26.2403051551959	-28.745632986115	-26.2403051551959	2.5053278309191
56	ACTN2	F1RHL9	Alpha-actinin-2 isoform 1		23.4566738708985	26.1202849727281		-23.4566738708985	-26.1202849727281	0	-2.663611101829602	23.4566738708985	26.1202849727281
57	ACTN4	A0A0B8S0C5	Actinin, alpha 4		24.1607974312386	27.7944146198962	23.7123942055302	-24.1607974312386	-27.7944146198962	-23.7123942055302	-3.6336171886576025	0.4484032257084003	4.082020414366003
58	ACTR10	A0A4X1WCZ5	Uncharacterized protein			21.0626975173165		0	-21.0626975173165	0	-21.0626975173165	0	21.0626975173165
59	ACTR1A	F2Z5G5	Actin related protein 1A (Alpha-centractin)		25.4754744300761	26.0430178425702		-25.4754744300761	-26.0430178425702	0	-0.5675434124940999	25.4754744300761	26.0430178425702
60	ACTR1B	A0A5G2QYA6	Actin related protein 1B			21.8327102858234		0	-21.8327102858234	0	-21.8327102858234	0	21.8327102858234
61	ACTR2	B5APU3	Actin-related protein 2		23.6479545404399	25.5857590542491	20.5636948824373	-23.6479545404399	-25.5857590542491	-20.5636948824373	-1.9378045138091977	3.084259658002601	5.022064171811799
62	ACTR3	B5APU4	Actin-related protein 3-like protein		22.8818687351472	24.9709816151764		-22.8818687351472	-24.9709816151764	0	-2.089112880029198	22.8818687351472	24.9709816151764
63	ACVR1C	A0A480NBZ7	Receptor protein serine/threonine kinase (EC 2.7.11.30)			18.8632313739926		0	-18.8632313739926	0	-18.8632313739926	0	18.8632313739926
64	ACYL-COA DEHYDROGENASE FAMILY MEMBER 9, MITOCHONDRIAL (ACYL-COA DEHYDROGENASE FAMILY MEMBER 9, MITOCHONDRIAL ISOFORM X1) (ACYL-COA DEHYDROGENASE FAMILY MEMBER 9, MITOCHONDRIAL ISOFORM X2)	A0A480Y3P2	Acyl-CoA dehydrogenase family member 9, mitochondrial (Acyl-CoA dehydrogenase family member 9, mitochondrial isoform X1) (Acyl-CoA dehydrogenase family member 9, mitochondrial isoform X2)			22.390242697844		0	-22.390242697844	0	-22.390242697844	0	22.390242697844
65	ACYP2	P00819	Acylphosphatase-2 (EC 3.6.1.7) (Acylphosphatase, muscle type isozyme) (Acylphosphate phosphohydrolase 2)		24.8275426511827	24.497473214492		-24.8275426511827	-24.497473214492	0	0.33006943669069955	24.8275426511827	24.497473214492
66	ADA	A0A4X1TTU1	Adenosine deaminase			22.075321316801		0	-22.075321316801	0	-22.075321316801	0	22.075321316801
67	ADA2	P58780	Adenosine deaminase 2 (EC 3.5.4.4) (Cat eye syndrome critical region protein 1)			20.5250069704693		0	-20.5250069704693	0	-20.5250069704693	0	20.5250069704693
68	ADAM10	F1RZH3	Disintegrin and metalloproteinase domain-containing protein 10			21.1235674359562		0	-21.1235674359562	0	-21.1235674359562	0	21.1235674359562	Matrisome-associated	ECM Regulators	ADAM metallopeptidase domain 10	AD10|CD156c|HsT18717|MADM|kuz	188	NA	B4DU28:B5MC71:C9J9B4:H0YK32:H0YK87:H0YNC5:H3BS53:O14672	NP_001101.1	Mouse:Adam10|
69	ADAM22	A0A4X1UHG0	ADAM metallopeptidase domain 22			24.3193468928972		0	-24.3193468928972	0	-24.3193468928972	0	24.3193468928972	Matrisome-associated	ECM Regulators	ADAM metallopeptidase domain 22	MDC2|MGC149832	201	NA	E7EPF1:E9PF78:F8WAD8:G5E951:H7C0Q9:H7C3I4:Q9P0K1	NP_004185.1:NP_068367.1:NP_068368.2:NP_068369.1	Mouse:Adam22|
70	ADAM23	A0A4X1V053	Uncharacterized protein			22.8363972306582		0	-22.8363972306582	0	-22.8363972306582	0	22.8363972306582	Matrisome-associated	ECM Regulators	ADAM metallopeptidase domain 23	MDC3	202	NA	E7EWD3:H7C2M6:O75077	NP_003803.1:XP_005246989.1	Mouse:Adam23|
71	ADAP1	O02780	Inositol(1,3,4,5)tetrakisphosphate receptor		22.9057689859241	25.1971457581574		-22.9057689859241	-25.1971457581574	0	-2.291376772233299	22.9057689859241	25.1971457581574
72	ADAR	K9J4M6	ADAR adenosine deaminase RNA specific (Adenosine deaminase, RNA-specific) (Double-stranded RNA-specific adenosine deaminase isoform b)			20.8863853454124		0	-20.8863853454124	0	-20.8863853454124	0	20.8863853454124
73	ADCY1	F1ST77	Adenylate cyclase type 1 (EC 4.6.1.1)			19.1774254699064		0	-19.1774254699064	0	-19.1774254699064	0	19.1774254699064
74	ADCY2	A0A4X1TL18	Adenylate cyclase (EC 4.6.1.1)			20.0724949498843		0	-20.0724949498843	0	-20.0724949498843	0	20.0724949498843
75	ADCY3	A0A4X1TXR9	Adenylate cyclase 3		22.5058609552361	23.3643194666107		-22.5058609552361	-23.3643194666107	0	-0.8584585113746002	22.5058609552361	23.3643194666107
76	ADCY9	A0A4X1VML6	Adenylate cyclase 9			18.2608897650507		0	-18.2608897650507	0	-18.2608897650507	0	18.2608897650507
77	ADD3	A0A4X1TEQ8	Aldolase_II domain-containing protein		22.5018321908771	25.6193698446427		-22.5018321908771	-25.6193698446427	0	-3.117537653765602	22.5018321908771	25.6193698446427
78	ADENOMATOUS POLYPOSIS COLI PROTEIN (ADENOMATOUS POLYPOSIS COLI PROTEIN ISOFORM J)	A0A480Y5J5	Adenomatous polyposis coli protein (Adenomatous polyposis coli protein isoform j)			20.6706138931689		0	-20.6706138931689	0	-20.6706138931689	0	20.6706138931689
79	ADGRB3	A0A4X1T7E0	Adhesion G protein-coupled receptor B3			21.4039542067674		0	-21.4039542067674	0	-21.4039542067674	0	21.4039542067674
80	ADGRG1	F1RF36	Adhesion G protein-coupled receptor G1			20.6119123287485		0	-20.6119123287485	0	-20.6119123287485	0	20.6119123287485
81	ADGRL3	A0A4X1TNZ4	Adhesion G protein-coupled receptor L3			21.9106109642709		0	-21.9106109642709	0	-21.9106109642709	0	21.9106109642709
82	ADH5	F1S0C1	S-(hydroxymethyl)glutathione dehydrogenase (EC 1.1.1.284)		24.6031611830674	25.4471992652352		-24.6031611830674	-25.4471992652352	0	-0.8440380821677991	24.6031611830674	25.4471992652352
83	ADHESION G PROTEIN-COUPLED RECEPTOR L1 ISOFORM 2	A0A480TNU9	Adhesion G protein-coupled receptor L1 isoform 2			22.6491825899402		0	-22.6491825899402	0	-22.6491825899402	0	22.6491825899402
84	ADHFE1	A0A4X1UXS0	Fe-ADH domain-containing protein			21.1843984987716		0	-21.1843984987716	0	-21.1843984987716	0	21.1843984987716
85	ADI1	A0A4X1UJZ2	1,2-dihydroxy-3-keto-5-methylthiopentene dioxygenase (EC 1.13.11.54) (Acireductone dioxygenase (Fe(2+)-requiring)) (Membrane-type 1 matrix metalloproteinase cytoplasmic tail-binding protein 1) (ARD) (Fe-ARD) (MTCBP-1)			20.5994570380306		0	-20.5994570380306	0	-20.5994570380306	0	20.5994570380306
86	ADIRF	A0A4X1VHH2	Uncharacterized protein			22.5034693574826		0	-22.5034693574826	0	-22.5034693574826	0	22.5034693574826
87	ADK	A0A287ASQ2	Adenosine kinase (Adenosine kinase isoform a)			22.455662959345		0	-22.455662959345	0	-22.455662959345	0	22.455662959345
88	ADO	A0A4X1TUH7	Uncharacterized protein			21.0455159952385		0	-21.0455159952385	0	-21.0455159952385	0	21.0455159952385
89	ADP-RIBOSE PYROPHOSPHATASE, MITOCHONDRIAL ISOFORM A	A0A480VYA5	ADP-ribose pyrophosphatase, mitochondrial isoform a		22.2084513860218	23.0561668248684		-22.2084513860218	-23.0561668248684	0	-0.8477154388465991	22.2084513860218	23.0561668248684
90	ADP-RIBOSYLATION FACTOR-BINDING PROTEIN GGA1 ISOFORM 1 (ADP-RIBOSYLATION FACTOR-BINDING PROTEIN GGA1 ISOFORM X1)	A0A481CT70	ADP-ribosylation factor-binding protein GGA1 isoform 1 (ADP-ribosylation factor-binding protein GGA1 isoform X1)			21.3910064692045		0	-21.3910064692045	0	-21.3910064692045	0	21.3910064692045
91	ADPRS	A0A481D4W8	Poly(ADP-ribose) glycohydrolase ARH3 (Fragment)			22.2924261154392		0	-22.2924261154392	0	-22.2924261154392	0	22.2924261154392
92	ADRM1	A0A0B8S0C3	Adhesion regulating molecule 1		21.3617853608978	21.8018287590497		-21.3617853608978	-21.8018287590497	0	-0.4400433981519001	21.3617853608978	21.8018287590497
93	ADSL	F6QAM9	Adenylosuccinate lyase (ASL) (EC 4.3.2.2) (Adenylosuccinase)			20.8487137309317		0	-20.8487137309317	0	-20.8487137309317	0	20.8487137309317
94	ADSS2	A4Z6H1	Adenylosuccinate synthetase isozyme 2 (AMPSase 2) (AdSS 2) (EC 6.3.4.4) (Adenylosuccinate synthetase, acidic isozyme) (Adenylosuccinate synthetase, liver isozyme) (L-type adenylosuccinate synthetase) (IMP--aspartate ligase 2)			20.3981731738042		0	-20.3981731738042	0	-20.3981731738042	0	20.3981731738042
95	ADSSL1	A0A4X1TTC3	Adenylosuccinate synthetase isozyme 1 (AMPSase 1) (AdSS 1) (EC 6.3.4.4) (Adenylosuccinate synthetase, basic isozyme) (Adenylosuccinate synthetase, muscle isozyme) (M-type adenylosuccinate synthetase) (IMP--aspartate ligase 1)		24.0922885722768	23.9087139072947		-24.0922885722768	-23.9087139072947	0	0.18357466498209973	24.0922885722768	23.9087139072947
96	AFDN	A0A286ZM64	Afadin, adherens junction formation factor			22.2996018710576	22.2507665280688	0	-22.2996018710576	-22.2507665280688	-22.2996018710576	-22.2507665280688	0.04883534298879866
97	AFG3L2	A0A480IK10	AFG3-like protein 2		23.3538657157525	22.9822450022015		-23.3538657157525	-22.9822450022015	0	0.37162071355100323	23.3538657157525	22.9822450022015
98	AFTPH	A0A4X1WC47	Clathrin_bdg domain-containing protein			19.1748005746119		0	-19.1748005746119	0	-19.1748005746119	0	19.1748005746119
99	AGA	F1RT17	N(4)-(Beta-N-acetylglucosaminyl)-L-asparaginase (N(4)-(Beta-N-acetylglucosaminyl)-L-asparaginase isoform 1 preproprotein)			19.8138658681982		0	-19.8138658681982	0	-19.8138658681982	0	19.8138658681982
100	AGAP2	A0A4X1W4I8	Uncharacterized protein		22.8004587941373	25.2554046801468		-22.8004587941373	-25.2554046801468	0	-2.454945886009501	22.8004587941373	25.2554046801468
101	Agap3	A0A4X1UQ90	ArfGAP with GTPase domain, ankyrin repeat and PH domain 3			23.6910604350293		0	-23.6910604350293	0	-23.6910604350293	0	23.6910604350293
102	AGFG1	A0A287AJX6	Arf-GAP domain and FG repeat-containing protein 1 isoform 2 (ArfGAP with FG repeats 1)		21.5118158993724	23.2117136647277	23.9461152043514	-21.5118158993724	-23.2117136647277	-23.9461152043514	-1.6998977653552991	-2.4342993049789996	-0.7344015396237005
103	AGK	A0A4X1V5W3	Acylglycerol kinase		22.7011874508757	22.2697674980129		-22.7011874508757	-22.2697674980129	0	0.4314199528628002	22.7011874508757	22.2697674980129
104	AGL	A0A287AXA8	Amylo-alpha-1, 6-glucosidase, 4-alpha-glucanotransferase			24.1768306535072		0	-24.1768306535072	0	-24.1768306535072	0	24.1768306535072
105	AGPAT1	K7GNT8	1-acyl-sn-glycerol-3-phosphate acyltransferase (EC 2.3.1.51)			20.6869327768619		0	-20.6869327768619	0	-20.6869327768619	0	20.6869327768619
106	AGPAT3	A0A4X1TE98	PlsC domain-containing protein			21.6975817070072		0	-21.6975817070072	0	-21.6975817070072	0	21.6975817070072
107	AGPAT4	D0G0C1	1-acylglycerol-3-phosphate O-acyltransferase 4			19.8351449202965		0	-19.8351449202965	0	-19.8351449202965	0	19.8351449202965
108	AGPAT5	A0A5K1UHC4	1-acylglycerol-3-phosphate O-acyltransferase 5			20.0223009255508		0	-20.0223009255508	0	-20.0223009255508	0	20.0223009255508
109	AGRN	A0A287AN50	Agrin		22.3213811895317	23.2016096245522	27.6345695585707	-22.3213811895317	-23.2016096245522	-27.6345695585707	-0.8802284350205021	-5.3131883690390005	-4.432959934018498	Core matrisome	ECM Glycoproteins	agrin	FLJ45064	329	NA	H0Y5U1:O00468	NP_940978.2:XP_005244806.1:XP_006710696.1	Mouse:Agrn|
110	AGT	A0A4X1UAY5	SERPIN domain-containing protein			22.1912104350235		0	-22.1912104350235	0	-22.1912104350235	0	22.1912104350235	Matrisome-associated	ECM Regulators	angiotensinogen (serpin peptidase inhibitor, clade A, member 8)	ANHU|FLJ92595|FLJ97926|SERPINA8	333	NA	P01019	NP_000020.1	Mouse:Agt|
111	AHCY	A0A287B4J2	Adenosylhomocysteinase (Adenosylhomocysteinase isoform X2)			25.246149224999		0	-25.246149224999	0	-25.246149224999	0	25.246149224999
112	AHCYL1	E7EI18	Adenosylhomocysteinase like 1 (Adenosylhomocysteinase-like protein 1) (EC 3.3.1.1)		23.5855445513106	26.675553352692		-23.5855445513106	-26.675553352692	0	-3.0900088013813978	23.5855445513106	26.675553352692
113	AHCYL2	A0A4X1W051	Adenosylhomocysteinase (EC 3.3.1.1)			23.0376998802205		0	-23.0376998802205	0	-23.0376998802205	0	23.0376998802205
114	AHNAK	A0A4X1VKL9	AHNAK nucleoprotein		26.4657350226034	24.6738202317318		-26.4657350226034	-24.6738202317318	0	1.7919147908716013	26.4657350226034	24.6738202317318
115	AHNAK2	A0A287BNG8	PDZ domain-containing protein			23.5647004599522		0	-23.5647004599522	0	-23.5647004599522	0	23.5647004599522
116	AHSA1	A0A4X1T2G4	Aha1_N domain-containing protein		23.6135727421817	24.3493026422003		-23.6135727421817	-24.3493026422003	0	-0.7357299000186011	23.6135727421817	24.3493026422003
117	AHSG	P29700	Alpha-2-HS-glycoprotein (Fetuin-A) (Fragment)		26.1017329940113	23.4253409835046	25.9558593466935	-26.1017329940113	-23.4253409835046	-25.9558593466935	2.6763920105066994	0.14587364731779928	-2.5305183631889
118	AIF1	Q9GK83	Allograft inflammatory factor-1 (Fragment)			20.1487517189831		0	-20.1487517189831	0	-20.1487517189831	0	20.1487517189831
119	AIF1L	A0A4X1TC08	Allograft inflammatory factor 1 like			21.6192902017588		0	-21.6192902017588	0	-21.6192902017588	0	21.6192902017588
120	AIFM1	A0A4X1W9D7	Uncharacterized protein		21.879513846952	24.4526565108636	20.8647542064812	-21.879513846952	-24.4526565108636	-20.8647542064812	-2.5731426639116	1.0147596404707997	3.5879023043824
121	AIFM3	A0A287AMS9	Apoptosis inducing factor mitochondria associated 3			20.9407810484584		0	-20.9407810484584	0	-20.9407810484584	0	20.9407810484584
122	AIMP1	A0A5K1VI30	Aminoacyl tRNA synthetase complex interacting multifunctional protein 1			24.1524842504744	25.5183946252111	0	-24.1524842504744	-25.5183946252111	-24.1524842504744	-25.5183946252111	-1.3659103747366999
123	AIMP2	A0A4X1TXF7	Uncharacterized protein			21.5141947984675	22.1118011658127	0	-21.5141947984675	-22.1118011658127	-21.5141947984675	-22.1118011658127	-0.5976063673452003
124	AIP	A0A4X1T3G1	TPR_REGION domain-containing protein		23.268217662385	23.4962001320981		-23.268217662385	-23.4962001320981	0	-0.2279824697131012	23.268217662385	23.4962001320981
125	AJM1	A0A4X1SDF3	MYND-type domain-containing protein			23.0579843664694		0	-23.0579843664694	0	-23.0579843664694	0	23.0579843664694
126	AK1	A0A286ZQ79	Adenylate kinase isoenzyme 1 (AK 1) (EC 2.7.4.3) (EC 2.7.4.6) (ATP-AMP transphosphorylase 1) (ATP:AMP phosphotransferase) (Adenylate monophosphate kinase) (Myokinase)		26.1732570056634	28.0573989621334		-26.1732570056634	-28.0573989621334	0	-1.8841419564699997	26.1732570056634	28.0573989621334
127	AK2	A0A5G2QNB5	Adenylate kinase 2, mitochondrial (AK 2) (EC 2.7.4.3) (ATP-AMP transphosphorylase 2) (ATP:AMP phosphotransferase) (Adenylate monophosphate kinase)			21.882136756682		0	-21.882136756682	0	-21.882136756682	0	21.882136756682
128	AK3	A0A5G2QPK4	GTP:AMP phosphotransferase AK3, mitochondrial (EC 2.7.4.10) (Adenylate kinase 3) (AK 3) (Adenylate kinase 3 alpha-like 1)		23.9092267193754	25.2961020934273		-23.9092267193754	-25.2961020934273	0	-1.3868753740519004	23.9092267193754	25.2961020934273
129	AK4	A0A4X1TK48	Adenylate kinase 4, mitochondrial (AK 4) (EC 2.7.4.10) (EC 2.7.4.6) (Adenylate kinase 3-like) (GTP:AMP phosphotransferase AK4)		24.8111408998063	25.9640950513581		-24.8111408998063	-25.9640950513581	0	-1.1529541515517998	24.8111408998063	25.9640950513581
130	AK5	F1S9R3	Adenylate kinase 5		20.7520167710759	24.1660368838057		-20.7520167710759	-24.1660368838057	0	-3.4140201127297978	20.7520167710759	24.1660368838057
131	AKAP10	A0A4X1T1X6	A-kinase anchor protein 10, mitochondrial			19.6635912838274		0	-19.6635912838274	0	-19.6635912838274	0	19.6635912838274
132	AKAP12	A0A4X1VRB0	A-kinase anchoring protein 12		21.567228738592	25.47961847707		-21.567228738592	-25.47961847707	0	-3.9123897384780015	21.567228738592	25.47961847707
133	AKAP5	A0A4X1UEK5	WSK domain-containing protein		19.7437915647588	24.2910738185018		-19.7437915647588	-24.2910738185018	0	-4.547282253742999	19.7437915647588	24.2910738185018
134	AKAP7	A0A4X1USK7	A-kinase anchoring protein 7			23.7993587175269		0	-23.7993587175269	0	-23.7993587175269	0	23.7993587175269
135	AKR1B1	P80276	Aldo-keto reductase family 1 member B1 (EC 1.1.1.300) (EC 1.1.1.372) (EC 1.1.1.54) (Aldehyde reductase) (Aldose reductase) (AR) (EC 1.1.1.21)		23.3126293636217	27.0741630347444		-23.3126293636217	-27.0741630347444	0	-3.7615336711227023	23.3126293636217	27.0741630347444
136	AKR7A2	A0A5G2R0M9	Aldo_ket_red domain-containing protein		21.0349732458706	23.1840931505478		-21.0349732458706	-23.1840931505478	0	-2.1491199046771996	21.0349732458706	23.1840931505478
137	AKT1S1	A0A4X1VWX0	Uncharacterized protein			19.4349756602305		0	-19.4349756602305	0	-19.4349756602305	0	19.4349756602305
138	AKT3	A0A287BC23	Non-specific serine/threonine protein kinase (EC 2.7.11.1)			22.1547079563965		0	-22.1547079563965	0	-22.1547079563965	0	22.1547079563965
139	ALAD	A0A4X1V232	Delta-aminolevulinic acid dehydratase (EC 4.2.1.24)			21.6630023744776		0	-21.6630023744776	0	-21.6630023744776	0	21.6630023744776
140	ALB	A0A287BAY9	Serum albumin	25.7085250208199	30.6151091759471	31.0324588882301	28.9648353651244	-4.906584155127202	-5.323933867410201	-3.2563103443045023	-0.41734971228299855	1.6502738108227	2.0676235231056985
141	ALCAM	F1SL34	Activated leukocyte cell adhesion molecule			25.0407535466214		0	-25.0407535466214	0	-25.0407535466214	0	25.0407535466214
142	ALCOHOL DEHYDROGENASE NADP(+) (ALCOHOL DEHYDROGENASE NADP(+) ISOFORM X1)	A0A480PFL9	Alcohol dehydrogenase NADP(+) (Alcohol dehydrogenase NADP(+) isoform X1)		25.0384997254512	25.8165940296083		-25.0384997254512	-25.8165940296083	0	-0.7780943041571007	25.0384997254512	25.8165940296083
143	ALDH18A1	A0A4X1UJ55	Delta-1-pyrroline-5-carboxylate synthase [Includes: Glutamate 5-kinase (GK) (EC 2.7.2.11) (Gamma-glutamyl kinase); Gamma-glutamyl phosphate reductase (GPR) (EC 1.2.1.41) (Glutamate-5-semialdehyde dehydrogenase) (Glutamyl-gamma-semialdehyde dehydrogenase)]			22.4375985636696	20.6893646298187	0	-22.4375985636696	-20.6893646298187	-22.4375985636696	-20.6893646298187	1.7482339338508979
144	ALDH1A1	A0A5G2QQ66	Aldehyde dehydrogenase 1 family member A1		23.4365614017112	25.7348965974865		-23.4365614017112	-25.7348965974865	0	-2.2983351957753015	23.4365614017112	25.7348965974865
145	ALDH1B1	F1ST54	Aldehyde dehydrogenase 1 family member B1			21.0192038728536		0	-21.0192038728536	0	-21.0192038728536	0	21.0192038728536
146	ALDH1L1	A0A4X1U3G2	10-formyltetrahydrofolate dehydrogenase (EC 1.5.1.6)			21.6301949961459		0	-21.6301949961459	0	-21.6301949961459	0	21.6301949961459
147	ALDH1L2	A0A480J0H5	Mitochondrial 10-formyltetrahydrofolate dehydrogenase		21.9602111815875	22.6784047614354		-21.9602111815875	-22.6784047614354	0	-0.7181935798478989	21.9602111815875	22.6784047614354
148	ALDH2	B2ZF47	Mitochondrial aldehyde dehydrogenase 2			25.0182003726498		0	-25.0182003726498	0	-25.0182003726498	0	25.0182003726498
149	ALDH3A2	A0A4X1SZA6	Aldehyde dehydrogenase			23.3628490841673		0	-23.3628490841673	0	-23.3628490841673	0	23.3628490841673
150	ALDH4A1	I3LNB4	Multifunctional fusion protein [Includes: L-glutamate gamma-semialdehyde dehydrogenase (EC 1.2.1.88) (L-glutamate gamma-semialdehyde dehydrogenase); Delta-1-pyrroline-5-carboxylate dehydrogenase (P5C dehydrogenase)]		22.5553101953516	25.5255548009377		-22.5553101953516	-25.5255548009377	0	-2.970244605586103	22.5553101953516	25.5255548009377
151	ALDH5A1	A0A480VQ30	Succinate-semialdehyde dehydrogenase (EC 1.2.1.24) (Fragment)		24.0200935122911	27.5407413184396		-24.0200935122911	-27.5407413184396	0	-3.5206478061484994	24.0200935122911	27.5407413184396
152	ALDH6A1	A0A5G2RA17	Aldehyde dehydrogenase 6 family member A1		24.1863901423016	26.0572206766165		-24.1863901423016	-26.0572206766165	0	-1.8708305343148979	24.1863901423016	26.0572206766165
153	ALDH9A1	Q29228	4-trimethylaminobutyraldehyde dehydrogenase (TMABA-DH) (TMABADH) (EC 1.2.1.47) (Aldehyde dehydrogenase family 9 member A1) (EC 1.2.1.3)			24.9235438690604		0	-24.9235438690604	0	-24.9235438690604	0	24.9235438690604
154	ALDOA	A0A4X1U0N5	Fructose-bisphosphate aldolase (EC 4.1.2.13)		27.6390363585607	31.1245107241159	24.8022094583364	-27.6390363585607	-31.1245107241159	-24.8022094583364	-3.485474365555202	2.836826900224299	6.322301265779501
155	ALDOC	A0A4X1TSU2	Fructose-bisphosphate aldolase (EC 4.1.2.13)		29.1202898017662	32.6203679477061		-29.1202898017662	-32.6203679477061	0	-3.5000781459398986	29.1202898017662	32.6203679477061
156	ALPHA-1,4 GLUCAN PHOSPHORYLASE (EC 2.4.1.1)	A0A4X1SEW9	Alpha-1,4 glucan phosphorylase (EC 2.4.1.1)		24.9624504428451	24.8631147118713		-24.9624504428451	-24.8631147118713	0	0.09933573097379877	24.9624504428451	24.8631147118713
157	ALPHA-AMINOADIPIC SEMIALDEHYDE DEHYDROGENASE (ALPHA-AMINOADIPIC SEMIALDEHYDE DEHYDROGENASE ISOFORM 1)	A0A481ARR7	Alpha-aminoadipic semialdehyde dehydrogenase (Alpha-aminoadipic semialdehyde dehydrogenase isoform 1)			24.159321184771		0	-24.159321184771	0	-24.159321184771	0	24.159321184771
158	ALPHA-ENOLASE ISOFORM 1 (ALPHA-ENOLASE ISOFORM X1)	A0A480R622	Alpha-enolase isoform 1 (Alpha-enolase isoform X1)		28.3461449324701	31.740420581802		-28.3461449324701	-31.740420581802	0	-3.394275649331899	28.3461449324701	31.740420581802
159	ALPL	A0A287BSC3	Alkaline phosphatase (EC 3.1.3.1)		20.3397398446307	21.6392971361198		-20.3397398446307	-21.6392971361198	0	-1.2995572914891014	20.3397398446307	21.6392971361198
160	ALS2	A0A4X1V5L1	Uncharacterized protein			20.3274389161228		0	-20.3274389161228	0	-20.3274389161228	0	20.3274389161228
161	ALYREF	A0A287BET5	Aly/REF export factor			22.4807799553444		0	-22.4807799553444	0	-22.4807799553444	0	22.4807799553444
162	AMDHD2	A0A5G2QBQ8	N-acetylglucosamine-6-phosphate deacetylase (EC 3.5.1.25)			20.8152399404436		0	-20.8152399404436	0	-20.8152399404436	0	20.8152399404436
163	AMER2	I3L7P3	APC membrane recruitment protein 2			22.4488574744981		0	-22.4488574744981	0	-22.4488574744981	0	22.4488574744981
164	AMH	A0A5G2QRS3	Muellerian-inhibiting factor			20.3620917016029		0	-20.3620917016029	0	-20.3620917016029	0	20.3620917016029	Matrisome-associated	Secreted Factors	anti-Mullerian hormone	MIF|MIS	464	NA	K7EJU5:P03971	NP_000470.2	Mouse:Amh|
165	AMINE OXIDASE (EC 1.4.3.-)	A0A480TPN3	Amine oxidase (EC 1.4.3.-)		21.4322994048052	20.860789631182		-21.4322994048052	-20.860789631182	0	0.5715097736231982	21.4322994048052	20.860789631182
166	AMINOACYLASE-1 ISOFORM A	A0A480YV33	Aminoacylase-1 isoform a			23.9556873411611		0	-23.9556873411611	0	-23.9556873411611	0	23.9556873411611
167	AMPD2	A0A287B3Q0	AMP deaminase (EC 3.5.4.6)			20.4920434840022		0	-20.4920434840022	0	-20.4920434840022	0	20.4920434840022
168	AMT	A0A4X1SSW3	Uncharacterized protein			20.7279042464651		0	-20.7279042464651	0	-20.7279042464651	0	20.7279042464651
169	AMYLOID-BETA A4 PROTEIN (AMYLOID-BETA A4 PROTEIN ISOFORM A)	A0A480E073	Amyloid-beta A4 protein (Amyloid-beta A4 protein isoform a)			25.4273193887902		0	-25.4273193887902	0	-25.4273193887902	0	25.4273193887902
170	AMYLOID-LIKE PROTEIN 1 ISOFORM 2 (AMYLOID-LIKE PROTEIN 1 ISOFORM X1)	A0A480IKG0	Amyloid-like protein 1 isoform 2 (Amyloid-like protein 1 isoform X1)			23.2318621786647		0	-23.2318621786647	0	-23.2318621786647	0	23.2318621786647
171	AMYLOID-LIKE PROTEIN 2 ISOFORM 2 (AMYLOID-LIKE PROTEIN 2 ISOFORM X1)	A0A480VK06	Amyloid-like protein 2 isoform 2 (Amyloid-like protein 2 isoform X1)		19.0798247008604	22.5252371284982		-19.0798247008604	-22.5252371284982	0	-3.4454124276378018	19.0798247008604	22.5252371284982
172	ANK2	A0A4X1V325	Ankyrin 2		28.4247162727571	29.5954202274973		-28.4247162727571	-29.5954202274973	0	-1.1707039547402012	28.4247162727571	29.5954202274973
173	ANK3	F1RG02	Uncharacterized protein			22.1113042572909		0	-22.1113042572909	0	-22.1113042572909	0	22.1113042572909
174	ANKMY2	A0A4X1TE01	Uncharacterized protein			21.7244898228069		0	-21.7244898228069	0	-21.7244898228069	0	21.7244898228069
175	ANKRD28	A0A4X1UQV6	ANK_REP_REGION domain-containing protein			19.4931133553383		0	-19.4931133553383	0	-19.4931133553383	0	19.4931133553383
176	ANKRD34A	A0A287ALF7	Ankyrin repeat domain 34A			20.9784036831703		0	-20.9784036831703	0	-20.9784036831703	0	20.9784036831703
177	ANKS1B	A0A4X1SSX6	Ankyrin repeat and sterile alpha motif domain containing 1B			23.4784716669352		0	-23.4784716669352	0	-23.4784716669352	0	23.4784716669352
178	ANKYRIN-1 ISOFORM X15	A0A480QRQ6	Ankyrin-1 isoform X15			23.2989048691188		0	-23.2989048691188	0	-23.2989048691188	0	23.2989048691188
179	ANKYRIN-2 ISOFORM 20	A0A480W7U1	Ankyrin-2 isoform 20			23.5028110797032		0	-23.5028110797032	0	-23.5028110797032	0	23.5028110797032
180	ANLN	A0A286ZR09	Anillin actin binding protein		21.3315595914504	24.1344985318777		-21.3315595914504	-24.1344985318777	0	-2.8029389404272997	21.3315595914504	24.1344985318777
181	ANP32A	A0A4X1T7J4	LRRcap domain-containing protein		20.8598703128187	24.6138916345387		-20.8598703128187	-24.6138916345387	0	-3.75402132172	20.8598703128187	24.6138916345387
182	ANP32B	A0A4X1TYN7	Acidic nuclear phosphoprotein 32 family member B			21.1279986290745		0	-21.1279986290745	0	-21.1279986290745	0	21.1279986290745
183	ANPEP	A0A4X1U2S4	Aminopeptidase (EC 3.4.11.-)			19.6836103590474		0	-19.6836103590474	0	-19.6836103590474	0	19.6836103590474
184	ANXA1	F1SJB5	Annexin		22.5126211987342	26.1044655505499		-22.5126211987342	-26.1044655505499	0	-3.5918443518156984	22.5126211987342	26.1044655505499	Matrisome-associated	ECM-affiliated Proteins	annexin A1	ANX1|LPC1	533	NA	P04083:Q5T3N0:Q5T3N1	NP_000691.1	Mouse:Anxa1|	Annexin
185	ANXA11	F1S2E2	Annexin		21.0780923943502	23.0771385170761		-21.0780923943502	-23.0771385170761	0	-1.9990461227259004	21.0780923943502	23.0771385170761	Matrisome-associated	ECM-affiliated Proteins	annexin A11	ANX11|CAP50	535	NA	H0Y6E1:P50995:Q5T0G7:Q5T0G9	NP_001148.1:NP_001265336.1:NP_001265337.1:NP_001265338.1:NP_665875.1:NP_665876.1	Mouse:Anxa11|	Annexin
186	ANXA2	A0A4X1TPT6	Annexin	21.6618115785533	23.2649938266335	25.220679948968	20.0502775045572	-1.6031822480801985	-3.5588683704147	1.6115340739961006	-1.9556861223345017	3.214716322076299	5.170402444410801	Matrisome-associated	ECM-affiliated Proteins	annexin A2	ANX2|ANX2L4|CAL1H|LIP2|LPC2|LPC2D|P36|PAP-IV	537	NA	H0YKL9:H0YKN4:H0YKS4:H0YKV8:H0YKX9:H0YKZ7:H0YL33:H0YLE2:H0YLV6:H0YM50:H0YMD0:H0YMD9:H0YMM1:H0YMT9:H0YMU9:H0YMW4:H0YN28:H0YN42:H0YN52:H0YNA0:H0YNB8:H0YNP5:P07355	NP_001002857.1:NP_001002858.1:NP_001129487.1:NP_004030.1	Mouse:Anxa2|	Annexin
187	ANXA4	A0A287B583	Annexin			20.7573839172076		0	-20.7573839172076	0	-20.7573839172076	0	20.7573839172076	Matrisome-associated	ECM-affiliated Proteins	annexin A4	ANX4|DKFZp686H02120|MGC75105|PIG28|ZAP36	542	NA	B4DDF9:P09525:Q6P452	NP_001144.1	Mouse:Anxa4|	Annexin
188	ANXA5	A0A4X1VBD0	Annexin		22.7605966721344	26.7818021931562		-22.7605966721344	-26.7818021931562	0	-4.021205521021798	22.7605966721344	26.7818021931562	Matrisome-associated	ECM-affiliated Proteins	annexin A5	ANX5|ENX2|PP4	543	NA	D6RBE9:D6RBL5:D6RCN3:E9PHT9:P08758	NP_001145.1	Mouse:Anxa5|	Annexin
189	ANXA6	M3VH45	Annexin		22.9607229909132	28.1833957805488		-22.9607229909132	-28.1833957805488	0	-5.222672789635599	22.9607229909132	28.1833957805488	Matrisome-associated	ECM-affiliated Proteins	annexin A6	ANX6|CBP68	544	NA	A6NN80:E5RFF0:E5RI05:E5RIU8:E5RJF5:E5RJR0:E5RK63:E5RK69:E7EMC6:H0YC77:P08133	NP_001146.2:NP_001180473.1:XP_005268489.1	Mouse:Anxa6|	Annexin
190	ANXA7	F1SU59	Annexin			23.9779932843147	22.7476259859518	0	-23.9779932843147	-22.7476259859518	-23.9779932843147	-22.7476259859518	1.2303672983629	Matrisome-associated	ECM-affiliated Proteins	annexin A7	ANX7|SNX|SYNEXIN	545	NA	B4DT77:B9ZVT2:P20073	NP_001147.1:NP_004025.1	Mouse:Anxa7|	Annexin
191	AP-3 COMPLEX SUBUNIT DELTA-1 ISOFORM 2	A0A480LQ52	AP-3 complex subunit delta-1 isoform 2			24.9252647083492		0	-24.9252647083492	0	-24.9252647083492	0	24.9252647083492
192	AP1B1	F1RFI2	AP complex subunit beta			24.8418538893491	24.1539960615233	0	-24.8418538893491	-24.1539960615233	-24.8418538893491	-24.1539960615233	0.6878578278257983
193	AP1G1	A0A4X1SMZ1	AP-1 complex subunit gamma		22.2380245270685	20.5294396562116		-22.2380245270685	-20.5294396562116	0	1.7085848708568996	22.2380245270685	20.5294396562116
194	AP1M1	A0A4X1UZH4	MHD domain-containing protein		22.4144705491996	22.6267563522309		-22.4144705491996	-22.6267563522309	0	-0.21228580303129974	22.4144705491996	22.6267563522309
195	AP1S1	A0A5G2QSL5	AP complex subunit sigma			20.4038517669813		0	-20.4038517669813	0	-20.4038517669813	0	20.4038517669813
196	AP2-ASSOCIATED PROTEIN KINASE 1 (AP2-ASSOCIATED PROTEIN KINASE 1 ISOFORM X5)	A0A480TDI7	AP2-associated protein kinase 1 (AP2-associated protein kinase 1 isoform X5)			25.656086372204		0	-25.656086372204	0	-25.656086372204	0	25.656086372204
197	AP2A1	A0A4X1VZ02	AP-2 complex subunit alpha		26.8795501404615	28.7346172810039		-26.8795501404615	-28.7346172810039	0	-1.855067140542399	26.8795501404615	28.7346172810039
198	AP2A2	K9J6K8	AP-2 complex subunit alpha		24.3737161260697	25.3567782086246	21.759293268795	-24.3737161260697	-25.3567782086246	-21.759293268795	-0.9830620825549019	2.6144228572747004	3.5974849398296023
199	AP2B1	A0A4X1T854	AP complex subunit beta		25.6008905088753	28.4651354502641	21.4314254909928	-25.6008905088753	-28.4651354502641	-21.4314254909928	-2.864244941388801	4.169465017882498	7.033709959271299
200	AP2M1	A0A286ZU22	AP-2 complex subunit mu		26.7095241066793	27.7407080065062		-26.7095241066793	-27.7407080065062	0	-1.0311838998268996	26.7095241066793	27.7407080065062
201	AP2S1	A0A4X1W0P4	AP complex subunit sigma		22.3746345115058	23.4569497405781		-22.3746345115058	-23.4569497405781	0	-1.0823152290723002	22.3746345115058	23.4569497405781
202	AP3B2	A0A4X1UNY7	AP-3 complex subunit beta		22.6920503538302	25.2948818724152		-22.6920503538302	-25.2948818724152	0	-2.602831518584999	22.6920503538302	25.2948818724152
203	AP3M1	A0A287AM27	AP-3 complex subunit mu-1			20.8366393194643		0	-20.8366393194643	0	-20.8366393194643	0	20.8366393194643
204	AP3M2	F1SE19	AP-3 complex subunit mu-2		24.0503966148199	24.6669340932217		-24.0503966148199	-24.6669340932217	0	-0.6165374784017992	24.0503966148199	24.6669340932217
205	APBA1	F1SJD2	Amyloid beta precursor protein binding family A member 1			22.8496710042866		0	-22.8496710042866	0	-22.8496710042866	0	22.8496710042866
206	APBA2	A0A287ACH6	Amyloid beta precursor protein binding family A member 2			18.6055718627097		0	-18.6055718627097	0	-18.6055718627097	0	18.6055718627097
207	APBB1	A0A287APQ2	Amyloid beta precursor protein binding family B member 1			20.8311723006561		0	-20.8311723006561	0	-20.8311723006561	0	20.8311723006561
208	APEH	F1SPS7	Acylamino-acid-releasing enzyme			21.3789655499781		0	-21.3789655499781	0	-21.3789655499781	0	21.3789655499781
209	APEX1	B6VAP9	DNA-(apurinic or apyrimidinic site) lyase (EC 4.2.99.18)			21.016501017115		0	-21.016501017115	0	-21.016501017115	0	21.016501017115
210	API5	A0A287BHM4	Apoptosis inhibitor 5			21.0580926453199		0	-21.0580926453199	0	-21.0580926453199	0	21.0580926453199
211	APIP	A0A4X1SQ67	Methylthioribulose-1-phosphate dehydratase (MTRu-1-P dehydratase) (EC 4.2.1.109) (APAF1-interacting protein)			20.2304946786868		0	-20.2304946786868	0	-20.2304946786868	0	20.2304946786868
212	APMAP	A0A287A6K7	Adipocyte plasma membrane associated protein			23.2616160899574		0	-23.2616160899574	0	-23.2616160899574	0	23.2616160899574
213	APOA1	K7GM40	Apolipoprotein A-I		22.3965485601076	26.3165237609792	25.1975529484722	-22.3965485601076	-26.3165237609792	-25.1975529484722	-3.919975200871601	-2.8010043883646	1.1189708125070013
214	APOA2	A0A481BCM9	Apolipoprotein A-II preproprotein			20.6214942236698		0	-20.6214942236698	0	-20.6214942236698	0	20.6214942236698
215	APOD	A0A5K1TWC1	Apolipoprotein D (Apo-D)			22.5387842566988		0	-22.5387842566988	0	-22.5387842566988	0	22.5387842566988
216	APOE	A0A4X1W1F9	Apolipoprotein E		28.8262615468628	26.4147853128793		-28.8262615468628	-26.4147853128793	0	2.4114762339834996	28.8262615468628	26.4147853128793
217	APOH	A0A5G2R1G7	Apolipoprotein H			21.6044828462691		0	-21.6044828462691	0	-21.6044828462691	0	21.6044828462691
218	APOO	A0A5G2R5P0	MICOS complex subunit		21.4141241578792	22.5590976882389		-21.4141241578792	-22.5590976882389	0	-1.1449735303596995	21.4141241578792	22.5590976882389
219	APOOL	A0A5G2RHS1	MICOS complex subunit			20.6849468138214		0	-20.6849468138214	0	-20.6849468138214	0	20.6849468138214
[truncated: 3,196 more rows]

## Sheet: Matrigel
	Gene	Accession	Description.x	log_Dig	log_nonDig	log_Native	log_Matrigel	Dig_nonDig	Dig_Native	Dig_Mat	nonDig_Native	nonDig_Mat	Native_Mat	Division	Category	Gene.Name	Synonyms	MGI_IDs	MGI_IDs.Links	UniProt_IDs	Refseq_IDs	Notes
[truncated: 620 more rows]
