# Supplementary material for: Brain organoid formation on decellularized porcine brain ECM hydrogels
Source: PLoS One. 2021 Jan 28;16(1):e0245685. doi: 10.1371/journal.pone.0245685 (PMC7842896; doi:10.1371/journal.pone.0245685)
Supplement: S3 File — Excel file of ECM proteins analyzed with mass spectrometry for Matrigel, Native, B-ECM and B-ECM hydrogel groups, corresponding to the Venn-Diagram (S2 Fig). (XLSX) [file pone.0245685.s005.xlsx]

## Sheet: a1
	Gene	Accession	Description	Division	Category	Gene.Name	Synonyms	UniProt_IDs	Refseq_IDs	Orthology	Abundance..B.ECM.hydrogel	Abundance..B.ECM	Abundance..Native	Abundance..Matrigel
1	ASPN	F1SUE4	Asporin	Core matrisome	Proteoglycans	asporin	FLJ20129|OS3|PLAP1|SLRR1C	C9JGC9:Q05CQ6:Q5TBF2:Q9BXN1	NP_001180264.1:NP_060150.4	Mouse:Aspn|		2.680482596561608E7
2	BDNF	A0A287AS34	Brain-derived neurotrophic factor (BDNF)	Matrisome-associated	Secreted Factors	brain-derived neurotrophic factor	MGC34632	E9PMP3:P23560	NP_001137277.1:NP_001137278.1:NP_001137279.1:NP_001137280.1:NP_001137281.1:NP_001137282.1:NP_001137283.1:NP_001137284.1:NP_001137285.1:NP_001137286.1:NP_001137288.1:NP_001700.2:NP_733927.1:NP_733928.1:NP_733929.1:NP_733930.1:NP_733931.1	Mouse:Bdnf|		1957580.8965788947
3	CBLN1	C0KM12	Precerecellin 1	Matrisome-associated	Secreted Factors	cerebellin 1 precursor	-	H3BQD0:P23435	NP_004343.1	Mouse:Cbln1|		1679766.498124379
4	CHAD	A0A4X1UTP2	Uncharacterized protein	Core matrisome	Proteoglycans	chondroadherin	SLRR4A	H0YA03:O15335	NP_001258.2	Mouse:Chad|		1.4566974232867735E7
5	CLEC3B	F1SRC8	C-type lectin domain family 3 member B (Tetranectin) (Tetranectin isoform 1precursor)	Matrisome-associated	ECM-affiliated Proteins	C-type lectin domain family 3, member B	DKFZp686H17246|TN|TNA	E9PHK0:P05452	NP_003269.2:XP_005265483.1	Mouse:Clec3b|		1.3321936125167925E7
6	COL11A1	F1S571	Collagen type XI alpha 1 chain	Core matrisome	Collagens	collagen, type XI, alpha 1	CO11A1|COLL6|STL2	C9JMN2:H7C381:P12107	NP_001177638.1:NP_001845.3:NP_542196.2:NP_542197.3	Mouse:Col11a1|		3.2971091599421587E7
7	COL22A1	A0A4X1SPD9	Collagen type XXII alpha 1 chain	Core matrisome	Collagens	collagen, type XXII, alpha 1	-	H0YAX7:Q8NFW1	NP_690848.1:XP_005250867.1:XP_006716576.1	Mouse:Col22a1|		2330512.382977406
8	COL4A5	A0A4X1W5M4	Collagen type IV alpha 5 chain	Core matrisome	Collagens	collagen, type IV, alpha 5	ASLN|ATS|CA54|MGC167109|MGC42377	H0Y998:H0Y9H0:H0Y9R8:P29400	NP_000486.1:NP_203699.1:XP_006724679.1	Mouse:Col4a5|		3.0649150058283176E7
9	COL5A1	A0A4X1SXE5	Fibrillar collagen NC1 domain-containing protein	Core matrisome	Collagens	collagen, type V, alpha 1	-	H7BY82:P20908	NP_000084.3	Mouse:Col5a1|		1.6645051034778082E8
10	COL5A3	Q59IP1	Collagen alpha-3(V) chain isoform X1 (Procollagen alpha 3(V))	Core matrisome	Collagens	collagen, type V, alpha 3	-	P25940	NP_056534.2	Mouse:Col5a3|		579786.7024731033
11	COL8A1	A0A4X1UTY9	Collagen type VIII alpha 1 chain	Core matrisome	Collagens	collagen, type VIII, alpha 1	C3orf7|MGC9568	C9JTN9:P27658	NP_001841.2:NP_065084.2	Mouse:Col8a1|		9352057.262737874
12	DPT	A0A286ZVB7	Dermatopontin	Core matrisome	ECM Glycoproteins	dermatopontin	TRAMP	Q07507	NP_001928.2	Mouse:Dpt|		9.314551053335978E7
13	ECM2	A0A4X1TZ76	VWFC domain-containing protein	Core matrisome	ECM Glycoproteins	extracellular matrix protein 2, female organ and adipocyte specific	MGC126355|MGC126356	O94769:Q5T9F3:Q5T9F4	NP_001184224.1:NP_001184225.1:NP_001384.1	Mouse:Ecm2|		3419242.1867929255
14	ELANE	A0A4X1VPT2	Peptidase S1 domain-containing protein	Matrisome-associated	ECM Regulators	elastase, neutrophil expressed	ELA2|GE|HLE|HNE|NE|PMN-E|SCN1	P08246	NP_001963.1:XP_005259574.1:XP_006725460.1	Mouse:Elane|		833851.7035051159
15	F2	A0A4X1VLZ9	Prothrombin (EC 3.4.21.5) (Coagulation factor II)	Matrisome-associated	ECM Regulators	coagulation factor II (thrombin)	PT	C9JV37:E9PIT3:P00734	NP_000497.1	Mouse:F2|		1193531.6346621253
16	F9	A0A4X1SHW1	Coagulation factor IX	Matrisome-associated	ECM Regulators	coagulation factor IX	FIX|HEMB|MGC129641|MGC129642|PTC	P00740	NP_000124.1	Mouse:F9|		920415.3699612339
17	FBLN5	A0A4X1SRI1	Uncharacterized protein	Core matrisome	ECM Glycoproteins	fibulin 5	ARMD3|DANCE|EVEC|FIBL-5|FLJ90059|UP50	G3V2P8:G3V329:G3V3Y2:G3V4U0:G3XA98:H0YJ31:Q9UBX5	NP_006320.2	Mouse:Fbln5|		3402657.389416024
18	FMOD	A0A4X1V4X8	Fibromodulin	Core matrisome	Proteoglycans	fibromodulin	SLRR2E	Q06828	NP_002014.2	Mouse:Fmod|		4.135415157217928E7
19	ITIH5	A0A4X1TA17	Inter-alpha-trypsin inhibitor heavy chain 5	Matrisome-associated	ECM Regulators	inter-alpha (globulin) inhibitor H5	DKFZp686F0145|MGC10848|pp14776	C9J2H1:G5E9D8:H7C5A6:J3KQ60:Q86UX2	NP_001001851.1:NP_001001851.1:NP_085046.5	Mouse:Itih5|		3725299.1415514825
20	LAMC3	A0A4X1TCM9	Laminin subunit gamma 3	Core matrisome	ECM Glycoproteins	laminin, gamma 3	DKFZp434E202	H7BY04:Q5JTC4:Q9Y6N6	NP_006050.3	Mouse:Lamc3|		4330826.95591142
21	LOX	P45845	Protein-lysine 6-oxidase (EC 1.4.3.13) (Lysyl oxidase) [Cleaved into: Protein-lysine 6-oxidase, long form; Protein-lysine 6-oxidase, short form]	Matrisome-associated	ECM Regulators	lysyl oxidase	MGC105112	H0YAL3:P28300	NP_002308.2	Mouse:Lox|		1.682275772070579E7
22	MFAP4	A0A4X1T0Y7	Fibrinogen C-terminal domain-containing protein	Core matrisome	ECM Glycoproteins	microfibrillar-associated protein 4	-	K7ES70:P55083	NP_001185624.1:NP_002395.1	Mouse:Mfap4|		5.230523408331894E7
23	PCOLCE	A0A4X1UEE0	Uncharacterized protein	Core matrisome	ECM Glycoproteins	procollagen C-endopeptidase enhancer	PCPE|PCPE1	Q15113	NP_002584.2	Mouse:Pcolce|		1797992.2891952645
24	POSTN	A0A5G2R015	Periostin	Core matrisome	ECM Glycoproteins	periostin, osteoblast specific factor	MGC119510|MGC119511|OSF-2|OSF2|PDLPOSTN|PN|RP11-41	B1ALD9:Q15063	NP_001129406.1:NP_001129407.1:NP_001129408.1:NP_001273594.1:NP_001273595.1:NP_001273596.1:NP_006466.2:XP_005266288.1	Mouse:Postn|		5.01861046202766E7
25	SBSPON	A0A480WBM1	Somatomedin B and thrombospondin type 1 domain containing (Somatomedin-B and thrombospondin type-1 domain-containing protein)	Core matrisome	ECM Glycoproteins	chromosome 8 open reading frame 84	FLJ40021|RPESP|C8orf84	Q8IVN8	NP_694957.3			3.521987557167586E7
26	SRPX2	A0A4X1W4A0	Uncharacterized protein	Core matrisome	ECM Glycoproteins	sushi-repeat-containing protein, X-linked 2	BPP|CBPS|PMGX|RESDX|SRPUL	O60687	NP_055282.1:XP_005262178.1	Mouse:Srpx2|		1.0283773157867793E7
27	THBS1	A0A4X1UR29	Uncharacterized protein	Core matrisome	ECM Glycoproteins	thrombospondin 1	THBS|THBS-1|TSP|TSP-1|TSP1	A8MZG1:P07996	NP_003237.2	Mouse:Thbs1|		4020866.4767952003
28	TIMP3	A0A286ZZX3	Metalloproteinase inhibitor 3 (TIMP metallopeptidase inhibitor 3)	Matrisome-associated	ECM Regulators	TIMP metallopeptidase inhibitor 3	HSMRK222|K222|K222TA2|SFD	P35625	NP_000353.1	Mouse:Timp3|		1596049.37841917

## Sheet: a2
	Gene	Accession	Description	Division	Category	Gene.Name	Synonyms	UniProt_IDs	Refseq_IDs	Orthology	Abundance..B.ECM.hydrogel	Abundance..B.ECM	Abundance..Native	Abundance..Matrigel
1	COL2A1	A0A287A2Q7	Collagen type II alpha 1 chain	Core matrisome	Collagens	collagen, type II, alpha 1	ANFH|AOM|COL11A3|MGC131516|SEDC	P02458	NP_001835.3:NP_149162.2	Mouse:Col2a1|	2.1428795805251083E9	6.231569152245575E9
2	COL3A1	A0A4X1TSD0	Uncharacterized protein	Core matrisome	Collagens	collagen, type III, alpha 1	EDS4A|FLJ34534	E7ENY8:H7C435:P02461	NP_000081.1	Mouse:Col3a1|	1.8852099128724244E8	1.8377325668195195E7
3	COL5A2	A0A287BPM1	Collagen type V alpha 2 chain	Core matrisome	Collagens	collagen, type V, alpha 2	MGC105115	P05997	NP_000384.2	Mouse:Col5a2|	4.844462458103723E7	1.023569077667689E9
4	FBN1	A0A4X1SK88	Fibrillin-1	Core matrisome	ECM Glycoproteins	fibrillin 1	FBN|MASS|MFS1|OCTD|SGS|WMS	F6U495:H0YN80:H0YND0:P35555	NP_000129.3	Mouse:Fbn1|	8.295259422772914E8	3.081659077066245E8
5	SRPX	K7GKF8	Sushi repeat containing protein X-linked	Core matrisome	ECM Glycoproteins	sushi-repeat-containing protein, X-linked	DRS|ETX1|SRPX1	P78539	NP_001164221.1:NP_001164222.1:NP_001164223.1:NP_006298.1	Mouse:Srpx|	1.4299633013052985E7	5.156485035372857E7

## Sheet: a3
	Gene	Accession	Description	Division	Category	Gene.Name	Synonyms	UniProt_IDs	Refseq_IDs	Orthology	Abundance..B.ECM.hydrogel	Abundance..B.ECM	Abundance..Native	Abundance..Matrigel
1	FBN2	A0A5G2RMW6	Fibrillin 2	Core matrisome	ECM Glycoproteins	fibrillin 2	CCA|DA9	D6REJ2:D6RJI3:E9PHW4:P35556	NP_001990.2	Mouse:Fbn2|	5.236486799935266E7
2	MUC5AC	A0A287ANG4	Uncharacterized protein	Matrisome-associated	ECM-affiliated Proteins	mucin 5AC, oligomeric mucus/gel-forming	MUC5	E9PGF7:E9PJ98:P98088	XP_006718462.1:XP_006710008.1:XP_006710010.1:	Mouse:Muc5ac|	3.817652497778635E7
3	VWF	A0A2Z2YPW6	von Willebrand factor	Core matrisome	ECM Glycoproteins	von Willebrand factor	F8VWF|VWD	I3L4K4:P04275:Q8TCE8	NP_000543.2	Mouse:Vwf|	2.9523374964093953E7

## Sheet: a4
	Gene	Accession	Description	Division	Category	Gene.Name	Synonyms	UniProt_IDs	Refseq_IDs	Orthology	Abundance..B.ECM.hydrogel	Abundance..B.ECM	Abundance..Native	Abundance..Matrigel
1	ANXA1	F1SJB5	Annexin	Matrisome-associated	ECM-affiliated Proteins	annexin A1	ANX1|LPC1	P04083:Q5T3N0:Q5T3N1	NP_000691.1	Mouse:Anxa1|		5983761.316645125	7.214847427478133E7
2	ANXA11	F1S2E2	Annexin	Matrisome-associated	ECM-affiliated Proteins	annexin A11	ANX11|CAP50	H0Y6E1:P50995:Q5T0G7:Q5T0G9	NP_001148.1:NP_001265336.1:NP_001265337.1:NP_001265338.1:NP_665875.1:NP_665876.1	Mouse:Anxa11|		2213798.3635423947	8849340.536010187
3	ANXA5	A0A4X1VBD0	Annexin	Matrisome-associated	ECM-affiliated Proteins	annexin A5	ANX5|ENX2|PP4	D6RBE9:D6RBL5:D6RCN3:E9PHT9:P08758	NP_001145.1	Mouse:Anxa5|		7105952.784971754	1.1537874163881724E8
4	ANXA6	M3VH45	Annexin	Matrisome-associated	ECM-affiliated Proteins	annexin A6	ANX6|CBP68	A6NN80:E5RFF0:E5RI05:E5RIU8:E5RJF5:E5RJR0:E5RK63:E5RK69:E7EMC6:H0YC77:P08133	NP_001146.2:NP_001180473.1:XP_005268489.1	Mouse:Anxa6|		8163311.002640301	3.0482284321281254E8
5	BCAN	A0A4X1VYJ6	Uncharacterized protein	Core matrisome	Proteoglycans	brevican	BEHAB|CSPG7|MGC13038	Q5T3I6:Q5T3I7:Q5T3I8:Q96GW7:V9GXZ8:V9GY88	NP_068767.3:NP_940819.1	Mouse:Bcan|		6.960734468244237E7	3.0256819575893426E8
6	CTSB	B2CNZ7	Cathepsin B (EC 3.4.22.1)	Matrisome-associated	ECM Regulators	cathepsin B	APPS|CPSB	E9PCB3:E9PHZ5:E9PID0:E9PIS1:E9PJ67:E9PKQ7:E9PKX0:E9PL32:E9PLY3:E9PNL5:E9PQM1:E9PR00:E9PR54:E9PS78:E9PSG5:P07858:R4GMQ5	NP_001899.1:NP_680090.1:NP_680091.1:NP_680092.1:NP_680093.1:XP_006716307.1:XP_006716308.1	Mouse:Ctsb|		1291965.473563674	2.5009374030896172E7
7	DCN	F1SQ10	Decorin	Core matrisome	Proteoglycans	decorin	CSCD|DSPG2|PG40|PGII|PGS2|SLRR1B	F8VNV6:F8VNW0:F8VSI3:F8VU58:F8VUF6:F8VWU0:F8VX58:F8VXZ8:H0YI87:H0YIH3:P07585	NP_001911.1:NP_598010.1:NP_598011.1:NP_598012.1:NP_598013.1:NP_598014.1:XP_005268750.1:XP_006719333.1	Mouse:Dcn|		1.066968442536087E8	2177937.9521987666
8	EGLN1	A0A4X1U8I9	Uncharacterized protein	Matrisome-associated	ECM Regulators	egl nine homolog 1 (C. elegans)	C1orf12|DKFZp761F179|ECYT3|HIFPH2|HPH2|PHD2|SM20|Z	Q9GZT9	NP_071334.1	Mouse:Egln1|		2765987.8176191202	1829342.1068307478
9	FGF1	F1RM38	Multifunctional fusion protein [Includes: Fibroblast growth factor 1 (Acidic fibroblast growth factor) (Heparin-binding growth factor 1); Fibroblast growth factor (FGF)]	Matrisome-associated	Secreted Factors	fibroblast growth factor 1 (acidic)	AFGF|ECGF|ECGF-beta|ECGFA|ECGFB|FGF-alpha|FGFA|GLI	B5MCF4:C9JDC5:C9JUP6:P05230	NP_000791.1:NP_001138364.1:NP_001138406.1:NP_001138407.1:NP_001244134.1:NP_001244136.1:NP_001244137.1:NP_001244138.1:NP_001244139.1:NP_149127.1:NP_149128.1	Mouse:Fgf1|		4517317.358193253	2.273830516293516E7
10	FGF2	A0A287BGK8	Fibroblast growth factor (FGF)	Matrisome-associated	Secreted Factors	fibroblast growth factor 2 (basic)	BFGF|FGFB|HBGF-2	P09038	NP_001997.5	Mouse:Fgf2|		3033551.8104665745	2315827.9477943154
11	HAPLN1	P10859	Hyaluronan and proteoglycan link protein 1 (Cartilage-linking protein 1) (Cartilage-link protein) (Proteoglycan link protein)	Core matrisome	Proteoglycans	hyaluronan and proteoglycan link protein 1	CRTL1	D6RAK7:D6RBS1:D6RBX9:D6RC59:D6RFI7:D6RG04:P10915	NP_001875.1	Mouse:Hapln1|		9413882.43691761
12	HAPLN2	F1RP37	Hyaluronan and proteoglycan link protein 2	Core matrisome	Proteoglycans	hyaluronan and proteoglycan link protein 2	BRAL1	Q5T3J1:Q9GZV7	NP_068589.1:XP_005245472.1	Mouse:Hapln2|		8010285.342823283	8598044.937361684
13	HAPLN4	A0A4X1U2P7	Hyaluronan and proteoglycan link protein 4	Core matrisome	Proteoglycans	hyaluronan and proteoglycan link protein 4	BRAL2|KIAA1926	Q86UW8	NP_075378.1	Mouse:Hapln4|		8688943.685446523	2.4286428453016542E7
14	LGI1	A0A4X1UV63	Leucine rich glioma inactivated 1	Core matrisome	ECM Glycoproteins	leucine-rich, glioma inactivated 1	EPITEMPIN|EPT|ETL1|IB1099	O95970	NP_005088.1:XP_005270329.1	Mouse:Lgi1|		309974.68241671234	2.471644708813771E7
15	LGI3	A0A287BHH5	Leucine rich repeat LGI family member 3	Core matrisome	ECM Glycoproteins	leucine-rich repeat LGI family, member 3	LGIL4	A5PLP2:E5RIV5:H0YAP4:Q8N145	NP_644807.1	Mouse:Lgi3|		687001.7711673772	2752639.1666996283
16	LUM	F1SQ09	Lumican	Core matrisome	Proteoglycans	lumican	LDC|SLRR2D	P51884	NP_002336.1	Mouse:Lum|		1.9258687331029344E8	3343647.3967585084
17	OGN	A0A0H5ANC0	Osteoglycin (Osteoglycin/mimecan)	Core matrisome	Proteoglycans	osteoglycin	DKFZp586P2421|OG|OIF|SLRR3A	P20774:Q5TBF5	NP_054776.1:NP_148935.1	Mouse:Ogn|		1.2885448031091413E7	4745557.153159387
18	PRELP	F1S6B4	Prolargin (Proline and arginine rich end leucine rich repeat protein)	Core matrisome	Proteoglycans	proline/arginine-rich end leucine-rich repeat protein	MGC45323|MST161|MSTP161|SLRR2A	P51888	NP_002716.1:NP_958505.1	Mouse:Prelp|		2.5555245128815842E8	7456509.950291985
19	PTN	A0A4X1VIL0	Pleiotrophin	Matrisome-associated	Secreted Factors	pleiotrophin	HARP|HBGF8|HBNF|NEGF1	C9JR52:P21246	NP_002816.1:XP_005250572.1	Mouse:Ptn|		5482868.276731074	1962445.1031111414
20	S100A12	P80310	Protein S100-A12 (Calgranulin-C) (CAGC) (Extracellular newly identified RAGE-binding protein) (EN-RAGE) (S100 calcium-binding protein A12)	Matrisome-associated	Secreted Factors	S100 calcium binding protein A12	CAAF1|CAGC|CGRP|ENRAGE|MRP6|p6	P80511	NP_005612.1	Mouse:Gm5849|		1.5247803071736288E8	552353.7035817798
21	S100A9	F6Q697	EF-hand domain-containing protein	Matrisome-associated	Secreted Factors	S100 calcium binding protein A9	60B8AG|CAGB|CFAG|CGLB|L1AG|LIAG|MAC387|MIF|MRP14|N	P06702	NP_002956.1	Mouse:S100a9|		5.077111108524928E7	1069494.0003653136
22	SERPINE2	A0A4X1U844	SERPIN domain-containing protein	Matrisome-associated	ECM Regulators	serpin peptidase inhibitor, clade E (nexin, plasminogen activator inhibitor type 1), member 2	GDN|PI7|PN1|PNI	C9JN98:C9JRK5:C9K031:P07093	NP_001130000.1:NP_001130002.1:NP_006207.1:XP_005246699.1	Mouse:Serpine2|		3442887.3033231525	993892.0202425369
23	SERPINF1	A0A287AYJ8	Serpin family F member 1	Matrisome-associated	ECM Regulators	serpin peptidase inhibitor, clade F (alpha-2 antiplasmin, pigment epithelium derived factor), member 1	EPC-1|PEDF|PIG35	I3L107:I3L1U4:I3L2R7:I3L3Z3:I3L425:I3L4F9:I3L4N7:I3L4Z0:P36955	NP_002606.3	Mouse:Serpinf1|		4.034022321185132E7	1175296.165461135
24	TNC	A0A287AVF2	Tenascin	Core matrisome	ECM Glycoproteins	tenascin C	150-225|GMEM|GP|HXB|JI|MGC167029|TN	E9PC84:F5H5D6:F5H7V9:H0YGZ3:J3QSU6:P24821	NP_002151.2:XP_005252029.1:XP_005252031.1:XP_005252032.1:XP_006717161.1:XP_006717163.1	Mouse:Tnc|		1.4682363907000007E7	6.39831150801948E7
25	VCAN	F1SX59	Versican	Core matrisome	Proteoglycans	versican	CSPG2|DKFZp686K06110|ERVR|GHAP|PG-M|WGN|WGN1	D6RGZ6:E9PF17:P13611:Q86W61	NP_001119808.1:NP_001119808.1:NP_001157569.1:NP_001157570.1:NP_004376.2	Mouse:Vcan|		2.8383572451580152E7	2.2964469326074785E8

## Sheet: a5
	Gene	Accession	Description	Division	Category	Gene.Name	Synonyms	UniProt_IDs	Refseq_IDs	Orthology	Abundance..B.ECM.hydrogel	Abundance..B.ECM	Abundance..Native	Abundance..Matrigel
1	COL1A2	A0A4X1U043	Fibrillar collagen NC1 domain-containing protein	Core matrisome	Collagens	collagen, type I, alpha 2	OI4	P08123	NP_000080.2	Mouse:Col1a2|	5.702394633454784E9	2.5099938475357468E10	2.4584889544034455E7
2	S100A8	A0A4X1VVF8	Protein S100 (S100 calcium-binding protein)	Matrisome-associated	Secreted Factors	S100 calcium binding protein A8	60B8AG|CAGA|CFAG|CGLA|CP-10|L1Ag|MA387|MIF|MRP8|NI	P05109	NP_002955.2	Mouse:S100a8|	2672650.1966104303	3.088703137024734E7	1634662.9720081417

## Sheet: a6
	Gene	Accession	Description	Division	Category	Gene.Name	Synonyms	UniProt_IDs	Refseq_IDs	Orthology	Abundance..B.ECM.hydrogel	Abundance..B.ECM	Abundance..Native	Abundance..Matrigel
1	ANXA2	A0A4X1TPT6	Annexin	Matrisome-associated	ECM-affiliated Proteins	annexin A2	ANX2|ANX2L4|CAL1H|LIP2|LPC2|LPC2D|P36|PAP-IV	H0YKL9:H0YKN4:H0YKS4:H0YKV8:H0YKX9:H0YKZ7:H0YL33:H0YLE2:H0YLV6:H0YM50:H0YMD0:H0YMD9:H0YMM1:H0YMT9:H0YMU9:H0YMW4:H0YN28:H0YN42:H0YN52:H0YNA0:H0YNB8:H0YNP5:P07355	NP_001002857.1:NP_001002858.1:NP_001129487.1:NP_004030.1	Mouse:Anxa2|	3317836.9965119534	1.0080010645171521E7	3.910039778494755E7	1085762.7807981286
2	COL1A1	A0A5G2QQE9	Collagen type I alpha 1 chain	Core matrisome	Collagens	collagen, type I, alpha 1	OI4	I3L3H7:P02452	NP_000079.2	Mouse:Col1a1|	3.8961370270254295E10	3.8961370270254295E10	1.383368414774704E8	1382126.5442478177
3	COL6A1	A0A5G2Q7R0	Collagen type VI alpha 1 chain	Core matrisome	Collagens	collagen, type VI, alpha 1	OPLL	P12109	NP_001839.2	Mouse:Col6a1|	5733159.239559859	7.437501548056421E8	2838406.7594136316	1.6321324287022538E7
4	FGB	A0A5G2R564	Fibrinogen beta chain	Core matrisome	ECM Glycoproteins	fibrinogen beta chain	MGC104327|MGC120405	D6REL8:F8W6P4:P02675	NP_001171670.1:NP_005132.2	Mouse:Fgb|	2.055505165466838E7	5.757772919639593E8	7.938076470036797E7	2.2108484356741495E9
5	LAMB1	A0A5G2QKZ6	Laminin subunit beta 1	Core matrisome	ECM Glycoproteins	laminin, beta 1	CLM|MGC142015	C9J296:E7EPA6:E9PCS6:G3XAI2:P07942	NP_002282.2	Mouse:Lamb1|	3.348531549866772E7	1.1971443722148677E7	538015.487365168	1.5946925582620361E10
6	LAMB2	A0A4X1SUV2	Uncharacterized protein	Core matrisome	ECM Glycoproteins	laminin, beta 2 (laminin S)	LAMS	F5H520:P55268	NP_002283.3:XP_005265184.1	Mouse:Lamb2|	3.2182783423497375E7	3.1218291001206493E8	1.5666390458085392E7	1.2615375612362847E9
7	LAMC1	F1S663	Uncharacterized protein	Core matrisome	ECM Glycoproteins	laminin, gamma 1 (formerly LAMB2)	LAMB2|MGC87297	P11047:R4GNC7	NP_002284.3	Mouse:Lamc1|	1.471462993737107E8	8.137911993134776E8	1.0103002806438094E7	2.1971153254336296E10

## Sheet: a7
	Gene	Accession	Description	Division	Category	Gene.Name	Synonyms	UniProt_IDs	Refseq_IDs	Orthology	Abundance..B.ECM.hydrogel	Abundance..B.ECM	Abundance..Native	Abundance..Matrigel
1	HSPG2	A0A287ATP0	Heparan sulfate proteoglycan 2	Core matrisome	Proteoglycans	heparan sulfate proteoglycan 2	PLC|PRCAN|SJA|SJS|SJS1	H0Y5A9:H7BYA5:H7C4A6:P98160:Q5SZI5:Q5SZI9:Q5SZJ1:Q5SZJ2	NP_001278789.1:NP_005520.4	Mouse:Hspg2|	3.520014231949068E7	9.784785523096343E8		5.965444656482886E9

## Sheet: a8
	Gene	Accession	Description	Division	Category	Gene.Name	Synonyms	UniProt_IDs	Refseq_IDs	Orthology	Abundance..B.ECM.hydrogel	Abundance..B.ECM	Abundance..Native	Abundance..Matrigel

## Sheet: a9
	Gene	Accession	Description	Division	Category	Gene.Name	Synonyms	UniProt_IDs	Refseq_IDs	Orthology	Abundance..B.ECM.hydrogel	Abundance..B.ECM	Abundance..Native	Abundance..Matrigel
1	A2M	A0A5G2Q8I9	Alpha-2-macroglobulin	Matrisome-associated	ECM Regulators	alpha-2-macroglobulin	CPAMD5|DKFZp779B086|FWP007|S863-7	F5H1E8:F8W7L3:H0YFH1:H0YGH6:P01023	NP_000005.2	Mouse:A2m|			8.514078324221742E7
2	ACAN	A0A287B863	Aggrecan core protein	Core matrisome	Proteoglycans	aggrecan	AGC1|AGCAN|CSPG1|CSPGCP|MSK16|SEDK	E7ENV9:E7EX88:H0YK70:H0YM81:H0YMF1:P16112:Q6PID9	NP_001126.3:NP_037359.3	Mouse:Acan|			6895210.490518965
3	ADAM10	F1RZH3	Disintegrin and metalloproteinase domain-containing protein 10	Matrisome-associated	ECM Regulators	ADAM metallopeptidase domain 10	AD10|CD156c|HsT18717|MADM|kuz	B4DU28:B5MC71:C9J9B4:H0YK32:H0YK87:H0YNC5:H3BS53:O14672	NP_001101.1	Mouse:Adam10|			2284690.6988643543
4	ADAM22	A0A4X1UHG0	ADAM metallopeptidase domain 22	Matrisome-associated	ECM Regulators	ADAM metallopeptidase domain 22	MDC2|MGC149832	E7EPF1:E9PF78:F8WAD8:G5E951:H7C0Q9:H7C3I4:Q9P0K1	NP_004185.1:NP_068367.1:NP_068368.2:NP_068369.1	Mouse:Adam22|			2.093403229017552E7
5	ADAM23	A0A4X1V053	Uncharacterized protein	Matrisome-associated	ECM Regulators	ADAM metallopeptidase domain 23	MDC3	E7EWD3:H7C2M6:O75077	NP_003803.1:XP_005246989.1	Mouse:Adam23|			7489288.4769394025
6	AGT	A0A4X1UAY5	SERPIN domain-containing protein	Matrisome-associated	ECM Regulators	angiotensinogen (serpin peptidase inhibitor, clade A, member 8)	ANHU|FLJ92595|FLJ97926|SERPINA8	P01019	NP_000020.1	Mouse:Agt|			4788725.918643471
7	AMH	A0A5G2QRS3	Muellerian-inhibiting factor	Matrisome-associated	Secreted Factors	anti-Mullerian hormone	MIF|MIS	K7EJU5:P03971	NP_000470.2	Mouse:Amh|			1347722.1826666885
8	ANXA4	A0A287B583	Annexin	Matrisome-associated	ECM-affiliated Proteins	annexin A4	ANX4|DKFZp686H02120|MGC75105|PIG28|ZAP36	B4DDF9:P09525:Q6P452	NP_001144.1	Mouse:Anxa4|			1772536.5149828303
9	C1QL3	F2Z5D5	Complement C1q like 3 (Complement C1q-like protein 3)	Matrisome-associated	ECM-affiliated Proteins	complement component 1, q subcomponent-like 3	C1QTNF13|C1ql|K100	Q5VWW1	NP_001010908.1	Mouse:C1ql3|			603078.4349882613
10	CD109	A0A5G2QPT1	CD109 molecule	Matrisome-associated	ECM Regulators	CD109 molecule	CPAMD7|DKFZp762L1111|FLJ38569|FLJ41966|RP11-525G3.	Q6YHK3	NP_001153059.1:NP_001153060.1:NP_598000.2:XP_005248716.1	Mouse:Cd109|			1058145.0543493908
11	CLEC2L	A0A287AIV6	C-type lectin domain family 2 member L	Matrisome-associated	ECM-affiliated Proteins	C-type lectin domain family 2, member L	FLJ32986	H0YB20:P0C7M8	NP_001073980.2	Mouse:Clec2l|			342581.6775539281
12	COL4A3	Q29032	Alpha-3 type IV collagen (Fragment)	Core matrisome	Collagens	collagen, type IV, alpha 3 (Goodpasture antigen)	-	H7BXM4:Q01955	NP_000082.2	Mouse:Col4a3|			459935.0608404763
13	CRLF3	A0A480WLG1	Cytokine receptor-like factor 3	Matrisome-associated	Secreted Factors	cytokine receptor-like factor 3	CREME9|CYTOR4|FRWS|MGC20661	B4DJU5:J3KST8:J3QLS9:Q8IUI8	NP_057070.3	Mouse:Crlf3|			1834442.2366706338
14	CTSZ	A5GFX7	Cathepsin Z	Matrisome-associated	ECM Regulators	cathepsin Z	CTSX|FLJ17088	Q9UBR2	NP_001327.2	Mouse:Ctsz|			673165.5095994066
15	ELFN2	A0A4X1UPV1	Uncharacterized protein	Matrisome-associated	ECM-affiliated Proteins	extracellular leucine-rich repeat and fibronectin type III domain containing 2	KIAA1904|LRRC62|dJ63G5.3	Q5R3F8	NP_443138.2:XP_005261381.1:XP_006724186.1:XP_006724187.1	Mouse:Elfn2|			890242.6718908063
16	FGF12	A0A4X1U6H7	Fibroblast growth factor (FGF)	Matrisome-associated	Secreted Factors	fibroblast growth factor 12	FGF12B|FHF1	C9JEN8:C9JIN3:C9JUK8:H7C1L8:P61328	NP_004104.3:NP_066360.1	Mouse:Fgf12|			2932976.742063204
17	FSTL1	U3GT97	Fstl1	Matrisome-associated	Secreted Factors	follistatin-like 1	FLJ50214|FLJ52277|FRP|FSL1	C9J5G4:H7C4W4:Q12841	NP_009016.1	Mouse:Fstl1|			554463.3231093173
18	GPC1	A0A287ATH4	Glypican 1	Matrisome-associated	ECM-affiliated Proteins	glypican 1	FLJ38078|glypican	C9J4Y6:H7BZE9:H7BZL4:H7C024:H7C410:P35052	NP_002072.2	Mouse:Gpc1|			1392028.4624640234
19	IGFBP7	A0A1L4APN7	Insulin-like growth factor binding protein 7 splice variant IGFBP7-745	Core matrisome	ECM Glycoproteins	insulin-like growth factor binding protein 7	FSTL2|IGFBP-7|IGFBP-7v|IGFBPRP1|MAC25|PSF	Q16270	NP_001240764.1:NP_001544.1	Mouse:Igfbp7|			999126.9120726865
20	LMAN1	A0A4X1TKG0	L-type lectin-like domain-containing protein	Matrisome-associated	ECM-affiliated Proteins	lectin, mannose-binding, 1	ERGIC-53|ERGIC53|F5F8D|FMFD1|MCFD1|MR60|gp58	P49257	NP_005561.1	Mouse:Lman1|			1880112.8948724696
21	NELL2	A0A4X1TX96	Neural EGFL like 2	Core matrisome	ECM Glycoproteins	NEL-like 2 (chicken)	NRP2	F8VRQ0:F8VVB6:F8VXR5:F8VZ72:F8W1A2:F8W1I8:H0YHY5:H0YI34:H0YIT4:Q99435	NP_001138579.1:NP_001138580.1:NP_001138581.1:NP_001138582.1:NP_006150.1:XP_005268962.1	Mouse:Nell2|			4794320.694417525
22	NGLY1	A0A4X1UFZ4	N-glycanase 1	Matrisome-associated	ECM Regulators	N-glycanase 1	FLJ11005|FLJ12409|PNG1|PNGase	C9JU75:H0Y2P2:Q96IV0:Q9NV10	NP_001138765.1:NP_001138766.1:NP_001138767.1:NP_060767.2	Mouse:Ngly1|			8478550.986424366
23	NTF4	A0A4X1V0R2	Mitogen-activated protein kinase (EC 2.7.11.24)	Matrisome-associated	Secreted Factors	neurotrophin 4	GLC10|GLC1O|NT-4/5|NT4|NT5|NTF5	E7EP46:M0QZQ0:M0R0X2:P34130	NP_006170.1:XP_005259019.1:XP_006723295.1	Mouse:Ntf5|		2.3648216840967637E7	1.9704682015396044E7
24	PLXNA2	A0A4X1TCF3	Plexin A2	Matrisome-associated	ECM-affiliated Proteins	plexin A2	FLJ11751|FLJ30634|KIAA0463|OCT|PLXN2	O75051	NP_079455.3	Mouse:Plxna2|			519196.8477558947
25	PLXNA4	A0A480W7U2	Plexin A4 (Plexin-A4 isoform X1)	Matrisome-associated	ECM-affiliated Proteins	plexin A4	DKFZp434G0625|DKFZp566O0546|FAYV2820|FLJ35026|FLJ3	Q9HCM2	NP_001099013.1:NP_065962.1:NP_861440.2:XP_005250743.1:XP_005250744.1:XP_006716234.1	Mouse:Plxna4|			1.872268940256972E7
26	PLXNB2	A0A4X1UJF3	Sema domain-containing protein	Matrisome-associated	ECM-affiliated Proteins	plexin B2	KIAA0315|MM1|Nbla00445|PLEXB2|dJ402G11.3	A6QRG9:A6QRH1:E2PU09:H0Y6J7:H0Y7X5:O15031	NP_036533.2:XP_005261966.1:XP_005261967.1:XP_005261968.1:XP_006724476.1	Mouse:Plxnb2|			540828.7600251923
27	S100A1	K7GQ50	S100 calcium binding protein A1	Matrisome-associated	Secreted Factors	S100 calcium binding protein A1	S100|S100-alpha|S100A	P23297:Q5T7Y4:Q5T7Y5:Q5T7Y6	NP_006262.1	Mouse:S100a1|			5.324701554604286E8
28	S100A10	P04163	Protein S100-A10 (Calpactin I light chain) (Calpactin-1 light chain) (Cellular ligand of annexin II) (S100 calcium-binding protein A10) (p10 protein) (p11)	Matrisome-associated	Secreted Factors	S100 calcium binding protein A10	42C|ANX2L|ANX2LG|CAL1L|CLP11|Ca[1]|GP11|MGC111133|	P60903	NP_002957.1	Mouse:S100a10|			1089692.3726273815
29	S100A11	A0A5G2QR31	Protein S100 (S100 calcium-binding protein)	Matrisome-associated	Secreted Factors	S100 calcium binding protein A11	MLN70|S100C	P31949	NP_005611.1	Mouse:S100a11|			5449227.994042925
30	S100A13	K9J4R8	Protein S100-A13	Matrisome-associated	Secreted Factors	S100 calcium binding protein A13	-	Q99584	NP_001019381.1:NP_001019382.1:NP_001019383.1:NP_001019384.1:NP_005970.1:XP_005245491.1	Mouse:S100a13|			1.1404479227419917E7
31	S100A14	F1SFV3	Protein S100-A14 isoform X1	Matrisome-associated	Secreted Factors	S100 calcium binding protein A14	BCMP84|S100A15	Q9HCY8	NP_065723.1:XP_005245419.1:XP_006711531.1	Mouse:S100a14|			1.3124301996000063E8
32	S100B	A0A4X1T3B5	Protein S100 (S100 calcium-binding protein)	Matrisome-associated	Secreted Factors	S100 calcium binding protein B	NEF|S100|S100beta	A8MRB1:P04271	NP_006263.1	Mouse:S100b|			1.433225499939186E9
33	SEMA4A	F1RLQ3	Semaphorin 4A	Matrisome-associated	ECM-affiliated Proteins	sema domain, immunoglobulin domain (Ig), transmembrane domain (TM) and short cytoplasmic domain, (semaphorin) 4A	CORD10|FLJ12287|RP35|SEMAB|SEMB	Q5TCI4:Q5TCI6:Q5TCJ5:Q5TCJ7:Q9H3S1	NP_001180229.1:NP_001180230.1:NP_001180231.1:NP_071762.2	Mouse:Sema4a|			1483826.3950946694
34	SEMA4D	K7GSK3	Semaphorin 4D (Semaphorin-4D isoform 2)	Matrisome-associated	ECM-affiliated Proteins	sema domain, immunoglobulin domain (Ig), transmembrane domain (TM) and short cytoplasmic domain, (semaphorin) 4D	C9orf164|CD100|FLJ33485|FLJ34282|FLJ39737|FLJ46484	C9JD54:C9JFP1:C9JYS7:E9PFD9:F5H044:Q92854	NP_001135759.1:NP_006369.3:XP_005251711.1	Mouse:Sema4d|			722135.440279362
35	SEMA7A	I3LC80	Semaphorin 7A (John Milton Hagen blood group)	Matrisome-associated	ECM-affiliated Proteins	semaphorin 7A, GPI membrane anchor (John Milton Hagen blood group)	CD108|CDw108|H-SEMA-K1|H-Sema-L|JMH|MGC126692|MGC1	F5GYX3:H3BMF9:O75326	NP_001139501.1:NP_001139502.1:NP_003603.1:NP_001139502.1	Mouse:Sema7a|			2938493.8253502036
36	SERPINA1	P50447	Alpha-1-antitrypsin (Alpha-1 protease inhibitor) (Alpha-1-antiproteinase) (Serpin A1)	Matrisome-associated	ECM Regulators	serpin peptidase inhibitor, clade A (alpha-1 antiproteinase, antitrypsin), member 1	A1A|A1AT|AAT|MGC23330|MGC9222|PI|PI1|PRO2275	G3V2B9:G3V387:G3V4I7:G3V544:G3V5R8:P01009	NP_000286.3:NP_001002235.1:NP_001002236.1:NP_001121172.1:NP_001121173.1:NP_001121174.1:NP_001121175.1:NP_001121176.1:NP_001121177.1:NP_001121178.1:NP_001121179.1	Mouse:Serpina1a|Mouse:Serpina1b|Mouse:Serpina1c|Mouse:Serpina1d|Mouse:Serpina1e|Mouse:Serpina1f|			3119643.119156
37	SERPINB1	A0A4X1SRT1	Leukocyte elastase inhibitor	Matrisome-associated	ECM Regulators	serpin peptidase inhibitor, clade B (ovalbumin), member 1	EI|ELANH2|LEI|M/NEI|MNEI|PI2	B4DNT0:P30740	NP_109591.1:XP_006715071.1	Mouse:Serpinb1a|Mouse:Serpinb1b|Mouse:Serpinb1c|			5928777.749924456
38	SERPINB9	A0A287BN92	SERPIN domain-containing protein	Matrisome-associated	ECM Regulators	serpin peptidase inhibitor, clade B (ovalbumin), member 9	CAP-3|CAP3|PI9	P50453	NP_004146.1:XP_005249241.1	Mouse:Serpinb9|Mouse:Serpinb9b|Mouse:Serpinb9c|Mouse:Serpinb9d|Mouse:Serpinb9e|Mouse:Serpinb9f|Mouse:Serpinb9g|			1074101.794196009
39	SMOC1	A0A4X1U1G0	Uncharacterized protein	Core matrisome	ECM Glycoproteins	SPARC related modular calcium binding 1	-	Q9H4F8	NP_001030024.1:NP_071420.1	Mouse:Smoc1|			481295.4088091206
40	SPOCK2	A0A4X1T998	Uncharacterized protein	Core matrisome	Proteoglycans	sparc/osteonectin, cwcv and kazal-like domains proteoglycan (testican) 2	FLJ97039|testican-2	F5H283:Q92563	NP_001127906.1:NP_001231879.1:NP_055582.1:XP_005270359.1	Mouse:Spock2|			1657739.7786940953
41	TGFBI	A0A480X877	Transforming growth factor-beta-induced protein ig-h3 (Fragment)	Core matrisome	ECM Glycoproteins	transforming growth factor, beta-induced, 68kDa	BIGH3|CDB1|CDG2|CDGG1|CSD|CSD1|CSD2|CSD3|EBMD|LCD1	D6RBX4:G8JLA8:H0Y8L3:H0Y8M8:H0Y9D7:H0YAB8:H0YAH8:Q15582:S4R3C6	NP_000349.1	Mouse:Tgfbi|			3001476.421625462
42	TIMP2	Q9TTB8	Tissue inhibitor of metalloproteinase-2 (Fragment)	Matrisome-associated	ECM Regulators	TIMP metallopeptidase inhibitor 2	CSC-21K	B4DFW2:K7EIX4:P16035	NP_003246.1	Mouse:Timp2|			1726512.705929319

## Sheet: a10
	Gene	Accession	Description	Division	Category	Gene.Name	Synonyms	UniProt_IDs	Refseq_IDs	Orthology	Abundance..B.ECM.hydrogel	Abundance..B.ECM	Abundance..Native	Abundance..Matrigel

[truncated: 5 more sheets: a11, a12, a13, a14, a15]
