# Supplementary material for: Brain organoid formation on decellularized porcine brain ECM hydrogels
Source: PLoS One. 2021 Jan 28;16(1):e0245685. doi: 10.1371/journal.pone.0245685 (PMC7842896; doi:10.1371/journal.pone.0245685)
Supplement: S4 File — Excel file of ECM proteins analyzed with mass spectrometry for Matrigel, Native, B-ECM and B-ECM hydrogel groups. (XLSX) [file pone.0245685.s006.xlsx]

## Sheet: Sheet1
Gene	Accession	Description	Division	Category	Gene.Name	Synonyms	UniProt_IDs	Refseq_IDs	Orthology	Abundance: B-ECM hydrogel	Abundance: B-ECM	Abundance: Native	Abundance: Matrigel
A2M	A0A5G2Q8I9	Alpha-2-macroglobulin	Matrisome-associated	ECM Regulators	alpha-2-macroglobulin	CPAMD5|DKFZp779B086|FWP007|S863-7	F5H1E8:F8W7L3:H0YFH1:H0YGH6:P01023	NP_000005.2	Mouse:A2m|			8.51408e+07
ACAN	A0A287B863	Aggrecan core protein	Core matrisome	Proteoglycans	aggrecan	AGC1|AGCAN|CSPG1|CSPGCP|MSK16|SEDK	E7ENV9:E7EX88:H0YK70:H0YM81:H0YMF1:P16112:Q6PID9	NP_001126.3:NP_037359.3	Mouse:Acan|			6.89521e+06
ADAM10	F1RZH3	Disintegrin and metalloproteinase domain-containing protein 10	Matrisome-associated	ECM Regulators	ADAM metallopeptidase domain 10	AD10|CD156c|HsT18717|MADM|kuz	B4DU28:B5MC71:C9J9B4:H0YK32:H0YK87:H0YNC5:H3BS53:O14672	NP_001101.1	Mouse:Adam10|			2.28469e+06
ADAM22	A0A4X1UHG0	ADAM metallopeptidase domain 22	Matrisome-associated	ECM Regulators	ADAM metallopeptidase domain 22	MDC2|MGC149832	E7EPF1:E9PF78:F8WAD8:G5E951:H7C0Q9:H7C3I4:Q9P0K1	NP_004185.1:NP_068367.1:NP_068368.2:NP_068369.1	Mouse:Adam22|			2.0934e+07
ADAM23	A0A4X1V053	Uncharacterized protein	Matrisome-associated	ECM Regulators	ADAM metallopeptidase domain 23	MDC3	E7EWD3:H7C2M6:O75077	NP_003803.1:XP_005246989.1	Mouse:Adam23|			7.48929e+06
AGRN	A0A287AN50	Agrin	Core matrisome	ECM Glycoproteins	agrin	FLJ45064	H0Y5U1:O00468	NP_940978.2:XP_005244806.1:XP_006710696.1	Mouse:Agrn|		5.24089e+06	9.64674e+06	2.0837e+08
AGT	A0A4X1UAY5	SERPIN domain-containing protein	Matrisome-associated	ECM Regulators	angiotensinogen (serpin peptidase inhibitor, clade A, member 8)	ANHU|FLJ92595|FLJ97926|SERPINA8	P01019	NP_000020.1	Mouse:Agt|			4.78873e+06
AMBP	Q07456	Protein AMBP OS=Mus musculus GN=Ambp PE=1 SV=2	Matrisome-associated	ECM Regulators	alpha 1 microglobulin/bikunin	AI194774|ASPI|HI-30|Intin4|Itil|UTI	I7HIQ9:Q07456	NP_031469.1					1.07543e+07
AMH	A0A5G2QRS3	Muellerian-inhibiting factor	Matrisome-associated	Secreted Factors	anti-Mullerian hormone	MIF|MIS	K7EJU5:P03971	NP_000470.2	Mouse:Amh|			1.34772e+06
ANXA1	F1SJB5	Annexin	Matrisome-associated	ECM-affiliated Proteins	annexin A1	ANX1|LPC1	P04083:Q5T3N0:Q5T3N1	NP_000691.1	Mouse:Anxa1|		5.98376e+06	7.21485e+07
ANXA11	F1S2E2	Annexin	Matrisome-associated	ECM-affiliated Proteins	annexin A11	ANX11|CAP50	H0Y6E1:P50995:Q5T0G7:Q5T0G9	NP_001148.1:NP_001265336.1:NP_001265337.1:NP_001265338.1:NP_665875.1:NP_665876.1	Mouse:Anxa11|		2.2138e+06	8.84934e+06
ANXA2	A0A4X1TPT6	Annexin	Matrisome-associated	ECM-affiliated Proteins	annexin A2	ANX2|ANX2L4|CAL1H|LIP2|LPC2|LPC2D|P36|PAP-IV	H0YKL9:H0YKN4:H0YKS4:H0YKV8:H0YKX9:H0YKZ7:H0YL33:H0YLE2:H0YLV6:H0YM50:H0YMD0:H0YMD9:H0YMM1:H0YMT9:H0YMU9:H0YMW4:H0YN28:H0YN42:H0YN52:H0YNA0:H0YNB8:H0YNP5:P07355	NP_001002857.1:NP_001002858.1:NP_001129487.1:NP_004030.1	Mouse:Anxa2|	3.31784e+06	1.008e+07	3.91004e+07	1.08576e+06
ANXA4	A0A287B583	Annexin	Matrisome-associated	ECM-affiliated Proteins	annexin A4	ANX4|DKFZp686H02120|MGC75105|PIG28|ZAP36	B4DDF9:P09525:Q6P452	NP_001144.1	Mouse:Anxa4|			1.77254e+06
ANXA5	A0A4X1VBD0	Annexin	Matrisome-associated	ECM-affiliated Proteins	annexin A5	ANX5|ENX2|PP4	D6RBE9:D6RBL5:D6RCN3:E9PHT9:P08758	NP_001145.1	Mouse:Anxa5|		7.10595e+06	1.15379e+08
ANXA6	M3VH45	Annexin	Matrisome-associated	ECM-affiliated Proteins	annexin A6	ANX6|CBP68	A6NN80:E5RFF0:E5RI05:E5RIU8:E5RJF5:E5RJR0:E5RK63:E5RK69:E7EMC6:H0YC77:P08133	NP_001146.2:NP_001180473.1:XP_005268489.1	Mouse:Anxa6|		8.16331e+06	3.04823e+08
ANXA7	F1SU59	Annexin	Matrisome-associated	ECM-affiliated Proteins	annexin A7	ANX7|SNX|SYNEXIN	B4DT77:B9ZVT2:P20073	NP_001147.1:NP_004025.1	Mouse:Anxa7|			1.65232e+07	7.04235e+06
ASPN	F1SUE4	Asporin	Core matrisome	Proteoglycans	asporin	FLJ20129|OS3|PLAP1|SLRR1C	C9JGC9:Q05CQ6:Q5TBF2:Q9BXN1	NP_001180264.1:NP_060150.4	Mouse:Aspn|		2.68048e+07
BCAN	A0A4X1VYJ6	Uncharacterized protein	Core matrisome	Proteoglycans	brevican	BEHAB|CSPG7|MGC13038	Q5T3I6:Q5T3I7:Q5T3I8:Q96GW7:V9GXZ8:V9GY88	NP_068767.3:NP_940819.1	Mouse:Bcan|		6.96073e+07	3.02568e+08
BDNF	A0A287AS34	Brain-derived neurotrophic factor (BDNF)	Matrisome-associated	Secreted Factors	brain-derived neurotrophic factor	MGC34632	E9PMP3:P23560	NP_001137277.1:NP_001137278.1:NP_001137279.1:NP_001137280.1:NP_001137281.1:NP_001137282.1:NP_001137283.1:NP_001137284.1:NP_001137285.1:NP_001137286.1:NP_001137288.1:NP_001700.2:NP_733927.1:NP_733928.1:NP_733929.1:NP_733930.1:NP_733931.1	Mouse:Bdnf|		1.95758e+06
BGN	P28653	Biglycan OS=Mus musculus GN=Bgn PE=1 SV=1	Core matrisome	Proteoglycans	biglycan	BG|DSPG1|PG-S1|PGI|SLRR1A	P28653:Q3TAF9:Q3TNY9:Q3UXK8:Q6PG76:Q7TMW3	NP_031568.2:NP_031568.2					6.88414e+06
BMPER	Q8CJ69	BMP-binding endothelial regulator protein OS=Mus musculus GN=Bmper PE=1 SV=1	Core matrisome	ECM Glycoproteins	BMP-binding endothelial regulator	3110056H04Rik|CV-2|Crim3|Cv2	Q8CJ69	NP_082748.1	Growth Factor-binding				8.33207e+07
C1QL3	F2Z5D5	Complement C1q like 3 (Complement C1q-like protein 3)	Matrisome-associated	ECM-affiliated Proteins	complement component 1, q subcomponent-like 3	C1QTNF13|C1ql|K100	Q5VWW1	NP_001010908.1	Mouse:C1ql3|			603078
CBLN1	C0KM12	Precerecellin 1	Matrisome-associated	Secreted Factors	cerebellin 1 precursor	-	H3BQD0:P23435	NP_004343.1	Mouse:Cbln1|		1.67977e+06
CD109	A0A5G2QPT1	CD109 molecule	Matrisome-associated	ECM Regulators	CD109 molecule	CPAMD7|DKFZp762L1111|FLJ38569|FLJ41966|RP11-525G3.	Q6YHK3	NP_001153059.1:NP_001153060.1:NP_598000.2:XP_005248716.1	Mouse:Cd109|			1.05815e+06
CHAD	A0A4X1UTP2	Uncharacterized protein	Core matrisome	Proteoglycans	chondroadherin	SLRR4A	H0YA03:O15335	NP_001258.2	Mouse:Chad|		1.4567e+07
CLEC2L	A0A287AIV6	C-type lectin domain family 2 member L	Matrisome-associated	ECM-affiliated Proteins	C-type lectin domain family 2, member L	FLJ32986	H0YB20:P0C7M8	NP_001073980.2	Mouse:Clec2l|			342582
CLEC3B	F1SRC8	C-type lectin domain family 3 member B (Tetranectin) (Tetranectin isoform 1precursor)	Matrisome-associated	ECM-affiliated Proteins	C-type lectin domain family 3, member B	DKFZp686H17246|TN|TNA	E9PHK0:P05452	NP_003269.2:XP_005265483.1	Mouse:Clec3b|		1.33219e+07
COL11A1	F1S571	Collagen type XI alpha 1 chain	Core matrisome	Collagens	collagen, type XI, alpha 1	CO11A1|COLL6|STL2	C9JMN2:H7C381:P12107	NP_001177638.1:NP_001845.3:NP_542196.2:NP_542197.3	Mouse:Col11a1|		3.29711e+07
COL12A1	F1RQI0	Collagen type XII alpha 1 chain	Core matrisome	Collagens	collagen, type XII, alpha 1	BA209D8.1|COL12A1L|DJ234P15.1	D6RGG3:H0Y4P7:H0Y5N9:H0Y991:Q99715	NP_004361.3:NP_542376.2	Mouse:Col12a1|		2.71875e+08		1.90227e+06
COL14A1	Q80X19	Collagen alpha-1(XIV) chain OS=Mus musculus GN=Col14a1 PE=1 SV=2	Core matrisome	Collagens	collagen, type XIV, alpha 1	5730412L22Rik|AW108078	B7ZNH7:F7D5Y4:K3W4R4:Q80X19	NP_851794.3:XP_006520447.1:XP_006520448.1	FACIT				3.57389e+06
COL15A1	A0A287BIN8	Collagen type XV alpha 1 chain	Core matrisome	Collagens	collagen, type XV, alpha 1	FLJ38566	P39059	NP_001846.3	Mouse:Col15a1|		4.75455e+06		5.69331e+07
COL18A1	P39061-2	Isoform 3 of Collagen alpha-1(XVIII) chain OS=Mus musculus GN=Col18a1	Core matrisome	Collagens	collagen, type XVIII, alpha 1	endostatin	D3Z556:D3Z5C2:E9QPX1:P39061	XP_006513236.1:NP_001103461.1:NP_034059.2	Basement Membrane				1.5139e+08
COL1A1	A0A5G2QQE9	Collagen type I alpha 1 chain	Core matrisome	Collagens	collagen, type I, alpha 1	OI4	I3L3H7:P02452	NP_000079.2	Mouse:Col1a1|	3.89614e+10	3.89614e+10	1.38337e+08	1.38213e+06
COL1A2	A0A4X1U043	Fibrillar collagen NC1 domain-containing protein	Core matrisome	Collagens	collagen, type I, alpha 2	OI4	P08123	NP_000080.2	Mouse:Col1a2|	5.70239e+09	2.50999e+10	2.45849e+07
COL22A1	A0A4X1SPD9	Collagen type XXII alpha 1 chain	Core matrisome	Collagens	collagen, type XXII, alpha 1	-	H0YAX7:Q8NFW1	NP_690848.1:XP_005250867.1:XP_006716576.1	Mouse:Col22a1|		2.33051e+06
COL2A1	A0A287A2Q7	Collagen type II alpha 1 chain	Core matrisome	Collagens	collagen, type II, alpha 1	ANFH|AOM|COL11A3|MGC131516|SEDC	P02458	NP_001835.3:NP_149162.2	Mouse:Col2a1|	2.14288e+09	6.23157e+09
COL3A1	A0A4X1TSD0	Uncharacterized protein	Core matrisome	Collagens	collagen, type III, alpha 1	EDS4A|FLJ34534	E7ENY8:H7C435:P02461	NP_000081.1	Mouse:Col3a1|	1.88521e+08	1.83773e+07
COL4A1	A0A4X1U568	Collagen type IV alpha 1 chain	Core matrisome	Collagens	collagen, type IV, alpha 1	arresten	F5H5K0:P02462	NP_001836.2	Mouse:Col4a1|		2.24255e+08	2.13052e+06	7.72002e+08
COL4A2	A0A5G2RJ53	Collagen type IV alpha 2 chain	Core matrisome	Collagens	collagen, type IV, alpha 2	DKFZp686I14213|FLJ22259	A2A352:P08572	NP_001837.2	Mouse:Col4a2|		4.52159e+08	1.28453e+06	8.54054e+08
COL4A3	Q29032	Alpha-3 type IV collagen (Fragment)	Core matrisome	Collagens	collagen, type IV, alpha 3 (Goodpasture antigen)	-	H7BXM4:Q01955	NP_000082.2	Mouse:Col4a3|			459935
COL4A5	A0A4X1W5M4	Collagen type IV alpha 5 chain	Core matrisome	Collagens	collagen, type IV, alpha 5	ASLN|ATS|CA54|MGC167109|MGC42377	H0Y998:H0Y9H0:H0Y9R8:P29400	NP_000486.1:NP_203699.1:XP_006724679.1	Mouse:Col4a5|		3.06492e+07
COL5A1	A0A4X1SXE5	Fibrillar collagen NC1 domain-containing protein	Core matrisome	Collagens	collagen, type V, alpha 1	-	H7BY82:P20908	NP_000084.3	Mouse:Col5a1|		1.66451e+08
COL5A2	A0A287BPM1	Collagen type V alpha 2 chain	Core matrisome	Collagens	collagen, type V, alpha 2	MGC105115	P05997	NP_000384.2	Mouse:Col5a2|	4.84446e+07	1.02357e+09
COL5A3	Q59IP1	Collagen alpha-3(V) chain isoform X1 (Procollagen alpha 3(V))	Core matrisome	Collagens	collagen, type V, alpha 3	-	P25940	NP_056534.2	Mouse:Col5a3|		579787
COL6A1	A0A5G2Q7R0	Collagen type VI alpha 1 chain	Core matrisome	Collagens	collagen, type VI, alpha 1	OPLL	P12109	NP_001839.2	Mouse:Col6a1|	5.73316e+06	7.4375e+08	2.83841e+06	1.63213e+07
COL6A2	Q02788	Collagen alpha-2(VI) chain OS=Mus musculus GN=Col6a2 PE=1 SV=3	Core matrisome	Collagens	collagen, type VI, alpha 2	Col6a-2|MGC36205	D3Z7D5:Q02788	XP_006513240.1:NP_666119.1					1.06086e+07
COL7A1	A0A4X1T059	Uncharacterized protein	Core matrisome	Collagens	collagen, type VII, alpha 1	AW209154	Q63870:Q6P7U1	NP_031764.2:XP_006511998.1					9.39455e+06
COL8A1	A0A4X1UTY9	Collagen type VIII alpha 1 chain	Core matrisome	Collagens	collagen, type VIII, alpha 1	C3orf7|MGC9568	C9JTN9:P27658	NP_001841.2:NP_065084.2	Mouse:Col8a1|		9.35206e+06
CRLF3	A0A480WLG1	Cytokine receptor-like factor 3	Matrisome-associated	Secreted Factors	cytokine receptor-like factor 3	CREME9|CYTOR4|FRWS|MGC20661	B4DJU5:J3KST8:J3QLS9:Q8IUI8	NP_057070.3	Mouse:Crlf3|			1.83444e+06
CTSA	P16675	Lysosomal protective protein OS=Mus musculus GN=Ctsa PE=1 SV=1	Matrisome-associated	ECM Regulators	cathepsin A	AU019505|PPCA|Ppgb	A2A5J6:A2A5J7:A2A5J8:A2A5J9:G3X8T3:P16675:Q544R6:Q9D2D1	NP_032932.2:NP_001033581.1:NP_001033581.1:NP_032932.2:NP_001033581.1:NP_032932.2	Cathepsin				3.6579e+06
CTSB	B2CNZ7	Cathepsin B (EC 3.4.22.1)	Matrisome-associated	ECM Regulators	cathepsin B	APPS|CPSB	E9PCB3:E9PHZ5:E9PID0:E9PIS1:E9PJ67:E9PKQ7:E9PKX0:E9PL32:E9PLY3:E9PNL5:E9PQM1:E9PR00:E9PR54:E9PS78:E9PSG5:P07858:R4GMQ5	NP_001899.1:NP_680090.1:NP_680091.1:NP_680092.1:NP_680093.1:XP_006716307.1:XP_006716308.1	Mouse:Ctsb|		1.29197e+06	2.50094e+07
CTSD	P00795	Cathepsin D (EC 3.4.23.5) [Cleaved into: Cathepsin D light chain; Cathepsin D heavy chain]	Matrisome-associated	ECM Regulators	cathepsin D	CLN10|CPSD|MGC2311	C9JH19:F8W787:F8WD96:H7C1V0:P07339	NP_001900.1	Mouse:Ctsd|		1.58102e+06	6.14877e+06	2.4264e+06
CTSZ	A5GFX7	Cathepsin Z	Matrisome-associated	ECM Regulators	cathepsin Z	CTSX|FLJ17088	Q9UBR2	NP_001327.2	Mouse:Ctsz|			673166
DCN	F1SQ10	Decorin	Core matrisome	Proteoglycans	decorin	CSCD|DSPG2|PG40|PGII|PGS2|SLRR1B	F8VNV6:F8VNW0:F8VSI3:F8VU58:F8VUF6:F8VWU0:F8VX58:F8VXZ8:H0YI87:H0YIH3:P07585	NP_001911.1:NP_598010.1:NP_598011.1:NP_598012.1:NP_598013.1:NP_598014.1:XP_005268750.1:XP_006719333.1	Mouse:Dcn|		1.06697e+08	2.17794e+06
DPT	A0A286ZVB7	Dermatopontin	Core matrisome	ECM Glycoproteins	dermatopontin	TRAMP	Q07507	NP_001928.2	Mouse:Dpt|		9.31455e+07
ECM2	A0A4X1TZ76	VWFC domain-containing protein	Core matrisome	ECM Glycoproteins	extracellular matrix protein 2, female organ and adipocyte specific	MGC126355|MGC126356	O94769:Q5T9F3:Q5T9F4	NP_001184224.1:NP_001184225.1:NP_001384.1	Mouse:Ecm2|		3.41924e+06
EFEMP2	Q9WVJ9	EGF-containing fibulin-like extracellular matrix protein 2 OS=Mus musculus GN=Efemp2 PE=1 SV=1	Core matrisome	ECM Glycoproteins	epidermal growth factor-containing fibulin-like extracellular matrix protein 2	0610011K11Rik|MBP1	E9PYW6:E9Q1U0:E9Q2A0:E9Q2T8:E9Q3F3:E9Q3N9:E9Q8E0:F6R0V7:F6Z1C2:F7AYH6:G5E8D6:Q542X5:Q9JM06:Q9WVJ9	NP_001157824.1:NP_001157824.1:NP_067449.3:XP_006531871.1:NP_067449.3:XP_006531871.1	Fibulin				3.27633e+06
EGFL7	Q9QXT5	Epidermal growth factor-like protein 7 OS=Mus musculus GN=Egfl7 PE=2 SV=2	Matrisome-associated	Secreted Factors	EGF-like domain 7	VE-statin|Zneu1	E9Q4M7:F6RMR6:F6W8P4:F7BU34:G3UWX8:G3UY71:G3UYR2:G3UZH9:Q3UTJ7:Q9QXT5	NP_001158036.1:NP_848538.3:NP_942017.2:NP_001158036.1:NP_848538.3:NP_942017.2:NP_942018.2					780233
EGLN1	A0A4X1U8I9	Uncharacterized protein	Matrisome-associated	ECM Regulators	egl nine homolog 1 (C. elegans)	C1orf12|DKFZp761F179|ECYT3|HIFPH2|HPH2|PHD2|SM20|Z	Q9GZT9	NP_071334.1	Mouse:Egln1|		2.76599e+06	1.82934e+06
ELANE	A0A4X1VPT2	Peptidase S1 domain-containing protein	Matrisome-associated	ECM Regulators	elastase, neutrophil expressed	ELA2|GE|HLE|HNE|NE|PMN-E|SCN1	P08246	NP_001963.1:XP_005259574.1:XP_006725460.1	Mouse:Elane|		833852
ELFN2	A0A4X1UPV1	Uncharacterized protein	Matrisome-associated	ECM-affiliated Proteins	extracellular leucine-rich repeat and fibronectin type III domain containing 2	KIAA1904|LRRC62|dJ63G5.3	Q5R3F8	NP_443138.2:XP_005261381.1:XP_006724186.1:XP_006724187.1	Mouse:Elfn2|			890243
EMILIN1	A0A5G2QKQ5	Elastin microfibril interfacer 1	Core matrisome	ECM Glycoproteins	elastin microfibril interfacer 1	DKFZp586M121|EMI|EMILIN|gp115	H0Y7A0:Q9Y6C2	NP_008977.1	Mouse:Emilin1|		1.37648e+07		1.58328e+07
F10	O88947	Coagulation factor X OS=Mus musculus GN=F10 PE=1 SV=1	Matrisome-associated	ECM Regulators	coagulation factor X	Cf10|fX	D3Z215:D3Z521:D3Z7R3:O88947:Q3TBR2:Q3TDB9:Q3U3V1:Q4FJS7:Q80Y26	NP_031998.3:NP_031998.3:NP_001229297.1:NP_001229297.1					1.52659e+06
F13A1	Q8BH61	Coagulation factor XIII A chain OS=Mus musculus GN=F13a1 PE=1 SV=3	Matrisome-associated	ECM Regulators	coagulation factor XIII, A1 subunit	1200014I03Rik|AI462306|F13a	Q3TBF3:Q3TC79:Q3TDG1:Q3TQH1:Q3V3W7:Q8BH61:Q9DBT1	NP_001159863.1:NP_001159863.1:NP_083060.2					5.14647e+07
F2	A0A4X1VLZ9	Prothrombin (EC 3.4.21.5) (Coagulation factor II)	Matrisome-associated	ECM Regulators	coagulation factor II (thrombin)	PT	C9JV37:E9PIT3:P00734	NP_000497.1	Mouse:F2|		1.19353e+06
F9	A0A4X1SHW1	Coagulation factor IX	Matrisome-associated	ECM Regulators	coagulation factor IX	FIX|HEMB|MGC129641|MGC129642|PTC	P00740	NP_000124.1	Mouse:F9|		920415
FBLN1	Q08879	Fibulin-1 OS=Mus musculus GN=Fbln1 PE=1 SV=2	Core matrisome	ECM Glycoproteins	fibulin 1	-	B2CQD6:Q08879:Q3TW70:Q3TWK8	NP_034310.2:NP_034310.2:XP_006520500.1:NP_034310.2	Fibulin				3.95628e+08
FBLN2	A0A287B5Q1	Fibulin 2	Core matrisome	ECM Glycoproteins	fibulin 2	5730577E14Rik	D3Z5B0:D3Z5S2:P37889:Q3TGL4:Q99K58	NP_032018.2:XP_006505593.1:NP_001074906.1	Fibulin				5.99178e+06
FBLN5	A0A4X1SRI1	Uncharacterized protein	Core matrisome	ECM Glycoproteins	fibulin 5	ARMD3|DANCE|EVEC|FIBL-5|FLJ90059|UP50	G3V2P8:G3V329:G3V3Y2:G3V4U0:G3XA98:H0YJ31:Q9UBX5	NP_006320.2	Mouse:Fbln5|		3.40266e+06
FBN1	A0A4X1SK88	Fibrillin-1	Core matrisome	ECM Glycoproteins	fibrillin 1	FBN|MASS|MFS1|OCTD|SGS|WMS	F6U495:H0YN80:H0YND0:P35555	NP_000129.3	Mouse:Fbn1|	8.29526e+08	3.08166e+08
FBN2	A0A5G2RMW6	Fibrillin 2	Core matrisome	ECM Glycoproteins	fibrillin 2	CCA|DA9	D6REJ2:D6RJI3:E9PHW4:P35556	NP_001990.2	Mouse:Fbn2|	5.23649e+07
FGA	F1RX36	Fibrinogen alpha chain	Core matrisome	ECM Glycoproteins	fibrinogen alpha chain	Fib2|MGC119422|MGC119423|MGC119425	P02671	NP_000499.1:NP_068657.1	Mouse:Fga|		3.64721e+08	4.70472e+07	1.48432e+09
FGB	A0A5G2R564	Fibrinogen beta chain	Core matrisome	ECM Glycoproteins	fibrinogen beta chain	MGC104327|MGC120405	D6REL8:F8W6P4:P02675	NP_001171670.1:NP_005132.2	Mouse:Fgb|	2.05551e+07	5.75777e+08	7.93808e+07	2.21085e+09
FGF1	F1RM38	Multifunctional fusion protein [Includes: Fibroblast growth factor 1 (Acidic fibroblast growth factor) (Heparin-binding growth factor 1); Fibroblast growth factor (FGF)]	Matrisome-associated	Secreted Factors	fibroblast growth factor 1 (acidic)	AFGF|ECGF|ECGF-beta|ECGFA|ECGFB|FGF-alpha|FGFA|GLI	B5MCF4:C9JDC5:C9JUP6:P05230	NP_000791.1:NP_001138364.1:NP_001138406.1:NP_001138407.1:NP_001244134.1:NP_001244136.1:NP_001244137.1:NP_001244138.1:NP_001244139.1:NP_149127.1:NP_149128.1	Mouse:Fgf1|		4.51732e+06	2.27383e+07
FGF12	A0A4X1U6H7	Fibroblast growth factor (FGF)	Matrisome-associated	Secreted Factors	fibroblast growth factor 12	FGF12B|FHF1	C9JEN8:C9JIN3:C9JUK8:H7C1L8:P61328	NP_004104.3:NP_066360.1	Mouse:Fgf12|			2.93298e+06
FGF2	A0A287BGK8	Fibroblast growth factor (FGF)	Matrisome-associated	Secreted Factors	fibroblast growth factor 2 (basic)	BFGF|FGFB|HBGF-2	P09038	NP_001997.5	Mouse:Fgf2|		3.03355e+06	2.31583e+06
FGG	F1RX35	Fibrinogen gamma chain	Core matrisome	ECM Glycoproteins	fibrinogen gamma chain	-	C9JC84:C9JEU5:C9JPQ9:C9JU00:P02679	NP_000500.2:NP_068656.2	Mouse:Fgg|		3.92693e+08	4.77593e+07	1.83658e+09
FMOD	A0A4X1V4X8	Fibromodulin	Core matrisome	Proteoglycans	fibromodulin	SLRR2E	Q06828	NP_002014.2	Mouse:Fmod|		4.13542e+07
FN1	F1SS24	Fibronectin 1	Core matrisome	ECM Glycoproteins	fibronectin 1	CIG|DKFZp686F10164|DKFZp686H0342|DKFZp686I1370|DKF	F8W7G7:H0Y4K8:H0Y7Z1:P02751	NP_002017.1:NP_473375.2:NP_997639.1:NP_997641.1:NP_997643.1:NP_997647.1:XP_005246457.1:XP_005246463.1:XP_005246470.1:XP_005246472.1:XP_005246474.1	Mouse:Fn1|			2.50516e+06	1.37073e+09
FSTL1	U3GT97	Fstl1	Matrisome-associated	Secreted Factors	follistatin-like 1	FLJ50214|FLJ52277|FRP|FSL1	C9J5G4:H7C4W4:Q12841	NP_009016.1	Mouse:Fstl1|			554463
GPC1	A0A287ATH4	Glypican 1	Matrisome-associated	ECM-affiliated Proteins	glypican 1	FLJ38078|glypican	C9J4Y6:H7BZE9:H7BZL4:H7C024:H7C410:P35052	NP_002072.2	Mouse:Gpc1|			1.39203e+06
HAPLN1	P10859	Hyaluronan and proteoglycan link protein 1 (Cartilage-linking protein 1) (Cartilage-link protein) (Proteoglycan link protein)	Core matrisome	Proteoglycans	hyaluronan and proteoglycan link protein 1	CRTL1	D6RAK7:D6RBS1:D6RBX9:D6RC59:D6RFI7:D6RG04:P10915	NP_001875.1	Mouse:Hapln1|		9.41388e+06
HAPLN2	F1RP37	Hyaluronan and proteoglycan link protein 2	Core matrisome	Proteoglycans	hyaluronan and proteoglycan link protein 2	BRAL1	Q5T3J1:Q9GZV7	NP_068589.1:XP_005245472.1	Mouse:Hapln2|		8.01029e+06	8.59804e+06
HAPLN4	A0A4X1U2P7	Hyaluronan and proteoglycan link protein 4	Core matrisome	Proteoglycans	hyaluronan and proteoglycan link protein 4	BRAL2|KIAA1926	Q86UW8	NP_075378.1	Mouse:Hapln4|		8.68894e+06	2.42864e+07
HPX	F1RMN7	Hemopexin	Matrisome-associated	ECM-affiliated Proteins	hemopexin	FLJ56652|HX	P02790	NP_000604.1:XP_005252940.1	Mouse:Hpx|			2.30251e+07	2.57335e+07
HRG	A0A481B9A6	Histidine-rich glycoprotein	Matrisome-associated	ECM Regulators	histidine-rich glycoprotein	DKFZp779H1622|HPRG|HRGP	P04196	NP_000403.1	Mouse:Hrg|		6.88004e+06	1.36052e+07	3.52001e+07
HSPG2	A0A287ATP0	Heparan sulfate proteoglycan 2	Core matrisome	Proteoglycans	heparan sulfate proteoglycan 2	PLC|PRCAN|SJA|SJS|SJS1	H0Y5A9:H7BYA5:H7C4A6:P98160:Q5SZI5:Q5SZI9:Q5SZJ1:Q5SZJ2	NP_001278789.1:NP_005520.4	Mouse:Hspg2|	3.52001e+07	9.78479e+08		5.96544e+09
IGFBP7	A0A1L4APN7	Insulin-like growth factor binding protein 7 splice variant IGFBP7-745	Core matrisome	ECM Glycoproteins	insulin-like growth factor binding protein 7	FSTL2|IGFBP-7|IGFBP-7v|IGFBPRP1|MAC25|PSF	Q16270	NP_001240764.1:NP_001544.1	Mouse:Igfbp7|			999127
ITIH1	A0A4X1VPQ2	Inter-alpha-trypsin inhibitor heavy chain H1	Matrisome-associated	ECM Regulators	inter-alpha (globulin) inhibitor H1	H1P|IATIH|IGHEP1|ITIH|MGC126415|SHAP	B5MCP1:F5H7E1:F8WAS2:H7C0N0:H7C5I0:P19827	NP_001159906.1:NP_001159907.1:NP_002206.2	Mouse:Itih1|		477933	1.13333e+06	2.85775e+07
ITIH2	A0A5G2QEV5	Inter-alpha-trypsin inhibitor heavy chain H2	Matrisome-associated	ECM Regulators	inter-alpha (globulin) inhibitor H2	H2P|SHAP	P19823:Q5T985:Q5T987	NP_002207.2	Mouse:Itih2|			1.56172e+06	856350
ITIH3	Q61704	Inter-alpha-trypsin inhibitor heavy chain H3 OS=Mus musculus GN=Itih3 PE=1 SV=3	Matrisome-associated	ECM Regulators	inter-alpha trypsin inhibitor, heavy chain 3	AW108094|Intin3|Itih-3	E9PVS1:F6ZXJ7:Q61704	NP_032433.2					8.47555e+06
ITIH4	A0A286ZN24	Inter-alpha-trypsin inhibitor heavy chain H4	Matrisome-associated	ECM Regulators	inter-alpha (globulin) inhibitor H4 (plasma Kallikrein-sensitive glycoprotein)	DKFZp686G21125|H4P|IHRP|ITIHL1|PK120	B7ZKJ8:F5GXQ1:H7C0L5:Q14624	NP_001159921.1:NP_002209.2	Mouse:Itih4|			3.78026e+06	3.16126e+07
ITIH5	A0A4X1TA17	Inter-alpha-trypsin inhibitor heavy chain 5	Matrisome-associated	ECM Regulators	inter-alpha (globulin) inhibitor H5	DKFZp686F0145|MGC10848|pp14776	C9J2H1:G5E9D8:H7C5A6:J3KQ60:Q86UX2	NP_001001851.1:NP_001001851.1:NP_085046.5	Mouse:Itih5|		3.7253e+06
KNG1	A0A4X1UFA7	Uncharacterized protein	Matrisome-associated	ECM Regulators	kininogen 1	BDK|KNG	P01042	NP_000884.1:NP_001095886.1:NP_001159923.1	Mouse:Kng1|Mouse:Kng2|			731725	5.44269e+08
LAMA1	A0A287AG36	Laminin subunit alpha 1	Core matrisome	ECM Glycoproteins	laminin, alpha 1	LAMA	P25391	NP_005550.2	Mouse:Lama1|		1.89272e+07		3.89614e+10
LAMA2	A0A4X1UJP9	Laminin subunit alpha 2	Core matrisome	ECM Glycoproteins	laminin, alpha 2	LAMM	P24043	NP_000417.2:NP_001073291.1	Mouse:Lama2|		1.0682e+07		4.85096e+07
LAMA4	P97927	Laminin subunit alpha-4 OS=Mus musculus GN=Lama4 PE=1 SV=2	Core matrisome	ECM Glycoproteins	laminin, alpha 4	MGC141567	P97927:Q3ULY0:Q6PHW3:Q8BSJ0:Q91VV0:Q91YG8	NP_034811.2	Laminin, Basement Membrane				1.15036e+08
LAMA5	Q61001	Laminin subunit alpha-5 OS=Mus musculus GN=Lama5 PE=1 SV=4	Core matrisome	ECM Glycoproteins	laminin, alpha 5	AA408760|AA408762|AI853660|[a]5|laminin-511|mKIAA0	Q3TZ05:Q61001:Q80VE8:Q8R3Y7	NP_001074640.1:NP_001074640.1	Laminin, Basement Membrane				6.11542e+08
LAMB1	A0A5G2QKZ6	Laminin subunit beta 1	Core matrisome	ECM Glycoproteins	laminin, beta 1	CLM|MGC142015	C9J296:E7EPA6:E9PCS6:G3XAI2:P07942	NP_002282.2	Mouse:Lamb1|	3.34853e+07	1.19714e+07	538015	1.59469e+10
LAMB2	A0A4X1SUV2	Uncharacterized protein	Core matrisome	ECM Glycoproteins	laminin, beta 2 (laminin S)	LAMS	F5H520:P55268	NP_002283.3:XP_005265184.1	Mouse:Lamb2|	3.21828e+07	3.12183e+08	1.56664e+07	1.26154e+09
LAMC1	F1S663	Uncharacterized protein	Core matrisome	ECM Glycoproteins	laminin, gamma 1 (formerly LAMB2)	LAMB2|MGC87297	P11047:R4GNC7	NP_002284.3	Mouse:Lamc1|	1.47146e+08	8.13791e+08	1.0103e+07	2.19712e+10
LAMC3	A0A4X1TCM9	Laminin subunit gamma 3	Core matrisome	ECM Glycoproteins	laminin, gamma 3	DKFZp434E202	H7BY04:Q5JTC4:Q9Y6N6	NP_006050.3	Mouse:Lamc3|		4.33083e+06
LGALS1	A0A5G2QD67	Galectin	Matrisome-associated	ECM-affiliated Proteins	lectin, galactoside-binding, soluble, 1	DKFZp686E23103|GAL1|GBP	F8WCQ5:F8WEI7:P09382	NP_002296.1	Mouse:Lgals1|		1.18088e+08	8.15979e+07	7.67426e+07
LGALS3	A0A5G2R7M4	Galectin	Matrisome-associated	ECM-affiliated Proteins	lectin, galactoside-binding, soluble, 3	CBP35|GAL3|GALBP|GALIG|LGALS2|MAC2	G3V3R6:G3V407:P17931	NP_002297.2	Mouse:Lgals3|			2.69669e+06	2.8618e+08
LGI1	A0A4X1UV63	Leucine rich glioma inactivated 1	Core matrisome	ECM Glycoproteins	leucine-rich, glioma inactivated 1	EPITEMPIN|EPT|ETL1|IB1099	O95970	NP_005088.1:XP_005270329.1	Mouse:Lgi1|		309975	2.47164e+07
LGI3	A0A287BHH5	Leucine rich repeat LGI family member 3	Core matrisome	ECM Glycoproteins	leucine-rich repeat LGI family, member 3	LGIL4	A5PLP2:E5RIV5:H0YAP4:Q8N145	NP_644807.1	Mouse:Lgi3|		687002	2.75264e+06
LMAN1	A0A4X1TKG0	L-type lectin-like domain-containing protein	Matrisome-associated	ECM-affiliated Proteins	lectin, mannose-binding, 1	ERGIC-53|ERGIC53|F5F8D|FMFD1|MCFD1|MR60|gp58	P49257	NP_005561.1	Mouse:Lman1|			1.88011e+06
LOX	P45845	Protein-lysine 6-oxidase (EC 1.4.3.13) (Lysyl oxidase) [Cleaved into: Protein-lysine 6-oxidase, long form; Protein-lysine 6-oxidase, short form]	Matrisome-associated	ECM Regulators	lysyl oxidase	MGC105112	H0YAL3:P28300	NP_002308.2	Mouse:Lox|		1.68228e+07
LOXL2	P58022	Lysyl oxidase homolog 2 OS=Mus musculus GN=Loxl2 PE=1 SV=2	Matrisome-associated	ECM Regulators	lysyl oxidase-like 2	1110004B06Rik|4930526G11Rik|9430067E15Rik|MGC10222	P58022	NP_201582.2:XP_003688982.2:XP_006519810.1					5.36745e+07
LOXL3	Q9Z175	Lysyl oxidase homolog 3 OS=Mus musculus GN=Loxl3 PE=1 SV=2	Matrisome-associated	ECM Regulators	lysyl oxidase-like 3	Lor2|Loxl2	E9Q0X7:Q3UM16:Q9Z175	NP_038614.2					5.47977e+07
LUM	F1SQ09	Lumican	Core matrisome	Proteoglycans	lumican	LDC|SLRR2D	P51884	NP_002336.1	Mouse:Lum|		1.92587e+08	3.34365e+06
MFAP4	A0A4X1T0Y7	Fibrinogen C-terminal domain-containing protein	Core matrisome	ECM Glycoproteins	microfibrillar-associated protein 4	-	K7ES70:P55083	NP_001185624.1:NP_002395.1	Mouse:Mfap4|		5.23052e+07
MFGE8	P79385	Lactadherin (MFGM) (Milk fat globule-EGF factor 8) (MFG-E8) (SED1) (Sperm surface protein SP47) (PP47)	Core matrisome	ECM Glycoproteins	milk fat globule-EGF factor 8 protein	BA46|EDIL1|HsT19888|MFG-E8|OAcGD3S|SED1|SPAG10|hP4	F5GZN3:F5H7N9:H0YKB5:H0YKS8:Q08431:X6R3G6	NP_001108086.1:NP_001108086.1:NP_005919.2	Mouse:Mfge8|		2.68621e+06		1.61167e+06
MUC5AC	A0A287ANG4	Uncharacterized protein	Matrisome-associated	ECM-affiliated Proteins	mucin 5AC, oligomeric mucus/gel-forming	MUC5	E9PGF7:E9PJ98:P98088	XP_006718462.1:XP_006710008.1:XP_006710010.1:	Mouse:Muc5ac|	3.81765e+07
NELL2	A0A4X1TX96	Neural EGFL like 2	Core matrisome	ECM Glycoproteins	NEL-like 2 (chicken)	NRP2	F8VRQ0:F8VVB6:F8VXR5:F8VZ72:F8W1A2:F8W1I8:H0YHY5:H0YI34:H0YIT4:Q99435	NP_001138579.1:NP_001138580.1:NP_001138581.1:NP_001138582.1:NP_006150.1:XP_005268962.1	Mouse:Nell2|			4.79432e+06
NGLY1	A0A4X1UFZ4	N-glycanase 1	Matrisome-associated	ECM Regulators	N-glycanase 1	FLJ11005|FLJ12409|PNG1|PNGase	C9JU75:H0Y2P2:Q96IV0:Q9NV10	NP_001138765.1:NP_001138766.1:NP_001138767.1:NP_060767.2	Mouse:Ngly1|			8.47855e+06
NID1	F1RGY5	Nidogen 1	Core matrisome	ECM Glycoproteins	nidogen 1	NID	P14543	NP_002499.2	Mouse:Nid1|		3.02173e+07		1.12083e+10
NID2	A0A4X1WE67	Uncharacterized protein	Core matrisome	ECM Glycoproteins	nidogen 2 (osteonidogen)	-	H0YJV3:Q14112	NP_031387.3	Mouse:Nid2|		4.36283e+07	1.00915e+07	5.56411e+08
NTF4	A0A4X1V0R2	Mitogen-activated protein kinase (EC 2.7.11.24)	Matrisome-associated	Secreted Factors	neurotrophin 4	GLC10|GLC1O|NT-4/5|NT4|NT5|NTF5	E7EP46:M0QZQ0:M0R0X2:P34130	NP_006170.1:XP_005259019.1:XP_006723295.1	Mouse:Ntf5|		2.36482e+07	1.97047e+07
OGN	A0A0H5ANC0	Osteoglycin (Osteoglycin/mimecan)	Core matrisome	Proteoglycans	osteoglycin	DKFZp586P2421|OG|OIF|SLRR3A	P20774:Q5TBF5	NP_054776.1:NP_148935.1	Mouse:Ogn|		1.28854e+07	4.74556e+06
P4HA1	A0A4X1T726	Uncharacterized protein	Matrisome-associated	ECM Regulators	procollagen-proline, 2-oxoglutarate 4-dioxygenase (proline 4-hydroxylase), alpha 1 polypeptide	AL022634|P4ha	E9Q7B0:Q3TN84:Q3TTT2:Q3UF16:Q60715	NP_035160.1:NP_035160.1:XP_006513403.1					2.0455e+07
P4HA2	Q60716	Prolyl 4-hydroxylase subunit alpha-2 OS=Mus musculus GN=P4ha2 PE=1 SV=1	Matrisome-associated	ECM Regulators	procollagen-proline, 2-oxoglutarate 4-dioxygenase (proline 4-hydroxylase), alpha II polypeptide	AA407196|C76437|P4hl	B0QZH0:B0QZH1:B0QZH2:B0QZH3:D6RCG8:F6ULE1:Q3UQ81:Q5SX74:Q5SX75:Q5SX76:Q60716:Q8BU53	NP_035161.2:NP_001129548.1:NP_035161.2:NP_035161.2:NP_001129548.1:NP_035161.2					5.90218e+06
PCOLCE	A0A4X1UEE0	Uncharacterized protein	Core matrisome	ECM Glycoproteins	procollagen C-endopeptidase enhancer	PCPE|PCPE1	Q15113	NP_002584.2	Mouse:Pcolce|		1.79799e+06
PLAT	P11214	Tissue-type plasminogen activator OS=Mus musculus GN=Plat PE=1 SV=3	Matrisome-associated	ECM Regulators	plasminogen activator, tissue	AU020998|AW212668|D8Ertd2e|MGC18508|tPA	P11214	NP_032898.2					1.53301e+06
PLG	A0A4X1VQL9	Plasminogen (EC 3.4.21.7)	Matrisome-associated	ECM Regulators	plasminogen	DKFZp779M0222	A6PVI2:P00747:Q5TEH5	NP_000292.1:NP_001161810.1	Mouse:Plg|		7.47332e+06	1.9412e+06	8.70716e+07
PLOD1	Q9R0E2	Procollagen-lysine,2-oxoglutarate 5-dioxygenase 1 OS=Mus musculus GN=Plod1 PE=1 SV=1	Matrisome-associated	ECM Regulators	procollagen-lysine, 2-oxoglutarate 5-dioxygenase 1	2410042F05Rik|AI854890|AV007929|Lh1|Plod	A8Y5E6:F6WNR1:Q3TZN4:Q3V2R7:Q91Z26:Q9R0E2	NP_035252.1					2.46579e+07
PLOD2	Q9R0B9	Procollagen-lysine,2-oxoglutarate 5-dioxygenase 2 OS=Mus musculus GN=Plod2 PE=1 SV=2	Matrisome-associated	ECM Regulators	procollagen lysine, 2-oxoglutarate 5-dioxygenase 2	D530025C14Rik|LH2|Plod-2	E9Q718:Q3U055:Q9R0B9	NP_001136388.1:NP_001136388.1:NP_036091.2					7.03523e+07
PLOD3	Q9R0E1	Procollagen-lysine,2-oxoglutarate 5-dioxygenase 3 OS=Mus musculus GN=Plod3 PE=1 SV=1	Matrisome-associated	ECM Regulators	procollagen-lysine, 2-oxoglutarate 5-dioxygenase 3	AI414586|LH3	F6W3Q8:Q9R0E1	NP_036092.1					7.7134e+06
PLXNA2	A0A4X1TCF3	Plexin A2	Matrisome-associated	ECM-affiliated Proteins	plexin A2	FLJ11751|FLJ30634|KIAA0463|OCT|PLXN2	O75051	NP_079455.3	Mouse:Plxna2|			519197
PLXNA4	A0A480W7U2	Plexin A4 (Plexin-A4 isoform X1)	Matrisome-associated	ECM-affiliated Proteins	plexin A4	DKFZp434G0625|DKFZp566O0546|FAYV2820|FLJ35026|FLJ3	Q9HCM2	NP_001099013.1:NP_065962.1:NP_861440.2:XP_005250743.1:XP_005250744.1:XP_006716234.1	Mouse:Plxna4|			1.87227e+07
PLXNB2	A0A4X1UJF3	Sema domain-containing protein	Matrisome-associated	ECM-affiliated Proteins	plexin B2	KIAA0315|MM1|Nbla00445|PLEXB2|dJ402G11.3	A6QRG9:A6QRH1:E2PU09:H0Y6J7:H0Y7X5:O15031	NP_036533.2:XP_005261966.1:XP_005261967.1:XP_005261968.1:XP_006724476.1	Mouse:Plxnb2|			540829
POSTN	A0A5G2R015	Periostin	Core matrisome	ECM Glycoproteins	periostin, osteoblast specific factor	MGC119510|MGC119511|OSF-2|OSF2|PDLPOSTN|PN|RP11-41	B1ALD9:Q15063	NP_001129406.1:NP_001129407.1:NP_001129408.1:NP_001273594.1:NP_001273595.1:NP_001273596.1:NP_006466.2:XP_005266288.1	Mouse:Postn|		5.01861e+07
PRELP	F1S6B4	Prolargin (Proline and arginine rich end leucine rich repeat protein)	Core matrisome	Proteoglycans	proline/arginine-rich end leucine-rich repeat protein	MGC45323|MST161|MSTP161|SLRR2A	P51888	NP_002716.1:NP_958505.1	Mouse:Prelp|		2.55552e+08	7.45651e+06
PTN	A0A4X1VIL0	Pleiotrophin	Matrisome-associated	Secreted Factors	pleiotrophin	HARP|HBGF8|HBNF|NEGF1	C9JR52:P21246	NP_002816.1:XP_005250572.1	Mouse:Ptn|		5.48287e+06	1.96245e+06
PXDN	Q3UQ28	Peroxidasin homolog OS=Mus musculus GN=Pxdn PE=1 SV=2	Core matrisome	ECM Glycoproteins	peroxidasin homolog (Drosophila)	2310075M15Rik|C85409|E330004E07|VPO1|mKIAA0230	B2RX13:D3Z5M7:Q3UQ28:Q80U60	NP_852060.2					1.68902e+09
PZP	I3LQ17	Uncharacterized protein	Matrisome-associated	ECM Regulators	pregnancy zone protein	A1m|A2m|AI893533|MAM	D3YUI3:D3YW52:Q61838	NP_031402.3					1.52827e+08
S100A1	K7GQ50	S100 calcium binding protein A1	Matrisome-associated	Secreted Factors	S100 calcium binding protein A1	S100|S100-alpha|S100A	P23297:Q5T7Y4:Q5T7Y5:Q5T7Y6	NP_006262.1	Mouse:S100a1|			5.3247e+08
S100A10	P04163	Protein S100-A10 (Calpactin I light chain) (Calpactin-1 light chain) (Cellular ligand of annexin II) (S100 calcium-binding protein A10) (p10 protein) (p11)	Matrisome-associated	Secreted Factors	S100 calcium binding protein A10	42C|ANX2L|ANX2LG|CAL1L|CLP11|Ca[1]|GP11|MGC111133|	P60903	NP_002957.1	Mouse:S100a10|			1.08969e+06
S100A11	A0A5G2QR31	Protein S100 (S100 calcium-binding protein)	Matrisome-associated	Secreted Factors	S100 calcium binding protein A11	MLN70|S100C	P31949	NP_005611.1	Mouse:S100a11|			5.44923e+06
S100A12	P80310	Protein S100-A12 (Calgranulin-C) (CAGC) (Extracellular newly identified RAGE-binding protein) (EN-RAGE) (S100 calcium-binding protein A12)	Matrisome-associated	Secreted Factors	S100 calcium binding protein A12	CAAF1|CAGC|CGRP|ENRAGE|MRP6|p6	P80511	NP_005612.1	Mouse:Gm5849|		1.52478e+08	552354
S100A13	K9J4R8	Protein S100-A13	Matrisome-associated	Secreted Factors	S100 calcium binding protein A13	-	Q99584	NP_001019381.1:NP_001019382.1:NP_001019383.1:NP_001019384.1:NP_005970.1:XP_005245491.1	Mouse:S100a13|			1.14045e+07
S100A14	F1SFV3	Protein S100-A14 isoform X1	Matrisome-associated	Secreted Factors	S100 calcium binding protein A14	BCMP84|S100A15	Q9HCY8	NP_065723.1:XP_005245419.1:XP_006711531.1	Mouse:S100a14|			1.31243e+08
S100A6	A0A4X1VVF5	Protein S100 (S100 calcium-binding protein)	Matrisome-associated	Secreted Factors	S100 calcium binding protein A6	2A9|5B10|CABP|CACY|PRA	P06703:R4GN98	NP_055439.1	Mouse:S100a6|			1.86647e+07	3.78173e+06
S100A8	A0A4X1VVF8	Protein S100 (S100 calcium-binding protein)	Matrisome-associated	Secreted Factors	S100 calcium binding protein A8	60B8AG|CAGA|CFAG|CGLA|CP-10|L1Ag|MA387|MIF|MRP8|NI	P05109	NP_002955.2	Mouse:S100a8|	2.67265e+06	3.0887e+07	1.63466e+06
S100A9	F6Q697	EF-hand domain-containing protein	Matrisome-associated	Secreted Factors	S100 calcium binding protein A9	60B8AG|CAGB|CFAG|CGLB|L1AG|LIAG|MAC387|MIF|MRP14|N	P06702	NP_002956.1	Mouse:S100a9|		5.07711e+07	1.06949e+06
S100B	A0A4X1T3B5	Protein S100 (S100 calcium-binding protein)	Matrisome-associated	Secreted Factors	S100 calcium binding protein B	NEF|S100|S100beta	A8MRB1:P04271	NP_006263.1	Mouse:S100b|			1.43323e+09
SBSPON	A0A480WBM1	Somatomedin B and thrombospondin type 1 domain containing (Somatomedin-B and thrombospondin type-1 domain-containing protein)	Core matrisome	ECM Glycoproteins	chromosome 8 open reading frame 84	FLJ40021|RPESP|C8orf84	Q8IVN8	NP_694957.3			3.52199e+07
SEMA4A	F1RLQ3	Semaphorin 4A	Matrisome-associated	ECM-affiliated Proteins	sema domain, immunoglobulin domain (Ig), transmembrane domain (TM) and short cytoplasmic domain, (semaphorin) 4A	CORD10|FLJ12287|RP35|SEMAB|SEMB	Q5TCI4:Q5TCI6:Q5TCJ5:Q5TCJ7:Q9H3S1	NP_001180229.1:NP_001180230.1:NP_001180231.1:NP_071762.2	Mouse:Sema4a|			1.48383e+06
SEMA4D	K7GSK3	Semaphorin 4D (Semaphorin-4D isoform 2)	Matrisome-associated	ECM-affiliated Proteins	sema domain, immunoglobulin domain (Ig), transmembrane domain (TM) and short cytoplasmic domain, (semaphorin) 4D	C9orf164|CD100|FLJ33485|FLJ34282|FLJ39737|FLJ46484	C9JD54:C9JFP1:C9JYS7:E9PFD9:F5H044:Q92854	NP_001135759.1:NP_006369.3:XP_005251711.1	Mouse:Sema4d|			722135
SEMA7A	I3LC80	Semaphorin 7A (John Milton Hagen blood group)	Matrisome-associated	ECM-affiliated Proteins	semaphorin 7A, GPI membrane anchor (John Milton Hagen blood group)	CD108|CDw108|H-SEMA-K1|H-Sema-L|JMH|MGC126692|MGC1	F5GYX3:H3BMF9:O75326	NP_001139501.1:NP_001139502.1:NP_003603.1:NP_001139502.1	Mouse:Sema7a|			2.93849e+06
SERPINA1	P50447	Alpha-1-antitrypsin (Alpha-1 protease inhibitor) (Alpha-1-antiproteinase) (Serpin A1)	Matrisome-associated	ECM Regulators	serpin peptidase inhibitor, clade A (alpha-1 antiproteinase, antitrypsin), member 1	A1A|A1AT|AAT|MGC23330|MGC9222|PI|PI1|PRO2275	G3V2B9:G3V387:G3V4I7:G3V544:G3V5R8:P01009	NP_000286.3:NP_001002235.1:NP_001002236.1:NP_001121172.1:NP_001121173.1:NP_001121174.1:NP_001121175.1:NP_001121176.1:NP_001121177.1:NP_001121178.1:NP_001121179.1	Mouse:Serpina1a|Mouse:Serpina1b|Mouse:Serpina1c|Mouse:Serpina1d|Mouse:Serpina1e|Mouse:Serpina1f|			3.11964e+06
SERPINA1C	Q00896	Alpha-1-antitrypsin 1-3 OS=Mus musculus GN=Serpina1c PE=1 SV=2	Matrisome-associated	ECM Regulators	serine (or cysteine) peptidase inhibitor, clade A, member 1C	Pi3|Pi6|Skalp|Spi1-3|Spi1-6|Wap3	Q00896	NP_033271.1					1.25611e+08
SERPINA1D	Q00897	Alpha-1-antitrypsin 1-4 OS=Mus musculus GN=Serpina1d PE=1 SV=1	Matrisome-associated	ECM Regulators	serine (or cysteine) peptidase inhibitor, clade A, member 1D	AI118301|Dom4|PI4|Spi1-4	Q00897:Q8VC41	NP_033272.1					6.58556e+06
SERPINA1E	Q00898	Alpha-1-antitrypsin 1-5 OS=Mus musculus GN=Serpina1e PE=1 SV=1	Matrisome-associated	ECM Regulators	serine (or cysteine) peptidase inhibitor, clade A, member 1E	Dom5|PI5|Spi1-5	Q00898	NP_033273.1					8.26646e+06
SERPINA3K	P07759	Serine protease inhibitor A3K OS=Mus musculus GN=Serpina3k PE=1 SV=2	Matrisome-associated	ECM Regulators	serine (or cysteine) peptidase inhibitor, clade A, member 3K	1300001I07Rik|D12Rp54|MMCM2|MMSpi2|RP54|Spi-2|Spi2	P07759	NP_035588.2					4.93874e+07
SERPINA3M	Q03734	Serine protease inhibitor A3M OS=Mus musculus GN=Serpina3m PE=1 SV=2	Matrisome-associated	ECM Regulators	serine (or cysteine) peptidase inhibitor, clade A, member 3M	3e46|AI195004|MMCM7|MMSPi2.4|Spi-2l|Spi-2rs1|Spi2-	Q03734	NP_033279.2					8.10011e+06
SERPINA3N	Q91WP6	Serine protease inhibitor A3N OS=Mus musculus GN=Serpina3n PE=1 SV=1	Matrisome-associated	ECM Regulators	serine (or cysteine) peptidase inhibitor, clade A, member 3N	Spi2-2|Spi2.2|Spi2/eb.4	G3X8T9:Q91WP6	NP_033278.2					7.95278e+06
SERPINB1	A0A4X1SRT1	Leukocyte elastase inhibitor	Matrisome-associated	ECM Regulators	serpin peptidase inhibitor, clade B (ovalbumin), member 1	EI|ELANH2|LEI|M/NEI|MNEI|PI2	B4DNT0:P30740	NP_109591.1:XP_006715071.1	Mouse:Serpinb1a|Mouse:Serpinb1b|Mouse:Serpinb1c|			5.92878e+06
SERPINB9	A0A287BN92	SERPIN domain-containing protein	Matrisome-associated	ECM Regulators	serpin peptidase inhibitor, clade B (ovalbumin), member 9	CAP-3|CAP3|PI9	P50453	NP_004146.1:XP_005249241.1	Mouse:Serpinb9|Mouse:Serpinb9b|Mouse:Serpinb9c|Mouse:Serpinb9d|Mouse:Serpinb9e|Mouse:Serpinb9f|Mouse:Serpinb9g|			1.0741e+06
SERPINC1	A0A480P2S5	Antithrombin-III	Matrisome-associated	ECM Regulators	serpin peptidase inhibitor, clade C (antithrombin), member 1	AT3|ATIII|MGC22579	P01008	NP_000479.1	Mouse:Serpinc1|		950891	1.37758e+06	3.32138e+06
SERPINE2	A0A4X1U844	SERPIN domain-containing protein	Matrisome-associated	ECM Regulators	serpin peptidase inhibitor, clade E (nexin, plasminogen activator inhibitor type 1), member 2	GDN|PI7|PN1|PNI	C9JN98:C9JRK5:C9K031:P07093	NP_001130000.1:NP_001130002.1:NP_006207.1:XP_005246699.1	Mouse:Serpine2|		3.44289e+06	993892
SERPINF1	A0A287AYJ8	Serpin family F member 1	Matrisome-associated	ECM Regulators	serpin peptidase inhibitor, clade F (alpha-2 antiplasmin, pigment epithelium derived factor), member 1	EPC-1|PEDF|PIG35	I3L107:I3L1U4:I3L2R7:I3L3Z3:I3L425:I3L4F9:I3L4N7:I3L4Z0:P36955	NP_002606.3	Mouse:Serpinf1|		4.03402e+07	1.1753e+06
SERPING1	P97290	Plasma protease C1 inhibitor OS=Mus musculus GN=Serping1 PE=1 SV=3	Matrisome-associated	ECM Regulators	serine (or cysteine) peptidase inhibitor, clade G, member 1	C1INH|C1nh	A2ATR8:P97290	NP_033906.2:XP_006498686.1					1.26753e+06
SERPINH1	P19324	Serpin H1 OS=Mus musculus GN=Serpinh1 PE=1 SV=3	Matrisome-associated	ECM Regulators	serine (or cysteine) peptidase inhibitor, clade H, member 1	BERF-1|Cbp1|Cbp2|Hsp47|J6|Serpinh2|colligin|gp46	P19324:Q3TJK3:Q3TMD2:Q3TWG9:Q8BV87:Q8BVU9	NP_001104513.1:NP_001104514.1:NP_001272705.1:NP_033955.2:XP_006507341.1:XP_006507342.1					1.08846e+09
SMOC1	A0A4X1U1G0	Uncharacterized protein	Core matrisome	ECM Glycoproteins	SPARC related modular calcium binding 1	-	Q9H4F8	NP_001030024.1:NP_071420.1	Mouse:Smoc1|			481295
SPARC	A0A4X1TP83	SPARC	Core matrisome	ECM Glycoproteins	secreted protein, acidic, cysteine-rich (osteonectin)	ON	E5RJA5:E5RK62:F5GY03:F5H4E2:P09486	NP_003109.1	Mouse:Sparc|		7.65712e+06	9.63333e+06	7.02172e+08
SPARCL1	A0A286ZRX5	SPARC like 1	Core matrisome	ECM Glycoproteins	SPARC-like 1 (hevin)	PIG33|SC1	B4E2Z0:C9JJR8:D6RA29:E7EU82:E9PC64:F5H1Y9:F5H331:F5H4Y3:Q14515	NP_001121782.1:NP_004675.3	Mouse:Sparcl1|		1.95324e+06	1.11895e+07	5.19587e+06
SPOCK2	A0A4X1T998	Uncharacterized protein	Core matrisome	Proteoglycans	sparc/osteonectin, cwcv and kazal-like domains proteoglycan (testican) 2	FLJ97039|testican-2	F5H283:Q92563	NP_001127906.1:NP_001231879.1:NP_055582.1:XP_005270359.1	Mouse:Spock2|			1.65774e+06
SRPX	K7GKF8	Sushi repeat containing protein X-linked	Core matrisome	ECM Glycoproteins	sushi-repeat-containing protein, X-linked	DRS|ETX1|SRPX1	P78539	NP_001164221.1:NP_001164222.1:NP_001164223.1:NP_006298.1	Mouse:Srpx|	1.42996e+07	5.15649e+07
SRPX2	A0A4X1W4A0	Uncharacterized protein	Core matrisome	ECM Glycoproteins	sushi-repeat-containing protein, X-linked 2	BPP|CBPS|PMGX|RESDX|SRPUL	O60687	NP_055282.1:XP_005262178.1	Mouse:Srpx2|		1.02838e+07
TGFBI	A0A480X877	Transforming growth factor-beta-induced protein ig-h3 (Fragment)	Core matrisome	ECM Glycoproteins	transforming growth factor, beta-induced, 68kDa	BIGH3|CDB1|CDG2|CDGG1|CSD|CSD1|CSD2|CSD3|EBMD|LCD1	D6RBX4:G8JLA8:H0Y8L3:H0Y8M8:H0Y9D7:H0YAB8:H0YAH8:Q15582:S4R3C6	NP_000349.1	Mouse:Tgfbi|			3.00148e+06
TGM2	A0A0B8RZZ6	Transglutaminase 2	Matrisome-associated	ECM Regulators	transglutaminase 2 (C polypeptide, protein-glutamine-gamma-glutamyltransferase)	G-ALPHA-h|GNAH|TG2|TGC	A2A299:A2A2A0:B4DIT7:F5H6P0:P21980	NP_004604.2:NP_945189.1	Mouse:Tgm2|		4.31685e+08	4.52524e+06	166673
THBS1	A0A4X1UR29	Uncharacterized protein	Core matrisome	ECM Glycoproteins	thrombospondin 1	THBS|THBS-1|TSP|TSP-1|TSP1	A8MZG1:P07996	NP_003237.2	Mouse:Thbs1|		4.02087e+06
TIMP2	Q9TTB8	Tissue inhibitor of metalloproteinase-2 (Fragment)	Matrisome-associated	ECM Regulators	TIMP metallopeptidase inhibitor 2	CSC-21K	B4DFW2:K7EIX4:P16035	NP_003246.1	Mouse:Timp2|			1.72651e+06
TIMP3	A0A286ZZX3	Metalloproteinase inhibitor 3 (TIMP metallopeptidase inhibitor 3)	Matrisome-associated	ECM Regulators	TIMP metallopeptidase inhibitor 3	HSMRK222|K222|K222TA2|SFD	P35625	NP_000353.1	Mouse:Timp3|		1.59605e+06
TINAGL1	A0A287ANT6	Tubulointerstitial nephritis antigen like 1 (Tubulointerstitial nephritis antigen-like isoform 1)	Core matrisome	ECM Glycoproteins	tubulointerstitial nephritis antigen-like 1	ARG1|LCN7|LIECG3|TINAGRP	B4DNS5:E7EUP2:Q9GZM7	NP_001191343.1:NP_001191344.1:NP_071447.1	Mouse:Tinagl1|			7.35893e+06	3.87558e+08
TNC	A0A287AVF2	Tenascin	Core matrisome	ECM Glycoproteins	tenascin C	150-225|GMEM|GP|HXB|JI|MGC167029|TN	E9PC84:F5H5D6:F5H7V9:H0YGZ3:J3QSU6:P24821	NP_002151.2:XP_005252029.1:XP_005252031.1:XP_005252032.1:XP_006717161.1:XP_006717163.1	Mouse:Tnc|		1.46824e+07	6.39831e+07
VCAN	F1SX59	Versican	Core matrisome	Proteoglycans	versican	CSPG2|DKFZp686K06110|ERVR|GHAP|PG-M|WGN|WGN1	D6RGZ6:E9PF17:P13611:Q86W61	NP_001119808.1:NP_001119808.1:NP_001157569.1:NP_001157570.1:NP_004376.2	Mouse:Vcan|		2.83836e+07	2.29645e+08
VTN	P48819	Vitronectin (VN) (S-protein) (Serum-spreading factor)	Core matrisome	ECM Glycoproteins	vitronectin	V75|VN|VNT	P04004	NP_000629.3	Mouse:Vtn|		2.20201e+06	453046	1.35933e+08
VWA1	Q8R2Z5	von Willebrand factor A domain-containing protein 1 OS=Mus musculus GN=Vwa1 PE=1 SV=1	Core matrisome	ECM Glycoproteins	von Willebrand factor A domain containing 1	4932416A11Rik|WARP	Q8R2Z5	NP_680085.3					7.26574e+07
VWF	A0A2Z2YPW6	von Willebrand factor	Core matrisome	ECM Glycoproteins	von Willebrand factor	F8VWF|VWD	I3L4K4:P04275:Q8TCE8	NP_000543.2	Mouse:Vwf|	2.95234e+07
